# Supplementary material for: The antiviral sirtuin 3 bridges protein acetylation to mitochondrial integrity and metabolism during human cytomegalovirus infection
Source: PLoS Pathog. 2021 Apr 15;17(4):e1009506. doi: 10.1371/journal.ppat.1009506 (PMC8078788; doi:10.1371/journal.ppat.1009506)
Supplement: S1 Table — (XLSX) [file ppat.1009506.s005.xlsx]

## Sheet: mitochondrial proteome
Supplementary Table S1: Mitochondrial proteome during the course of HCMV infection
															Found in Sample										Abundance Ratio P-Value				Abundances (Normalized)										Abundances Count
Accession	Gene Symbol	Subcellular location [CC]	Description	Abundance Ratio: (24hpi) / (mock)	Abundance Ratio: (48hpi) / (mock)	Abundance Ratio: (72hpi) / (mock)	Abundance Ratio: (96hpi) / (mock)	Chromosome	MW [kDa]	Protein FDR Confidence: Combined	Coverage [%]	# Peptides	# PSMs	# Unique Peptides	mock_1	mock_2	24_1	24_2	48_1	48_2	72_1	72_2	96_1	96_2	24 hpi/mock	48 hpi/mock	72 hpi/mock	96 hpi/mock	mock_1	mock_2	24_1	24_2	48_1	48_2	72_1	72_2	96_1	96_2	mock_1	mock_2	24_1	24_2	48_1	48_2	72_1	72_2	96_1	96_2
O00330	PDHX	Mitochondrion matrix.	Pyruvate dehydrogenase protein X component, mitochondrial OS=Homo sapiens OX=9606 GN=PDHX PE=1 SV=3	1.293	1.268	0.98	0.686	11	54.1	High	25	11	35	11	Peak Found	High	High	Peak Found	High	Peak Found	High	Peak Found	High	Peak Found	0.62114	0.706122	0.934598	0.887448	1.5877e+08	1.9225e+08	1.96901e+08	299875799	1.89829e+08	3.27951e+08	1.51969e+08	3.6017e+08	3.98471e+08	1.84613e+08	7	9	11	9	11	10	11	7	10	8
Q13423	NNT	Mitochondrion inner membrane {ECO:0000305}; Multi-pass membrane protein {ECO:0000305}; Matrix side {ECO:0000305}.	NAD(P) transhydrogenase, mitochondrial OS=Homo sapiens OX=9606 GN=NNT PE=1 SV=3	1.306	1.423	1.248	0.705	5	113.8	High	33	33	202	33	High	High	High	High	High	High	High	High	High	High	0.598316	0.522271	0.707797	0.916362	7.75183e+08	1.03754e+09	1.5955e+09	1.33283e+09	1.51242e+09	1.41757e+09	1.52909e+09	1.47668e+09	8.21952e+08	1.68035e+09	18	30	32	24	33	24	32	25	31	23
Q9UIJ7	AK3	Mitochondrion matrix {ECO:0000255|HAMAP-Rule:MF_03169, ECO:0000269|PubMed:11485571}.	GTP:AMP phosphotransferase AK3, mitochondrial OS=Homo sapiens OX=9606 GN=AK3 PE=1 SV=4	1.543	0.895	1.531	0.988	9	25.6	High	74	15	182	15	High	High	High	High	High	High	High	High	High	High	0.393901	0.718404	0.533612	0.716211	6.85971e+08	1.09227e+09	1.02605e+09	9.19146e+08	5.4655e+08	8.39485e+08	1.08323e+09	1.18405e+09	7.87633e+08	1.09629e+09	12	15	15	10	15	12	15	12	15	12
P57105	SYNJ2BP	Mitochondrion outer membrane {ECO:0000250}.	Synaptojanin-2-binding protein OS=Homo sapiens OX=9606 GN=SYNJ2BP PE=1 SV=2	1.876	4.458	3.562	2.618	14	15.9	High	27	4	31	4	Peak Found	High	High	High	High	High	High	High	High	High	0.285813	0.0155221	0.0998214	0.115875	2.82516e+07	2.78933e+07	3.34341e+07	8.17729e+07	5.20002e+07	1.2624e+08	2.22517e+08	9.75309e+07	5.32281e+07	1.48542e+08	2	2	2	2	3	1	3	2	2	2
Q9HA77	CARS2	Mitochondrion matrix {ECO:0000250}.	Probable cysteine--tRNA ligase, mitochondrial OS=Homo sapiens OX=9606 GN=CARS2 PE=1 SV=1	1.365	1.069	0.669	0.847	13	62.2	High	27	14	74	14	High	High	High	High	High	Peak Found	High	High	High	Peak Found	0.539815	0.994657	0.703327	0.881068	2.73543e+08	1.93715e+08	2.02245e+08	375816074	2.23536e+08	2.00058e+08	3.1906e+08	1.8461e+08	4.10545e+08	2.16963e+08	10	13	14	10	11	9	13	10	14	10
A0A0B4J2D5	C21orf33; LOC102724023	Mitochondrion {ECO:0000305}.	Glutamine amidotransferase-like class 1 domain-containing protein 3B, mitochondrial OS=Homo sapiens OX=9606 GN=GATD3B PE=1 SV=1	1.382	1.24	1.26	0.952	21	28.1	High	35	8	83	8	High	High	High	High	High	High	High	High	High	High	0.524162	0.731822	0.699141	0.754466	3.85971e+08	3.36311e+08	5.20149e+08	576558360	3.32164e+08	4.84323e+08	3.08347e+08	6.43644e+08	4.11936e+08	4.90008e+08	7	8	8	7	8	7	8	7	8	7
Q9P0P8	C6orf203	Mitochondrion matrix {ECO:0000269|PubMed:31226201}.	Uncharacterized protein C6orf203 OS=Homo sapiens OX=9606 GN=C6orf203 PE=1 SV=1	1.239	1.166	0.817	0.814	6	27.9	High	16	4	8	4	Peak Found	Peak Found	High	High	High	Peak Found	High	High	High	Peak Found	0.709895	0.831333	0.969326	0.79369	2.10393e+07	1.5498e+07	2.38826e+07	21629837	9.60457e+06	2.45888e+07	9.56102e+06	3.60472e+07	1.47992e+07	3.2141e+07	3	3	3	2	3	2	3	2	3	3
P53597	SUCLG1	Mitochondrion {ECO:0000255|HAMAP-Rule:MF_03222}.	Succinate--CoA ligase [ADP/GDP-forming] subunit alpha, mitochondrial OS=Homo sapiens OX=9606 GN=SUCLG1 PE=1 SV=4	1.83	1.102	1.961	1.441	2	36.2	High	25	6	38	6	Peak Found	High	High	Peak Found	High	Peak Found	High	Peak Found	High	Peak Found	0.235885	0.92946	0.356191	0.37554	5.45073e+08	5.81805e+08	1.1993e+09	962229736	5.94779e+08	8.51126e+08	1.10894e+09	1.17346e+09	6.23267e+08	1.49896e+09	5	7	7	6	7	6	7	5	7	5
Q86U28	ISCA2	Mitochondrion {ECO:0000269|PubMed:22323289}.	Iron-sulfur cluster assembly 2 homolog, mitochondrial OS=Homo sapiens OX=9606 GN=ISCA2 PE=1 SV=2	0.59	0.362	0.352	0.135	14	16.5	High	16	2	2	2	Peak Found	Not Found	Peak Found	Peak Found	High	Peak Found	High	Peak Found	Peak Found	Not Found	0.565375	0.224774	0.40949	0.134529	8.8192e+06		6.41114e+06	8756695	4.95444e+06	4.78839e+06	1.04374e+07	1.04893e+07	2.94975e+06		1		2	1	2	1	2	1	2
Q9NR28	DIABLO	Mitochondrion {ECO:0000269|PubMed:14523016}. Note=Released into the cytosol when cells undergo apoptosis.	Diablo homolog, mitochondrial OS=Homo sapiens OX=9606 GN=DIABLO PE=1 SV=1	1.691	1.504	2.078	2.02	12	27.1	High	45	8	49	8	Peak Found	High	High	Peak Found	High	Peak Found	High	Peak Found	High	Peak Found	0.302183	0.448218	0.320867	0.175669	2.69909e+08	1.99005e+08	4.9583e+08	345397392	2.28055e+08	3.90209e+08	6.19673e+08	4.21615e+08	3.2244e+08	1.03293e+09	6	8	8	5	8	5	8	5	8	5
Q16836	HADH	Mitochondrion matrix.	Hydroxyacyl-coenzyme A dehydrogenase, mitochondrial OS=Homo sapiens OX=9606 GN=HADH PE=1 SV=3	1.263	1.006	0.988	1.259	4	34.3	High	59	13	69	13	Peak Found	High	High	Peak Found	High	Peak Found	High	Peak Found	High	High	0.64486	0.91347	0.92659	0.484065	3.12463e+08	2.73668e+08	6.49458e+08	386608680	4.06397e+08	3.7429e+08	4.42701e+08	5.53406e+08	6.73832e+08	3.78994e+08	9	13	14	8	14	8	14	9	14	7
Q7Z2W9	MRPL21	Mitochondrion {ECO:0000269|PubMed:25278503, ECO:0000269|PubMed:25838379, ECO:0000269|PubMed:28892042}.	39S ribosomal protein L21, mitochondrial OS=Homo sapiens OX=9606 GN=MRPL21 PE=1 SV=2	1.435	1.709	3.105	1.312	11	22.8	High	34	5	54	5	High	High	High	High	High	High	High	High	High	High	0.486973	0.422973	0.139069	0.453679	9.6503e+07	1.28603e+08	3.61613e+08	157458272	1.50341e+08	5.70437e+07	4.3522e+08	2.08579e+08	1.33817e+08	5.07255e+08	3	5	5	3	5	2	5	3	5	3
Q5HYK3	COQ5	Mitochondrion inner membrane {ECO:0000255|HAMAP-Rule:MF_03191, ECO:0000269|PubMed:25152161}; Peripheral membrane protein {ECO:0000255|HAMAP-Rule:MF_03191, ECO:0000269|PubMed:25152161}; Matrix side {ECO:0000255|HAMAP-Rule:MF_03191, ECO:0000269|PubMed:25152161}.	2-methoxy-6-polyprenyl-1,4-benzoquinol methylase, mitochondrial OS=Homo sapiens OX=9606 GN=COQ5 PE=1 SV=2	1.653	0.833	1.047	1.148	12	37.1	High	10	2	6	2	Peak Found	High	High	Peak Found	High	Peak Found	High	Peak Found	High	Peak Found	0.447136	0.830776	0.76555	0.621308	5.94041e+06	5.18968e+06	2.01922e+07	4.11829e+07	2.41053e+07	3.05277e+07	3.00088e+07	3.63373e+07	5.32104e+06	1.0785e+07	1	1	2	2	2	2	2	2	1	2
Q16718	NDUFA5	Mitochondrion inner membrane {ECO:0000305|PubMed:12611891}; Peripheral membrane protein {ECO:0000305}; Matrix side {ECO:0000305}.	NADH dehydrogenase [ubiquinone] 1 alpha subcomplex subunit 5 OS=Homo sapiens OX=9606 GN=NDUFA5 PE=1 SV=3	1.965	1.274	1.222	0.827	7	13.5	High	29	3	16	3	Peak Found	High	High	Peak Found	High	Peak Found	High	Peak Found	High	Peak Found	0.193252	0.769408	0.726726	0.898396	1.86244e+08	6.31086e+07	1.33703e+08	383685062	3.14921e+07	3.73467e+08	3.7632e+07	3.94789e+08	8.28226e+07	1.86594e+08	3	3	3	3	3	3	3	3	3	3
P24539	ATP5F1	Mitochondrion. Mitochondrion inner membrane.	ATP synthase F(0) complex subunit B1, mitochondrial OS=Homo sapiens OX=9606 GN=ATP5PB PE=1 SV=2	0.912	1.198	1.522	1.034	1	28.9	High	46	11	271	11	High	High	High	High	High	High	High	High	High	High	0.861191	0.789166	0.538224	0.669238	1.22421e+09	1.49941e+09	8.19183e+08	1627735255	1.18747e+09	1.69477e+09	2.81845e+09	2.23845e+09	1.56848e+09	1.8799e+09	10	11	11	10	11	10	11	10	11	11
P43304	GPD2	Mitochondrion.	Glycerol-3-phosphate dehydrogenase, mitochondrial OS=Homo sapiens OX=9606 GN=GPD2 PE=1 SV=3	1.509	1.31	1.416	0.814	2	80.8	High	51	30	214	30	High	High	High	High	High	High	High	High	High	High	0.418724	0.644483	0.597184	0.923733	6.59902e+08	9.83476e+08	1.33632e+09	1.26245e+09	1.10504e+09	1.1605e+09	1.01104e+09	1.5145e+09	1.48942e+09	9.95288e+08	19	28	30	25	30	23	30	22	30	20
Q8WWV3	RTN4IP1	Mitochondrion outer membrane {ECO:0000269|PubMed:12067236, ECO:0000269|PubMed:26593267}. Note=Colocalizes with the endoplasmic reticulum HSPA5 at spots corresponding to contacts with mitochondria. {ECO:0000269|PubMed:26593267}.	Reticulon-4-interacting protein 1, mitochondrial OS=Homo sapiens OX=9606 GN=RTN4IP1 PE=1 SV=2	2.509	2.376	3.923	3.364	6	43.6	High	17	4	25	4	Peak Found	Peak Found	High	High	High	High	High	High	High	High	0.159699	0.259487	0.0933357	0.0762996	6.32517e+06	9.59301e+06	2.2494e+07	2.13363e+07	1.35058e+07	2.07026e+07	2.59787e+07	3.65888e+07	2.8626e+07	2.51484e+07	1	4	3	3	4	2	4	2	4	2
P23786	CPT2	Mitochondrion inner membrane; Peripheral membrane protein; Matrix side.	Carnitine O-palmitoyltransferase 2, mitochondrial OS=Homo sapiens OX=9606 GN=CPT2 PE=1 SV=2	1.557	2.04	2.335	1.015	1	73.7	High	32	16	58	16	Peak Found	High	High	High	High	High	High	High	High	Peak Found	0.394567	0.229139	0.256759	0.706145	8.2656e+07	1.40721e+08	1.6363e+08	2.01169e+08	1.33491e+08	2.53757e+08	2.94284e+08	2.9223e+08	1.60496e+08	1.44695e+08	7	11	11	9	13	8	14	8	14	9
P23368	ME2	Mitochondrion matrix.	NAD-dependent malic enzyme, mitochondrial OS=Homo sapiens OX=9606 GN=ME2 PE=1 SV=1	1.844	1.722	2.318	1.674	18	65.4	High	41	18	141	17	High	High	High	High	High	High	High	High	High	High	0.230045	0.293541	0.260469	0.273756	3.25561e+08	2.9442e+08	4.8204e+08	601802361	5.70474e+08	7.52761e+08	1.13531e+09	8.61543e+08	4.91932e+08	8.8739e+08	10	16	17	12	17	12	17	13	17	13
P21912	SDHB	Mitochondrion inner membrane; Peripheral membrane protein; Matrix side.	Succinate dehydrogenase [ubiquinone] iron-sulfur subunit, mitochondrial OS=Homo sapiens OX=9606 GN=SDHB PE=1 SV=3	0.854	0.877	0.799	0.617	1	31.6	High	29	8	36	8	Peak Found	High	High	Peak Found	High	Peak Found	High	Peak Found	High	Peak Found	0.760767	0.685576	0.869089	0.773563	3.18635e+08	3.86679e+08	2.6041e+08	491501573	4.33649e+08	3.85386e+08	4.84615e+08	6.71739e+08	2.24981e+08	2.34715e+08	5	7	7	7	7	5	8	7	8	5
P53701	HCCS	Mitochondrion inner membrane {ECO:0000305}. Membrane {ECO:0000305}; Lipid-anchor {ECO:0000305}.	Cytochrome c-type heme lyase OS=Homo sapiens OX=9606 GN=HCCS PE=1 SV=1	2.329	1.964	1.115	1.384	X	30.6	High	26	7	28	7	Peak Found	High	High	High	High	High	High	Peak Found	High	Peak Found	0.118405	0.310323	0.804437	0.444802	6.36822e+07	3.46288e+07	1.57798e+08	175094903	9.56882e+07	1.82357e+08	3.57792e+07	7.75405e+07	8.94847e+07	1.65493e+08	3	4	7	6	6	5	6	3	7	4
Q9Y3D7	PAM16	Mitochondrion inner membrane {ECO:0000269|PubMed:11750097, ECO:0000269|PubMed:20053669}; Peripheral membrane protein {ECO:0000269|PubMed:11750097, ECO:0000269|PubMed:20053669}; Matrix side {ECO:0000269|PubMed:11750097, ECO:0000269|PubMed:20053669}.	Mitochondrial import inner membrane translocase subunit TIM16 OS=Homo sapiens OX=9606 GN=PAM16 PE=1 SV=2	1.914	1.533	1.217	1.353	16; CHR_HSCHR16_3_CTG1	13.8	High	36	4	13	4	Peak Found	High	High	Peak Found	High	Peak Found	High	Peak Found	High	High	0.284379	0.518574	0.725673	0.453065	4.9526e+07	5.07703e+07	8.33814e+07	93863526	3.91254e+07	9.1312e+07	2.16617e+07	8.88239e+07	6.19834e+07	1.08262e+08	3	4	4	3	4	3	4	3	4	3
Q969Y2	GTPBP3	Mitochondrion {ECO:0000269|PubMed:12370316}.	tRNA modification GTPase GTPBP3, mitochondrial OS=Homo sapiens OX=9606 GN=GTPBP3 PE=1 SV=2	1.302	1.239	2.846	2.908	19	52	High	6	2	7	2	Peak Found	Peak Found	High	High	High	Peak Found	Peak Found	Peak Found	High	Not Found	0.862878	0.862217	0.300312	0.186249	855504	2.69268e+06	8.13682e+06	2.62113e+06	795881	3.78994e+06	767747	2.43442e+06	5.71135e+06		1	2	1	2	1	2	1	1	1
Q86SX6	GLRX5	Mitochondrion matrix {ECO:0000269|PubMed:20364084}.	Glutaredoxin-related protein 5, mitochondrial OS=Homo sapiens OX=9606 GN=GLRX5 PE=1 SV=2	1.114	1.402	2.405	1.548	14	16.6	High	21	4	19	4	Peak Found	High	High	Peak Found	High	Peak Found	High	Peak Found	High	Peak Found	0.871763	0.622513	0.241997	0.335517	8.3443e+07	8.41279e+07	4.62488e+07	1.32434e+08	1.96427e+08	1.33253e+08	1.84377e+08	2.03596e+08	1.16407e+08	1.16146e+08	3	4	4	4	4	4	4	4	4	4
Q5JTZ9	AARS2	Mitochondrion {ECO:0000255|HAMAP-Rule:MF_03133, ECO:0000269|PubMed:21549344}.	Alanine--tRNA ligase, mitochondrial OS=Homo sapiens OX=9606 GN=AARS2 PE=1 SV=1	1.111	1.032	1.272	1.726	6	107.3	High	20	15	38	15	Peak Found	High	High	Peak Found	High	Peak Found	High	High	High	High	0.847348	0.928716	0.69066	0.262743	1.02687e+08	1.1461e+08	9.88559e+07	120325145	9.48518e+07	1.62535e+08	2.72133e+08	1.41578e+08	2.60655e+08	2.65327e+08	5	12	11	6	11	8	13	9	11	9
O00217	NDUFS8	Mitochondrion {ECO:0000305}.	NADH dehydrogenase [ubiquinone] iron-sulfur protein 8, mitochondrial OS=Homo sapiens OX=9606 GN=NDUFS8 PE=1 SV=1	1.098	1.026	1.765	0.353	11	23.7	High	30	5	111	5	High	High	High	High	High	High	High	High	High	High	0.850791	0.928092	0.426714	0.304121	2.40637e+08	2.03442e+08	1.22544e+08	352096280	1.47961e+08	3.07334e+08	4.65025e+08	4.34081e+08	1.03122e+08	7.36184e+07	5	4	4	4	5	5	4	5	5	3
Q9H4K7	GTPBP5; MTG2	Mitochondrion. Mitochondrion inner membrane; Peripheral membrane protein; Matrix side.	Mitochondrial ribosome-associated GTPase 2 OS=Homo sapiens OX=9606 GN=MTG2 PE=1 SV=1	2.56	1.278	4.094	2.915	20	43.9	High	5	2	18	2	Peak Found	Peak Found	High	High	High	High	High	High	High	High	0.316598	0.802285	0.0897632	0.145043	931546	4.43238e+06	5.11388e+06	16615590	3.71289e+06	2.83019e+06	1.72762e+07	1.78295e+07	6.63504e+06	8.13193e+06	1	2	2	2	2	1	2	2	2	1
Q9Y606	PUS1	[Isoform 1]: Mitochondrion {ECO:0000269|PubMed:17056637}.; SUBCELLULAR LOCATION: [Isoform 2]: Nucleus {ECO:0000269|PubMed:17056637}.	tRNA pseudouridine synthase A OS=Homo sapiens OX=9606 GN=PUS1 PE=1 SV=3	6.038	2.061	1.666	2.626	12	47.4	High	5	2	4	2	Not Found	Peak Found	Peak Found	Not Found	High	Not Found	High	Not Found	High	Not Found	0.00704308	0.353132	0.444296	0.196754		915759	4.05582e+07		1.95869e+07		1.84856e+07		7.53541e+06			1	2		2		2		2
P17152	TMEM11	Mitochondrion inner membrane {ECO:0000269|PubMed:21274005}; Multi-pass membrane protein {ECO:0000269|PubMed:21274005}.	Transmembrane protein 11, mitochondrial OS=Homo sapiens OX=9606 GN=TMEM11 PE=1 SV=1	5.121	4.727	2.784	4.924	17	21.5	High	22	4	15	4	Peak Found	High	High	High	High	High	High	Peak Found	High	Peak Found	0.00901691	0.0212231	0.20533	0.0267757	1.58718e+07	1.00028e+07	3.94655e+07	59301478	6.06313e+07	6.74889e+07	2.74564e+07	8.51853e+07	7.31148e+07	6.91779e+07	2	2	2	2	3	2	3	2	3	3
O75964	ATP5L	Mitochondrion. Mitochondrion inner membrane.	ATP synthase subunit g, mitochondrial OS=Homo sapiens OX=9606 GN=ATP5MG PE=1 SV=3	2.004	1.766	4.317	2.452	11	11.4	High	32	3	69	3	High	High	High	High	High	High	High	High	High	High	0.172964	0.269141	0.0603042	0.104587	3.83583e+08	4.29484e+08	6.95805e+08	795146380	2.32891e+08	1.07536e+09	8.77772e+08	1.47955e+09	6.03979e+08	1.49263e+09	2	3	3	3	3	3	3	3	3	3
Q96C36	PYCR2	Cytoplasm {ECO:0000269|PubMed:2722838}. Mitochondrion {ECO:0000269|PubMed:23024808, ECO:0000269|PubMed:25865492}.	Pyrroline-5-carboxylate reductase 2 OS=Homo sapiens OX=9606 GN=PYCR2 PE=1 SV=1	1.31	1.281	1.21	1.154	1	33.6	High	24	7	30	7	Peak Found	High	High	Peak Found	High	Peak Found	High	Peak Found	High	Peak Found	0.59398	0.679356	0.735289	0.562797	3.78333e+08	2.37525e+08	2.1366e+08	260883883	2.63428e+08	2.65754e+08	1.76154e+08	3.09749e+08	1.84717e+08	4.34542e+08	6	7	6	5	7	5	6	5	6	6
Q96Q11	TRNT1	Mitochondrion {ECO:0000269|PubMed:11256614}.	CCA tRNA nucleotidyltransferase 1, mitochondrial OS=Homo sapiens OX=9606 GN=TRNT1 PE=1 SV=2	0.875	1.095	1.972	0.432	3	50.1	High	6	2	3	2	Peak Found	Peak Found	High	Peak Found	High	Peak Found	Peak Found	Peak Found	Peak Found	Not Found	0.888295	0.917672	0.352502	0.713865	3.25057e+07	1.52836e+07	9.40411e+06	28735150	2.4121e+07	1.54277e+07	4.92645e+07	1.87229e+07	6.61525e+06		1	2	2	1	2	1	2	1	2
Q9P0J1	PDP1	Mitochondrion matrix {ECO:0000250}.	[Pyruvate dehydrogenase [acetyl-transferring]]-phosphatase 1, mitochondrial OS=Homo sapiens OX=9606 GN=PDP1 PE=1 SV=3	1.822	1.469	2.426	2.025	8	61	High	35	13	67	13	High	High	High	High	High	High	High	High	High	High	0.314406	0.619726	0.237869	0.205996	8.59433e+07	4.72334e+07	7.08822e+07	1.84623e+08	1.01332e+08	9.0289e+07	2.52747e+08	1.4815e+08	1.35403e+08	1.17106e+08	9	12	13	10	13	8	13	10	13	11
Q96EL3	MRPL53	Mitochondrion {ECO:0000269|PubMed:25278503, ECO:0000269|PubMed:25838379, ECO:0000269|PubMed:28892042}.	39S ribosomal protein L53, mitochondrial OS=Homo sapiens OX=9606 GN=MRPL53 PE=1 SV=1	0.629	0.348	1.117	0.323	2	12.1	High	25	2	15	2	Not Found	High	High	Peak Found	High	Not Found	High	Peak Found	High	Peak Found	0.482146	0.0904529	0.801776	0.388568		5.10208e+07	6.79785e+07	28770150	1.65792e+07		8.38081e+07	5.11022e+07	1.33978e+08	1.47906e+07		2	2	1	2		2	1	2	1
Q5JPH6	EARS2	Mitochondrion matrix {ECO:0000250}.	Probable glutamate--tRNA ligase, mitochondrial OS=Homo sapiens OX=9606 GN=EARS2 PE=1 SV=2	1.036	1.428	2.008	0.541	16	58.7	High	18	7	45	7	High	High	High	High	High	High	High	High	High	High	0.954724	0.585887	0.341483	0.655054	1.63882e+08	8.45083e+07	1.69654e+08	2.35668e+08	2.08096e+08	1.53645e+08	1.9425e+08	9.16635e+07	2.30716e+08	3.71242e+07	5	7	7	5	7	4	7	4	7	4
P28331	NDUFS1	Mitochondrion inner membrane.	NADH-ubiquinone oxidoreductase 75 kDa subunit, mitochondrial OS=Homo sapiens OX=9606 GN=NDUFS1 PE=1 SV=3	1.507	1.273	1.587	1.094	2; CHR_HSCHR2_6_CTG7_2	79.4	High	50	27	278	27	High	High	High	High	High	High	High	High	High	High	0.420433	0.689907	0.505205	0.614052	1.03383e+09	1.10893e+09	1.98716e+09	1.7596e+09	1.70867e+09	1.82106e+09	2.43145e+09	2.21839e+09	2.05766e+09	1.62119e+09	19	25	26	22	26	24	26	21	24	20
Q9BXK5	BCL2L13	[Isoform 2]: Mitochondrion membrane {ECO:0000305}; Single-pass membrane protein {ECO:0000305}. Nucleus {ECO:0000305}.; SUBCELLULAR LOCATION: [Isoform 1]: Nucleus {ECO:0000305}.	Bcl-2-like protein 13 OS=Homo sapiens OX=9606 GN=BCL2L13 PE=1 SV=1	1.498	1.782	1.763	1.104	22	52.7	High	47	14	37	14	Peak Found	High	High	Peak Found	High	Peak Found	High	Peak Found	High	Peak Found	0.435331	0.342259	0.42725	0.608174	1.0267e+08	8.8322e+07	2.88794e+08	1.57535e+08	1.44722e+08	1.4271e+08	2.23543e+08	2.54793e+08	8.57387e+07	2.37414e+08	6	14	14	10	11	7	13	8	14	7
Q9Y2Z4	YARS2	Mitochondrion matrix {ECO:0000269|PubMed:15779907}.	Tyrosine--tRNA ligase, mitochondrial OS=Homo sapiens OX=9606 GN=YARS2 PE=1 SV=2	2.084	2.028	2.861	2.07	12	53.2	High	47	16	115	16	High	High	High	High	High	High	High	High	High	High	0.15401	0.193727	0.167507	0.166544	9.72582e+07	1.19913e+08	3.62434e+08	208108493	3.24286e+08	1.96798e+08	7.06414e+08	3.11921e+08	3.92546e+08	2.35125e+08	7	15	16	9	15	10	16	9	15	9
P14406	COX7A2	Mitochondrion inner membrane {ECO:0000269|PubMed:30030519}; Single-pass membrane protein {ECO:0000269|PubMed:30030519}.	Cytochrome c oxidase subunit 7A2, mitochondrial OS=Homo sapiens OX=9606 GN=COX7A2 PE=1 SV=1	1.569	1.137	2.367	0.482	6	9.4	High	30	3	56	3	High	High	High	High	High	High	High	High	High	High	0.375937	0.876841	0.249978	0.527873	4.24294e+08	4.85215e+08	8.68519e+08	623353904	6.52106e+08	2.2336e+08	6.68722e+08	1.10584e+09	3.48652e+08	2.17305e+08	2	2	2	2	2	1	2	2	2	2
Q5HYI7	MTX3	Mitochondrion {ECO:0000269|PubMed:26477565}. Mitochondrion outer membrane {ECO:0000305}.	Metaxin-3 OS=Homo sapiens OX=9606 GN=MTX3 PE=1 SV=2	1.765	0.672	0.406	1.054	5	35.1	High	5	2	5	2	Peak Found	Peak Found	High	High	Peak Found	Not Found	Peak Found	High	Peak Found	Peak Found	0.493853	0.653189	0.553064	0.652335	2.43943e+06	1.11329e+07	2.58469e+07	3.27329e+06	7.47739e+06		2.77383e+06	1.61223e+06	1.43359e+07	2.10632e+06	1	1	1	1	1		1	1	1	1
Q9Y6N5	SQRDL; SQOR	Mitochondrion {ECO:0000305}.	Sulfide:quinone oxidoreductase, mitochondrial OS=Homo sapiens OX=9606 GN=SQOR PE=1 SV=1	1.781	1.655	1.8	1.478	15	49.9	High	63	22	123	22	High	High	High	High	High	Peak Found	High	Peak Found	High	High	0.257425	0.334628	0.412923	0.356857	9.30058e+08	4.94253e+08	1.28205e+09	1616433151	1.25308e+09	1.64959e+09	1.02269e+09	1.81048e+09	9.75179e+08	2.19784e+09	15	21	21	21	22	20	22	16	22	19
Q16775	HAGH	[Isoform 1]: Mitochondrion matrix {ECO:0000269|PubMed:15117945}.; SUBCELLULAR LOCATION: [Isoform 2]: Cytoplasm {ECO:0000269|PubMed:15117945}.	Hydroxyacylglutathione hydrolase, mitochondrial OS=Homo sapiens OX=9606 GN=HAGH PE=1 SV=2	1.24	1.341	1.614	2.011	16	33.8	High	21	5	10	5	Peak Found	Peak Found	High	Peak Found	High	Peak Found	High	Peak Found	High	Peak Found	0.74539	0.712455	0.47105	0.264686	3.23489e+06	2.11486e+07	2.94553e+07	2.55646e+06	2.7626e+07	1.86899e+07	2.95659e+07	5.84478e+07	3.87876e+07	9.39195e+07	1	5	4	1	4	3	5	3	5	3
Q96EL2	MRPS24	Mitochondrion {ECO:0000269|PubMed:25838379}.	28S ribosomal protein S24, mitochondrial OS=Homo sapiens OX=9606 GN=MRPS24 PE=1 SV=1	1.304	1.521	1.063	2.412	7	19	High	10	2	7	2	Peak Found	High	High	Peak Found	High	Peak Found	High	Peak Found	High	Peak Found	0.637473	0.589014	0.779048	0.154931	1.66168e+07	3.31465e+07	8.53546e+07	21663664	3.54221e+07	3.83693e+07	2.0591e+07	3.90039e+07	4.83279e+07	8.01541e+07	1	2	2	1	2	1	2	1	2	1
Q9UDX5	MTFP1	Mitochondrion inner membrane {ECO:0000305|PubMed:15155745, ECO:0000305|PubMed:15985469}; Multi-pass membrane protein {ECO:0000305|PubMed:15155745, ECO:0000305|PubMed:15985469}.	Mitochondrial fission process protein 1 OS=Homo sapiens OX=9606 GN=MTFP1 PE=1 SV=1	1.455	2.262	2.505	1.662	22	18	High	20	2	2	2	Peak Found	Peak Found	Peak Found	Peak Found	High	Peak Found	Peak Found	Peak Found	High	Peak Found	0.717854	0.30286	0.293294	0.378007	7.74178e+06	1.77316e+06	3.33266e+06	10666782	1.90144e+07	1.15695e+07	2.71524e+06	2.0521e+07	4.6267e+06	7.50642e+06	1	2	2	1	2	1	2	1	2	1
Q9NZ45	CISD1	Mitochondrion outer membrane {ECO:0000269|PubMed:17376863, ECO:0000269|PubMed:17766439, ECO:0000269|PubMed:17905743, ECO:0000269|PubMed:18047834}; Single-pass type III membrane protein {ECO:0000269|PubMed:17376863, ECO:0000269|PubMed:17766439, ECO:0000269|PubMed:17905743, ECO:0000269|PubMed:18047834}.	CDGSH iron-sulfur domain-containing protein 1 OS=Homo sapiens OX=9606 GN=CISD1 PE=1 SV=1	1.424	1.963	3.533	4.661	10	12.2	High	34	3	15	3	Peak Found	High	High	Peak Found	High	Peak Found	High	Peak Found	High	Peak Found	0.561704	0.308801	0.101853	0.0139834	5.48295e+07	3.23905e+07	8.70245e+07	71824126	8.92107e+07	7.83101e+07	2.70056e+08	1.40294e+08	3.04188e+08	2.65859e+08	2	3	3	2	3	2	3	3	3	3
P35914	HMGCL	Mitochondrion matrix {ECO:0000250|UniProtKB:P38060}. Peroxisome {ECO:0000250|UniProtKB:P38060}. Note=Unprocessed form is peroxisomal. {ECO:0000250|UniProtKB:P38060}.	Hydroxymethylglutaryl-CoA lyase, mitochondrial OS=Homo sapiens OX=9606 GN=HMGCL PE=1 SV=2	2.384	1.294	2.912	1.977	1	34.3	High	27	7	38	7	High	High	High	High	High	Peak Found	High	High	High	Peak Found	0.0887039	0.665464	0.161084	0.185362	1.77433e+08	1.68795e+08	4.29663e+08	3.64818e+08	1.83726e+08	2.86514e+08	4.95083e+08	4.09654e+08	2.68051e+08	5.52148e+08	6	7	7	5	7	5	7	4	7	5
O43181	NDUFS4	Mitochondrion inner membrane {ECO:0000269|PubMed:12611891}; Peripheral membrane protein {ECO:0000269|PubMed:12611891}; Matrix side {ECO:0000269|PubMed:12611891}.	NADH dehydrogenase [ubiquinone] iron-sulfur protein 4, mitochondrial OS=Homo sapiens OX=9606 GN=NDUFS4 PE=1 SV=1	0.926	1.079	1.194	0.566	5	20.1	High	31	4	21	4	Peak Found	High	High	Peak Found	High	Peak Found	High	Peak Found	High	Peak Found	0.870851	0.995259	0.747895	0.682609	1.5745e+08	2.34747e+08	1.33483e+08	202319658	1.73912e+08	1.90842e+08	1.26238e+08	2.80875e+08	8.98446e+07	2.06081e+08	3	4	4	3	4	3	4	3	4	3
P82914	MRPS15	Mitochondrion {ECO:0000269|PubMed:25838379}.	28S ribosomal protein S15, mitochondrial OS=Homo sapiens OX=9606 GN=MRPS15 PE=1 SV=1	1.048	1.182	0.925	0.61	1	29.8	High	28	9	29	9	Peak Found	High	High	Peak Found	High	High	High	High	High	Peak Found	0.942716	0.885134	0.989668	0.777972	1.2344e+08	7.42836e+07	6.60356e+07	1.61017e+08	7.43622e+07	1.37489e+08	2.47594e+08	1.24729e+08	4.48136e+07	1.11274e+08	6	6	7	7	9	6	8	7	8	4
A3KMH1	VWA8	[Isoform 1]: Mitochondrion {ECO:0000269|PubMed:30204880}.; SUBCELLULAR LOCATION: [Isoform 2]: Mitochondrion {ECO:0000269|PubMed:30204880}. Peroxisome {ECO:0000269|PubMed:30204880}. Note=Localizes to peroxisomes in a PEX7-dependent manner. {ECO:0000269|PubMed:30204880}.	von Willebrand factor A domain-containing protein 8 OS=Homo sapiens OX=9606 GN=VWA8 PE=1 SV=2	1.114	0.519	1.475	1.197	13	214.7	High	7	11	45	11	High	High	High	High	High	High	High	High	High	High	0.845509	0.392628	0.550856	0.503937	1.27818e+07	3.13342e+07	2.43116e+07	21394915	1.39799e+07	2.02771e+07	4.06579e+07	3.28936e+07	2.58039e+07	1.27544e+07	3	9	9	5	9	3	9	6	10	3
Q96HY7	DHTKD1	Mitochondrion {ECO:0000269|PubMed:23141294}.	Probable 2-oxoglutarate dehydrogenase E1 component DHKTD1, mitochondrial OS=Homo sapiens OX=9606 GN=DHTKD1 PE=1 SV=2	2.14	1.945	1.859	0.949	10	103	High	7	4	23	4	High	Peak Found	High	High	High	High	High	High	Peak Found	Peak Found	0.232497	0.381556	0.371808	0.672514	2.09326e+07	8.489e+06	3.57129e+07	14499485	3.87456e+07	2.75004e+07	1.14876e+07	2.79493e+07	1.50246e+07	8.63573e+06	3	3	4	2	4	2	4	2	4	1
Q9NQH7	XPNPEP3	[Isoform 1]: Mitochondrion {ECO:0000269|PubMed:20179356, ECO:0000269|PubMed:25609706}. Cytoplasm {ECO:0000269|PubMed:25609706}. Note=Mainly mitochondrial. Translocates to the cytoplasm following TNFRSF1B activation. {ECO:0000269|PubMed:25609706}.; SUBCELLULAR LOCATION: [Isoform 2]: Cytoplasm {ECO:0000269|PubMed:25609706}.	Xaa-Pro aminopeptidase 3 OS=Homo sapiens OX=9606 GN=XPNPEP3 PE=1 SV=1	1.618	1.237	1.401	0.619	22	57	High	20	8	43	7	High	High	High	High	High	High	High	High	High	Peak Found	0.421014	0.793499	0.605507	0.912785	3.02086e+07	4.76256e+07	1.3782e+08	95360841	1.10297e+08	3.13494e+07	9.36474e+07	8.07918e+07	3.74488e+07	5.62425e+07	3	6	7	4	6	2	7	4	6	4
Q7L8L6	FASTKD5	Mitochondrion matrix, mitochondrion nucleoid {ECO:0000269|PubMed:20869947, ECO:0000269|PubMed:25683715}. Note=Localizes to mitochondrial RNA granules found in close proximity to the mitochondrial nucleoids. {ECO:0000269|PubMed:25683715}.	FAST kinase domain-containing protein 5, mitochondrial OS=Homo sapiens OX=9606 GN=FASTKD5 PE=1 SV=1	1.551	2.29	2.589	1.57	20	86.5	High	11	6	13	6	Peak Found	Peak Found	High	Peak Found	High	Peak Found	High	Peak Found	High	Peak Found	0.490099	0.285759	0.233153	0.330173	4.56225e+06	1.58537e+07	1.92636e+07	24548976	4.12367e+07	2.60598e+07	4.32548e+07	5.29921e+07	8.47028e+07	1.40477e+07	1	5	5	2	5	2	6	3	6	2
Q96TC7	FAM82A2; RMDN3	Mitochondrion membrane; Single-pass membrane protein. Mitochondrion outer membrane. Cytoplasm. Nucleus. Cytoplasm, cytoskeleton, spindle. Cytoplasm, cytoskeleton, spindle pole. Note=In interphase localizes in the cytoplasm, and during mitosis localizes to the spindle microtubules and spindle poles.	Regulator of microtubule dynamics protein 3 OS=Homo sapiens OX=9606 GN=RMDN3 PE=1 SV=2	1.316	1.138	0.787	0.694	15	52.1	High	24	9	61	9	High	High	High	High	High	High	High	High	High	Peak Found	0.606131	0.955776	0.854316	0.917963	1.20473e+08	6.71835e+07	1.4302e+08	1.67067e+08	6.07926e+07	1.27969e+08	4.10777e+07	2.20623e+08	1.07616e+08	8.04208e+07	8	9	7	7	6	6	8	7	8	7
P00390	GSR	[Isoform Mitochondrial]: Mitochondrion.; SUBCELLULAR LOCATION: [Isoform Cytoplasmic]: Cytoplasm.	Glutathione reductase, mitochondrial OS=Homo sapiens OX=9606 GN=GSR PE=1 SV=2	1.473	1.823	1.379	1.078	8	56.2	High	20	7	23	7	Peak Found	High	High	High	High	High	High	High	High	Peak Found	0.453389	0.316879	0.620115	0.650037	1.21506e+08	1.82004e+08	3.29958e+08	154886881	1.6429e+08	1.82552e+08	2.79923e+08	3.37628e+08	1.56052e+08	2.29033e+08	4	7	6	5	6	4	7	7	7	5
P05166	PCCB	Mitochondrion matrix {ECO:0000305|PubMed:16023992}.	Propionyl-CoA carboxylase beta chain, mitochondrial OS=Homo sapiens OX=9606 GN=PCCB PE=1 SV=3	2.804	1.537	2.366	1.618	3	58.2	High	12	4	15	4	Peak Found	High	High	Peak Found	High	Peak Found	High	Peak Found	High	Peak Found	0.10773	0.565808	0.276227	0.336502	1.27115e+07	1.125e+07	5.24634e+07	28529338	7.09305e+07	2.63699e+07	6.3528e+07	3.63438e+07	2.24463e+07	6.69451e+06	2	4	4	2	4	2	4	3	4	1
P82675	MRPS5	Mitochondrion {ECO:0000269|PubMed:25838379}.	28S ribosomal protein S5, mitochondrial OS=Homo sapiens OX=9606 GN=MRPS5 PE=1 SV=2	1.733	1.528	0.997	1.729	2	48	High	23	10	49	10	Peak Found	High	High	Peak Found	High	High	High	High	High	High	0.289934	0.539345	0.917394	0.266525	4.5585e+07	1.33186e+08	1.60936e+08	148426929	9.69661e+07	1.76568e+08	1.18373e+08	2.04545e+08	1.12048e+08	1.32292e+08	3	9	9	6	8	6	9	7	8	5
P19367	HK1	Mitochondrion outer membrane {ECO:0000269|PubMed:1985912, ECO:0000269|PubMed:27374331}; Peripheral membrane protein {ECO:0000305}. Cytoplasm, cytosol {ECO:0000269|PubMed:27374331}. Note=The mitochondrial-binding peptide (MBP) region promotes association with the mitochondrial outer membrane (Probable). Dissociates from the mitochondrial outer membrane following inhibition by N	Hexokinase-1 OS=Homo sapiens OX=9606 GN=HK1 PE=1 SV=3	0.737	0.403	1.045	0.352	10	102.4	High	21	18	36	15	Peak Found	High	High	Peak Found	Peak Found	High	High	High	High	Peak Found	0.565683	0.0412773	0.873112	0.30282	2.85897e+08	2.23359e+08	1.3677e+08	1.69899e+08	7.91225e+07	1.24563e+08	3.88113e+08	2.19142e+08	1.40666e+08	1.34709e+08	14	17	15	11	13	11	16	9	16	10
Q9NYY8	FASTKD2	Mitochondrion matrix, mitochondrion nucleoid {ECO:0000269|PubMed:20869947, ECO:0000269|PubMed:25683715}. Note=Localizes to mitochondrial RNA granules found in close proximity to the mitochondrial nucleoids. {ECO:0000269|PubMed:25683715}.	FAST kinase domain-containing protein 2, mitochondrial OS=Homo sapiens OX=9606 GN=FASTKD2 PE=1 SV=1	1.377	1.119	1.183	1.029	2	81.4	High	15	7	57	7	High	High	High	High	High	High	High	High	High	Peak Found	0.577064	0.891435	0.700305	0.664278	2.16579e+07	3.19365e+07	5.56115e+07	41186045	3.66578e+07	2.50347e+07	4.45939e+07	1.73096e+07	5.90864e+07	2.31988e+07	2	7	7	4	7	3	6	2	6	4
P12236	SLC25A6	Mitochondrion inner membrane; Multi-pass membrane protein. Note=The complex formed with ARL2BP, ARL2 and SLC25A6 is expressed in mitochondria. {ECO:0000250}.	ADP/ATP translocase 3 OS=Homo sapiens OX=9606 GN=SLC25A6 PE=1 SV=4	1.379	0.965	1.308	0.409	X|Y; X	32.8	High	57	17	705	3	High	High	High	High	High	High	High	High	High	High	0.526946	0.842	0.665807	0.390671	7.83146e+08	5.33703e+08	1.23277e+09	1.13111e+09	5.11355e+08	8.24255e+08	1.2772e+09	1.28717e+09	4.38156e+08	3.39616e+08	4	5	5	4	4	4	5	5	5	5
Q04837	SSBP1	Mitochondrion {ECO:0000269|PubMed:18063578}. Mitochondrion matrix, mitochondrion nucleoid {ECO:0000269|PubMed:18063578}.	Single-stranded DNA-binding protein, mitochondrial OS=Homo sapiens OX=9606 GN=SSBP1 PE=1 SV=1	1.162	1.492	1.468	1.563	7	17.2	High	49	6	71	6	High	High	High	High	High	High	High	High	High	High	0.76567	0.458088	0.567161	0.317746	5.10751e+08	5.31255e+08	1.42113e+09	7.68255e+08	9.86829e+08	9.66745e+08	1.17367e+09	8.48326e+08	1.65438e+09	3.93908e+08	4	6	6	5	6	5	6	3	6	3
Q5T440	IBA57	Mitochondrion {ECO:0000269|PubMed:22323289, ECO:0000269|PubMed:23462291}.	Putative transferase CAF17, mitochondrial OS=Homo sapiens OX=9606 GN=IBA57 PE=1 SV=1	3.635	1.263	3.153	2.901	1	38.1	High	30	5	11	5	Peak Found	Peak Found	High	High	High	Peak Found	High	Peak Found	High	Peak Found	0.0433882	0.756589	0.165084	0.126	1.68712e+07	7.33071e+06	4.15112e+07	1.53995e+07	1.78145e+07	1.42885e+07	1.14823e+08	1.99686e+07	1.23853e+08	1.81629e+07	2	5	4	2	4	3	5	2	5	3
P29353	SHC1	Cytoplasm.; SUBCELLULAR LOCATION: [Isoform p46Shc]: Mitochondrion matrix {ECO:0000269|PubMed:14573619}. Note=Localized to the mitochondria matrix. Targeting of isoform p46Shc to mitochondria is mediated by its first 32 amino acids, which behave as a bona fide mitochondrial targeting sequence. Isoform p52Shc and isoform p66Shc, that contain the same sequence but more internally	SHC-transforming protein 1 OS=Homo sapiens OX=9606 GN=SHC1 PE=1 SV=4	0.769	0.188	0.179	0.765	1	62.8	High	6	3	7	3	High	High	High	Peak Found	High	Peak Found	High	Peak Found	Peak Found	Peak Found	0.736561	0.0392399	0.155906	0.851878	8.96065e+06	1.56029e+07	1.10145e+07	48337240	2.57318e+06	5.98114e+06	3.87476e+06	2.65221e+06	8.21233e+06	1.37104e+07	1	3	3	3	3	2	2	2	2	1
Q96DP5	MTFMT	Mitochondrion {ECO:0000250}.	Methionyl-tRNA formyltransferase, mitochondrial OS=Homo sapiens OX=9606 GN=MTFMT PE=1 SV=2	5.67	5.174	8.171	10.575	15	43.8	High	13	3	3	3	Not Found	Peak Found	High	Not Found	Peak Found	Peak Found	High	Peak Found	Peak Found	Peak Found	0.0606408	0.146799	0.0466354	0.0196349		202015	1.07596e+07		4.06413e+06	4.42149e+06	9.88728e+06	2.89252e+06	6.7927e+06	2.86516e+06		1	3		3	1	3	1	3	1
Q96EY1	DNAJA3	Mitochondrion matrix. Cytoplasm, cytosol {ECO:0000250}. Cell junction, synapse, postsynaptic cell membrane {ECO:0000250}; Peripheral membrane protein {ECO:0000250}. Note=Recruited to the postsynaptic cell membrane of the neuromuscular junction through interaction with MUSK. {ECO:0000250}.	DnaJ homolog subfamily A member 3, mitochondrial OS=Homo sapiens OX=9606 GN=DNAJA3 PE=1 SV=2	1.295	1.464	1.416	0.934	16; CHR_HSCHR16_3_CTG1	52.5	High	24	9	32	9	Peak Found	High	High	Peak Found	High	Peak Found	High	Peak Found	High	Peak Found	0.633716	0.56532	0.597333	0.773456	1.06018e+08	9.37204e+07	1.73157e+08	8.38127e+07	2.7699e+08	8.41861e+07	5.55674e+08	8.44779e+07	3.31815e+08	5.86774e+07	6	7	7	5	7	5	8	5	8	6
P51687	SUOX	Mitochondrion intermembrane space.	Sulfite oxidase, mitochondrial OS=Homo sapiens OX=9606 GN=SUOX PE=1 SV=2	1.493	1.034	0.718	1.55	12	60.2	High	18	7	20	7	Peak Found	High	High	High	High	High	High	Peak Found	High	Peak Found	0.492609	0.989063	0.886717	0.390988	1.46499e+07	5.15809e+07	6.56383e+07	3.49193e+07	4.16749e+07	2.2906e+07	3.21865e+07	2.14582e+07	7.27979e+07	1.91405e+07	2	5	6	4	6	4	5	2	6	4
P27144	AK4; LOC100507855	Mitochondrion matrix {ECO:0000255|HAMAP-Rule:MF_03170, ECO:0000269|PubMed:11485571, ECO:0000269|PubMed:19766732, ECO:0000269|PubMed:26980435}.	Adenylate kinase 4, mitochondrial OS=Homo sapiens OX=9606 GN=AK4 PE=1 SV=1	2.987	10.555	5.75	3.921	1	25.3	High	15	3	5	3	Peak Found	Peak Found	High	Peak Found	Peak Found	Peak Found	High	Peak Found	Peak Found	Peak Found	0.241875	0.00767431	0.0566367	0.0844987	2.73274e+06	3.59983e+06	1.11872e+07	5357209	1.18335e+07	7.28884e+06	2.55767e+07	6.63617e+06	1.4974e+07	1.04916e+07	1	2	3	1	2	1	3	1	3	2
O00483	NDUFA4	Mitochondrion inner membrane {ECO:0000269|PubMed:23746447, ECO:0000269|PubMed:30030519}; Single-pass membrane protein {ECO:0000269|PubMed:30030519}.	Cytochrome c oxidase subunit NDUFA4 OS=Homo sapiens OX=9606 GN=NDUFA4 PE=1 SV=1	3.393	2.216	3.513	0.97	7	9.4	High	47	4	49	4	High	High	High	High	High	High	High	High	High	High	0.0167412	0.110655	0.103354	0.734926	3.27979e+08	2.5797e+08	3.94518e+08	365197694	2.76383e+08	3.27653e+08	9.58749e+08	7.4294e+08	1.5122e+08	2.24174e+08	4	4	3	3	3	3	4	4	4	3
Q8N465	D2HGDH	Mitochondrion {ECO:0000305|PubMed:15070399}.	D-2-hydroxyglutarate dehydrogenase, mitochondrial OS=Homo sapiens OX=9606 GN=D2HGDH PE=1 SV=3	2.661	1.9	5.547	1.094	2	56.4	High	5	3	5	3	Not Found	Peak Found	High	Peak Found	High	Peak Found	High	Peak Found	Peak Found	Peak Found	0.202748	0.439117	0.0389729	0.655694		5.86736e+06	1.75731e+07	10221187	9.19344e+06	3.84999e+06	2.60747e+07	5.54616e+07	1.10551e+07	5.30996e+06		2	2	1	2	1	2	1	2	2
Q9BYD3	MRPL4	Mitochondrion {ECO:0000269|PubMed:25278503, ECO:0000269|PubMed:25838379, ECO:0000269|PubMed:28892042}.	39S ribosomal protein L4, mitochondrial OS=Homo sapiens OX=9606 GN=MRPL4 PE=1 SV=1	1.189	1.331	1.68	0.895	19	34.9	High	50	9	40	9	High	High	High	Peak Found	High	Peak Found	High	Peak Found	High	Peak Found	0.731132	0.620533	0.462222	0.83297	3.01759e+08	1.70653e+08	5.218e+08	231260042	3.45908e+08	1.82165e+08	2.22626e+08	2.39768e+08	1.76702e+08	8.77942e+07	5	9	9	6	9	5	8	4	8	4
P31327	CPS1	Mitochondrion {ECO:0000269|PubMed:22002106}. Nucleus, nucleolus {ECO:0000269|PubMed:22002106}.	Carbamoyl-phosphate synthase [ammonia], mitochondrial OS=Homo sapiens OX=9606 GN=CPS1 PE=1 SV=2	2.404	6.091	3.129	0.499	2	164.8	High	3	3	5	3	Not Found	Peak Found	High	Not Found	High	Peak Found	High	High	Peak Found	Peak Found	0.368987	0.0391949	0.173241	0.891276		2.13339e+06	7.76633e+06		1.67997e+07	7.01541e+06	8.90379e+06	2.5807e+07	1.86103e+06	3.81367e+06		2	2		2	1	2	1	2	1
Q7Z7K0	CMC1	Mitochondrion {ECO:0000269|PubMed:18443040, ECO:0000269|PubMed:23676665}. Note=Colocalizes with MT-CO1.	COX assembly mitochondrial protein homolog OS=Homo sapiens OX=9606 GN=CMC1 PE=1 SV=1	2.183	2.35	3.232	0.631	3	12.5	High	28	3	11	3	Peak Found	High	High	Peak Found	High	Peak Found	High	Peak Found	High	Peak Found	0.19416	0.182365	0.141539	0.870219	5.59108e+07	4.68009e+07	4.97822e+07	124853092	1.27307e+08	1.24854e+08	2.78805e+07	1.27098e+08	7.50548e+07	5.58656e+07	3	3	3	3	3	3	2	2	3	3
O60313	OPA1	Mitochondrion inner membrane {ECO:0000269|PubMed:11017079, ECO:0000269|PubMed:16778770, ECO:0000269|PubMed:20974897, ECO:0000269|PubMed:28746876}; Single-pass membrane protein {ECO:0000255}. Mitochondrion intermembrane space {ECO:0000250|UniProtKB:P58281}. Mitochondrion membrane {ECO:0000269|PubMed:24616225}. Note=Detected at contact sites between endoplamic reticulum and mito	Dynamin-like 120 kDa protein, mitochondrial OS=Homo sapiens OX=9606 GN=OPA1 PE=1 SV=3	1.147	1.046	1.455	1.214	3	111.6	High	38	28	145	28	High	High	High	High	High	High	High	High	High	High	0.785435	0.980817	0.574846	0.516341	3.79644e+08	5.01078e+08	4.65184e+08	5.88433e+08	6.09481e+08	5.56916e+08	6.53363e+08	7.78709e+08	9.5411e+08	1.11122e+09	16	28	28	17	26	17	27	18	28	20
P82650	MRPS22	Mitochondrion {ECO:0000269|PubMed:25838379}.	28S ribosomal protein S22, mitochondrial OS=Homo sapiens OX=9606 GN=MRPS22 PE=1 SV=1	0.977	1.114	1.43	0.79	3	41.3	High	36	13	56	13	Peak Found	High	High	Peak Found	High	Peak Found	High	Peak Found	High	Peak Found	0.967903	0.911501	0.589401	0.956688	2.99714e+08	1.67499e+08	3.08189e+08	3.63366e+08	5.18074e+08	3.0354e+08	5.13667e+08	4.79546e+08	1.72846e+08	2.63108e+08	11	12	13	12	13	11	13	11	13	12
Q4G0N4	NADK2; NADKD1	Mitochondrion {ECO:0000269|PubMed:23212377}.	NAD kinase 2, mitochondrial OS=Homo sapiens OX=9606 GN=NADK2 PE=1 SV=2	0.885	1.694	1.757	0.668	5	49.4	High	16	4	15	4	High	Peak Found	High	Peak Found	High	Peak Found	High	High	High	Peak Found	0.899064	0.48886	0.421008	0.971309	2.99202e+07	1.35191e+07	1.63941e+07	3.08524e+07	2.62456e+07	2.56552e+07	2.86141e+07	3.94419e+07	1.18556e+07	6.68628e+07	3	3	4	2	4	2	4	2	4	2
Q15119	PDK2	Mitochondrion matrix.	[Pyruvate dehydrogenase (acetyl-transferring)] kinase isozyme 2, mitochondrial OS=Homo sapiens OX=9606 GN=PDK2 PE=1 SV=2	5.169	3.918	3.554	1.735	17	46.1	High	15	5	8	2	Not Found	Peak Found	High	Peak Found	High	Peak Found	High	Peak Found	Peak Found	Not Found	0.0346329	0.078602	0.112432	0.362518		5.92664e+06	1.25515e+07	11401067	1.583e+07	1.96566e+07	3.75945e+07	2.05559e+07	1.35088e+07	5.54957e+06		2	2	1	2	2	3	2	2	1
O75521	ECI2	[Isoform 1]: Mitochondrion {ECO:0000250}.; SUBCELLULAR LOCATION: [Isoform 2]: Peroxisome matrix.	Enoyl-CoA delta isomerase 2, mitochondrial OS=Homo sapiens OX=9606 GN=ECI2 PE=1 SV=4	0.903	0.909	1.297	0.52	6	43.6	High	20	9	29	9	Peak Found	High	High	High	High	Peak Found	High	Peak Found	High	Peak Found	0.845729	0.743168	0.673304	0.598103	4.18948e+08	5.02296e+08	2.1899e+08	470823595	2.78231e+08	3.21299e+08	4.79642e+08	3.53901e+08	2.57493e+08	2.9582e+08	7	7	8	8	7	7	8	8	8	8
Q8NFF5	FLAD1	[Isoform 1]: Mitochondrion matrix {ECO:0000269|PubMed:20060505}.; SUBCELLULAR LOCATION: [Isoform 2]: Cytoplasm.	FAD synthase OS=Homo sapiens OX=9606 GN=FLAD1 PE=1 SV=1	1.493	1.929	1.605	1.369	1	65.2	High	20	7	27	7	Peak Found	Peak Found	High	High	High	High	High	High	High	Peak Found	0.494106	0.371864	0.502021	0.475144	2.49164e+07	3.37563e+07	3.32881e+07	3.73885e+07	4.95955e+07	1.7012e+07	3.12135e+07	5.33082e+07	4.83013e+07	2.86506e+07	2	7	7	3	7	3	7	2	7	5
Q9Y2S7	POLDIP2	Mitochondrion matrix {ECO:0000269|PubMed:16428295}. Nucleus {ECO:0000269|PubMed:16428295}. Note=Mainly localizes to the mitochondrial matrix; a small fraction localizes in the nucleus. {ECO:0000269|PubMed:16428295}.	Polymerase delta-interacting protein 2 OS=Homo sapiens OX=9606 GN=POLDIP2 PE=1 SV=1	1.343	1.376	1.827	0.97	17	42	High	37	10	30	10	Peak Found	High	High	Peak Found	High	Peak Found	High	Peak Found	High	Peak Found	0.572103	0.598453	0.402477	0.754899	1.74151e+08	1.14912e+08	1.4294e+08	2.7467e+08	2.24487e+08	2.69933e+08	1.54114e+08	3.33657e+08	1.1244e+08	1.57289e+08	8	10	9	9	10	9	8	7	9	8
Q9NVH6	TMLHE	Mitochondrion matrix {ECO:0000269|PubMed:15754339}.	Trimethyllysine dioxygenase, mitochondrial OS=Homo sapiens OX=9606 GN=TMLHE PE=1 SV=1	3.052	2.997	4.772	1.988	X	49.5	High	6	2	11	2	Peak Found	Peak Found	Peak Found	High	Not Found	High	High	High	Peak Found	High	0.238524	0.269182	0.0960528	0.327255	9.27632e+06	514772	8.10818e+06	8028055		6.54827e+06		1.04285e+07	2.02665e+06	9.30843e+06	1	1	1	2		1		1	1	1
Q5U5X0	LYRM7	Mitochondrion matrix {ECO:0000269|PubMed:23168492}.	Complex III assembly factor LYRM7 OS=Homo sapiens OX=9606 GN=LYRM7 PE=1 SV=1	1.895	1.638	1.42	1.388	5	11.9	High	24	2	9	2	Peak Found	High	High	Peak Found	High	Peak Found	High	Peak Found	High	Peak Found	0.288674	0.507867	0.593912	0.456659	2.32796e+07	3.18503e+07	6.0124e+07	26712512	2.81138e+07	3.36057e+07	9.16345e+07	1.99484e+07	2.83484e+07	3.60097e+07	2	2	2	1	2	1	2	1	2	1
Q96AG3	SLC25A46	Mitochondrion outer membrane {ECO:0000269|PubMed:26168012}; Multi-pass membrane protein {ECO:0000255}.	Solute carrier family 25 member 46 OS=Homo sapiens OX=9606 GN=SLC25A46 PE=1 SV=1	0.704	0.994	0.592	0.563	5	46.1	High	23	6	17	6	Peak Found	High	High	Peak Found	High	Peak Found	High	Peak Found	High	Peak Found	0.631687	0.984034	0.753986	0.893879	1.05565e+07	3.28213e+07	3.24663e+07	2.38297e+07	4.22701e+07	2.27846e+07	3.11298e+07	1.80612e+07	2.63908e+07	2.10465e+07	2	5	6	4	6	3	5	3	6	4
P36404	ARL2	Mitochondrion intermembrane space. Cytoplasm, cytoskeleton, microtubule organizing center, centrosome. Nucleus. Cytoplasm. Note=The complex formed with ARL2BP, ARL2 and SLC25A6 is expressed in mitochondria. The complex formed with ARL2BP, ARL2 and SLC25A4 is expressed in mitochondria (By similarity). Not detected in the Golgi, nucleus and on the mitotic spindle. Centrosome-ass	ADP-ribosylation factor-like protein 2 OS=Homo sapiens OX=9606 GN=ARL2 PE=1 SV=4	2.336	1.717	2.272	1.735	11	20.9	High	18	3	11	3	High	Peak Found	Peak Found	High	Peak Found	High	Peak Found	High	Peak Found	High	0.224029	0.490675	0.271963	0.305382	5.67481e+06	8.2829e+06	1.08012e+07	23745114	6.92768e+06	1.99995e+07	1.04267e+07	2.32754e+07	7.71738e+06	1.83313e+07	1	1	1	1	1	1	1	1	1	1
P11498	PC	Mitochondrion matrix.	Pyruvate carboxylase, mitochondrial OS=Homo sapiens OX=9606 GN=PC PE=1 SV=2	2.146	1.668	3.675	1.979	11	129.6	High	36	27	106	27	Peak Found	High	High	Peak Found	High	Peak Found	High	Peak Found	High	Peak Found	0.134438	0.325824	0.0922953	0.184878	1.80517e+08	1.87473e+08	4.38675e+08	208069305	3.83984e+08	1.81151e+08	6.83036e+08	5.14767e+08	4.35619e+08	1.68833e+08	16	24	23	14	27	11	27	17	27	16
Q86Y39	NDUFA11	Mitochondrion inner membrane {ECO:0000305|PubMed:12611891}; Multi-pass membrane protein {ECO:0000255}; Matrix side {ECO:0000305}.	NADH dehydrogenase [ubiquinone] 1 alpha subcomplex subunit 11 OS=Homo sapiens OX=9606 GN=NDUFA11 PE=1 SV=3	2.72	2.134	5.91	1.361	19	14.8	High	32	3	18	3	Peak Found	High	High	Peak Found	High	Peak Found	High	Peak Found	High	Peak Found	0.0940913	0.246835	0.023878	0.448541	7.62666e+07	3.1131e+07	6.4591e+07	235054330	8.52908e+07	2.54773e+08	1.80704e+08	3.13982e+08	5.48885e+07	1.35814e+08	2	2	3	3	3	3	3	3	3	2
Q13405	MRPL49	Mitochondrion {ECO:0000269|PubMed:25278503, ECO:0000269|PubMed:25838379, ECO:0000269|PubMed:28892042}.	39S ribosomal protein L49, mitochondrial OS=Homo sapiens OX=9606 GN=MRPL49 PE=1 SV=1	1.17	0.902	1.168	1.091	11	19.2	High	35	5	18	5	Peak Found	High	High	Peak Found	High	Peak Found	High	Peak Found	High	Peak Found	0.807474	0.738396	0.767743	0.626049	6.93596e+07	9.89226e+07	9.50733e+07	80532364	1.41459e+08	8.33375e+07	1.16214e+08	1.22612e+08	1.15109e+08	1.2318e+08	3	5	5	3	5	3	5	3	5	3
P30405	PPIF	Mitochondrion matrix {ECO:0000269|PubMed:10406942}.	Peptidyl-prolyl cis-trans isomerase F, mitochondrial OS=Homo sapiens OX=9606 GN=PPIF PE=1 SV=1	1.734	1.759	1.999	1.875	10	22	High	22	7	30	6	Peak Found	High	High	Peak Found	High	Peak Found	High	Peak Found	High	Peak Found	0.280162	0.272773	0.344281	0.210759	3.23926e+08	3.37389e+08	5.73268e+08	570155712	4.61373e+08	6.86465e+08	9.76669e+08	8.99965e+08	4.85116e+08	1.30168e+09	6	6	6	6	5	6	6	6	6	6
P10109	FDX1	Mitochondrion matrix {ECO:0000269|PubMed:20547883}.	Adrenodoxin, mitochondrial OS=Homo sapiens OX=9606 GN=FDX1 PE=1 SV=1	1.527	1.119	2.889	1.63	11	19.4	High	24	4	34	4	Peak Found	High	High	Peak Found	High	Peak Found	High	High	High	Peak Found	0.485715	0.919201	0.163868	0.297181	1.39009e+07	8.0468e+07	7.3552e+07	135011596	6.42618e+07	6.14968e+07	1.84458e+08	2.88378e+08	1.56419e+08	2.51905e+08	1	4	4	3	4	2	4	3	4	3
Q8N4H5	TOMM5	Mitochondrion outer membrane {ECO:0000269|PubMed:18331822}; Single-pass membrane protein {ECO:0000269|PubMed:18331822}.	Mitochondrial import receptor subunit TOM5 homolog OS=Homo sapiens OX=9606 GN=TOMM5 PE=1 SV=1	1.802	1.751	4.214	3.866	9	6	High	43	3	7	3	Peak Found	Peak Found	High	Peak Found	High	Peak Found	High	Peak Found	High	Peak Found	0.265316	0.415271	0.0644058	0.0268114	8.81246e+07	8.67872e+07	1.3065e+08	165272730	7.26568e+07	1.39427e+08	4.2532e+08	2.84482e+08	2.4395e+08	3.46015e+08	3	3	3	3	3	2	3	2	3	3
Q8NCN5	PDPR	Mitochondrion matrix {ECO:0000250}.	Pyruvate dehydrogenase phosphatase regulatory subunit, mitochondrial OS=Homo sapiens OX=9606 GN=PDPR PE=1 SV=2	1.16	1.32	1.583	1.159	16	99.3	High	20	14	41	14	Peak Found	High	High	Peak Found	High	Peak Found	High	High	High	Peak Found	0.799862	0.709331	0.507015	0.573292	5.69778e+07	1.18442e+08	1.73569e+08	1.85096e+08	1.3602e+08	1.94272e+08	1.55085e+08	2.45958e+08	1.95946e+08	2.48094e+08	7	12	14	9	14	9	14	8	14	7
Q9NTG7	SIRT3	Mitochondrion matrix {ECO:0000269|PubMed:12186850, ECO:0000269|PubMed:12374852, ECO:0000269|PubMed:16079181, ECO:0000269|PubMed:18215119, ECO:0000269|PubMed:23283301, ECO:0000269|PubMed:29445193}.	NAD-dependent protein deacetylase sirtuin-3, mitochondrial OS=Homo sapiens OX=9606 GN=SIRT3 PE=1 SV=2	9.733	7.748	6.613	6.468	11	43.5	High	10	4	8	4	Not Found	Peak Found	High	Peak Found	High	Peak Found	High	Peak Found	High	Peak Found	0.00109217	0.00723452	0.0265784	0.0140434		1.83706e+06	2.65848e+07	1.73581e+07	2.30937e+07	8.51693e+06	2.40465e+07	2.83747e+07	4.08329e+07	2.78004e+07		2	4	3	4	2	4	2	4	2
Q15118	PDK1	Mitochondrion matrix {ECO:0000269|PubMed:22195962}.	[Pyruvate dehydrogenase (acetyl-transferring)] kinase isozyme 1, mitochondrial OS=Homo sapiens OX=9606 GN=PDK1 PE=1 SV=1	0.874	0.505	0.586	0.525	2	49.2	High	19	7	20	5	High	High	High	Peak Found	High	Peak Found	High	High	High	Peak Found	0.877242	0.266564	0.657756	0.766757	4.4701e+07	5.08793e+07	8.9569e+07	37692565	2.64101e+07	3.46032e+07	1.14467e+07	4.10807e+07	4.23909e+07	1.06411e+07	3	7	7	3	7	4	6	3	7	2
O00429	DNM1L	Cytoplasm, cytosol. Golgi apparatus. Endomembrane system; Peripheral membrane protein. Mitochondrion outer membrane {ECO:0000269|PubMed:26122121, ECO:0000269|PubMed:27145208, ECO:0000269|PubMed:28969390}; Peripheral membrane protein. Peroxisome. Membrane, clathrin-coated pit {ECO:0000250}. Cytoplasmic vesicle, secretory vesicle, synaptic vesicle membrane {ECO:0000250}. Note=Ma	Dynamin-1-like protein OS=Homo sapiens OX=9606 GN=DNM1L PE=1 SV=2	0.043	0.237	0.026	0.217	12	81.8	High	4	2	2	2	High	High	Peak Found	Not Found	Peak Found	Peak Found	Peak Found	Not Found	Peak Found	Not Found	0.000945572	0.116096	0.00201112	0.295048		8.90718e+06	383176		1.7913e+06	2.47838e+06	235069		1.93184e+06			1	1		1	1	1		1
Q86Y07	VRK2	[Isoform 1]: Cytoplasm. Endoplasmic reticulum membrane {ECO:0000269|PubMed:16704422}; Single-pass type IV membrane protein {ECO:0000255}. Mitochondrion membrane {ECO:0000269|PubMed:16704422}; Single-pass type IV membrane protein {ECO:0000255}. Nucleus envelope {ECO:0000250|UniProtKB:Q8BN21}.; SUBCELLULAR LOCATION: [Isoform 2]: Cytoplasm {ECO:0000269|PubMed:16704422}. Nucleus {	Serine/threonine-protein kinase VRK2 OS=Homo sapiens OX=9606 GN=VRK2 PE=1 SV=3	1.446	0.698	0.247	0.382	2	58.1	High	6	2	3	2	Peak Found	Peak Found	Peak Found	Peak Found	High	Peak Found	High	Not Found	High	Peak Found	0.576173	0.689585	0.277492	0.606714	9.44428e+06	8.74984e+06	1.48206e+07	13657908	2.25321e+06	1.15293e+07	1.60364e+06		4.22261e+06	2.64133e+06	1	2	2	1	2	1	1		2	1
P78540	ARG2	Mitochondrion {ECO:0000269|PubMed:8898077}.	Arginase-2, mitochondrial OS=Homo sapiens OX=9606 GN=ARG2 PE=1 SV=1		100	100	100	14	38.6	High	6	2	3	2	Not Found	Not Found	Not Found	Not Found	Peak Found	Not Found	High	Not Found	Peak Found	Not Found		1e-17	1e-17	1e-17					7.25204e+06		6.385e+06		2.53454e+06						2		2		2
Q9H078	CLPB	Mitochondrion {ECO:0000269|PubMed:25597510}.	Caseinolytic peptidase B protein homolog OS=Homo sapiens OX=9606 GN=CLPB PE=1 SV=1	1.388	1.135	2.475	1.049	11	78.7	High	23	12	41	12	Peak Found	High	High	Peak Found	High	Peak Found	High	Peak Found	High	Peak Found	0.568751	0.92521	0.228275	0.654572	5.4493e+07	6.1548e+07	1.97908e+08	8.79164e+07	9.98123e+07	7.08858e+07	2.90609e+08	1.06848e+08	2.40274e+08	1.25165e+08	4	12	11	6	11	5	12	7	12	6
Q13637	RAB32	Mitochondrion {ECO:0000269|PubMed:12186851}. Mitochondrion outer membrane {ECO:0000269|PubMed:23084991, ECO:0000305|PubMed:12186851}; Lipid-anchor {ECO:0000305|PubMed:12186851}. Cytoplasmic vesicle, phagosome {ECO:0000269|PubMed:21255211}. Cytoplasmic vesicle, phagosome membrane {ECO:0000305}; Lipid-anchor {ECO:0000305}; Cytoplasmic side {ECO:0000305}. Melanosome {ECO:0000250|	Ras-related protein Rab-32 OS=Homo sapiens OX=9606 GN=RAB32 PE=1 SV=3	1.108	0.996	0.601	0.471	6	25	High	32	6	25	5	Peak Found	High	High	Peak Found	High	Peak Found	High	Peak Found	High	Peak Found	0.860251	0.856988	0.610764	0.55934	1.03666e+08	8.79954e+07	8.52026e+07	181694495	4.54083e+07	1.37113e+08	5.64602e+07	1.04479e+08	4.88997e+07	5.63134e+07	4	6	5	6	5	5	5	5	5	5
P08559	PDHA1	Mitochondrion matrix.	Pyruvate dehydrogenase E1 component subunit alpha, somatic form, mitochondrial OS=Homo sapiens OX=9606 GN=PDHA1 PE=1 SV=3	1.386	1.318	0.818	1.191	X	43.3	High	41	14	47	14	Peak Found	High	High	Peak Found	High	Peak Found	High	Peak Found	High	High	0.520111	0.635534	0.89147	0.533891	6.32671e+08	3.89686e+08	6.78909e+08	9.78523e+08	4.40494e+08	9.89054e+08	2.30852e+08	1.13677e+09	5.3041e+08	9.84559e+08	10	13	13	12	13	12	13	12	13	12
P03905	ND4	Mitochondrion membrane {ECO:0000250}; Multi-pass membrane protein {ECO:0000250}.	NADH-ubiquinone oxidoreductase chain 4 OS=Homo sapiens OX=9606 GN=MT-ND4 PE=1 SV=1	1.079	0.689	1.439	1.528	MT	51.5	High	16	6	36	6	Peak Found	High	High	High	High	High	High	High	High	Peak Found	0.88004	0.363539	0.583783	0.340932	1.70033e+08	1.88159e+08	1.73543e+08	245612797	1.44963e+08	1.62255e+08	2.86666e+08	2.96645e+08	1.66756e+08	3.18739e+08	3	6	6	4	6	4	6	4	6	3
O15121	DEGS1	Mitochondrion membrane {ECO:0000269|PubMed:19647031, ECO:0000269|PubMed:30620338}. Endoplasmic reticulum membrane {ECO:0000269|PubMed:19647031, ECO:0000269|PubMed:30620338, ECO:0000269|PubMed:9188692}; Multi-pass membrane protein {ECO:0000269|PubMed:19647031, ECO:0000269|PubMed:9188692}.	Sphingolipid delta(4)-desaturase DES1 OS=Homo sapiens OX=9606 GN=DEGS1 PE=1 SV=1	4.097	1.953	3.129	1.374	1	37.8	High	15	3	15	3	Peak Found	High	High	Peak Found	High	Peak Found	High	Peak Found	High	Peak Found	0.0133551	0.319907	0.137699	0.427316	4.58266e+07	2.29626e+07	3.32987e+08	76335798	1.55915e+08	8.74884e+07	2.17266e+08	6.75942e+07	1.36155e+08	2.20674e+07	2	3	3	2	3	2	3	2	3	2
Q9BSF4	C19orf52; TIMM29	Mitochondrion inner membrane {ECO:0000269|PubMed:27554484, ECO:0000269|PubMed:27718247}; Single-pass membrane protein {ECO:0000305}; Intermembrane side {ECO:0000269|PubMed:27718247}.	Mitochondrial import inner membrane translocase subunit Tim29 OS=Homo sapiens OX=9606 GN=TIMM29 PE=1 SV=2	0.635	0.394	1.207	1.783	19	29.2	High	12	3	15	3	High	High	High	High	Peak Found	High	High	Not Found	Peak Found	Peak Found	0.540617	0.247996	0.648167	0.280949	5.21306e+06	1.8752e+07	8.36008e+06	22164829	1.88873e+07	1.49238e+07	1.26795e+07		2.75929e+07	1.1665e+07	1	3	3	2	3	1	2		3	1
Q92947	GCDH	Mitochondrion matrix.	Glutaryl-CoA dehydrogenase, mitochondrial OS=Homo sapiens OX=9606 GN=GCDH PE=1 SV=1	1.31	1.537	1.969	1.465	19	48.1	High	29	9	27	9	Peak Found	High	High	Peak Found	High	Peak Found	High	Peak Found	High	Peak Found	0.629198	0.5531	0.35371	0.403441	9.15261e+07	5.67173e+07	1.88084e+08	7.97568e+07	1.64043e+08	1.00354e+08	1.522e+08	1.41941e+08	1.0541e+08	8.7942e+07	5	8	9	5	9	5	8	6	9	6
Q86UB9	TMEM135	Mitochondrion membrane {ECO:0000250|UniProtKB:Q9CYV5}; Multi-pass membrane protein {ECO:0000250|UniProtKB:Q9CYV5}. Peroxisome membrane {ECO:0000250|UniProtKB:Q9CYV5}; Multi-pass membrane protein {ECO:0000255}.	Transmembrane protein 135 OS=Homo sapiens OX=9606 GN=TMEM135 PE=2 SV=2	3.254	2.444	1.689	0.808	11	52.3	High	5	2	2	2	Not Found	Peak Found	Peak Found	Not Found	High	Not Found	High	Peak Found	Peak Found	Not Found	0.131254	0.28366	0.5077	0.820196		3.55702e+06	1.39792e+07		8.62636e+06		1.47721e+06	8.04821e+06	5.16971e+06			2	2		2		1	1	2
Q9HB07	C12orf10	Nucleus {ECO:0000269|PubMed:19014353}. Mitochondrion {ECO:0000269|PubMed:19014353}.	UPF0160 protein MYG1, mitochondrial OS=Homo sapiens OX=9606 GN=C12orf10 PE=1 SV=2	0.01	0.511	1.324	0.01	12	42.4	High	6	2	16	2	High	Peak Found	Not Found	High	Peak Found	High	Peak Found	High	Not Found	High	1e-17	0.542562	0.650124	1e-17		3.14901e+06			1.08871e+06	2.3782e+06	4.16911e+06					1			1	1	1
Q9Y6G3	MRPL42	Mitochondrion {ECO:0000269|PubMed:11279123, ECO:0000269|PubMed:25278503, ECO:0000269|PubMed:25838379, ECO:0000269|PubMed:28892042}.	39S ribosomal protein L42, mitochondrial OS=Homo sapiens OX=9606 GN=MRPL42 PE=1 SV=1	0.381	0.787	0.321	0.295	12	16.7	High	15	2	10	2	High	High	High	Peak Found	High	Peak Found	High	Peak Found	Peak Found	Peak Found	0.153988	0.641176	0.261024	0.34683	4.93774e+07	5.86657e+07	1.28136e+07	48414643	4.48145e+07	3.83774e+07	9.64068e+06	3.83107e+07	1.61366e+07	1.56664e+07	2	2	2	2	2	2	2	2	2	2
P36957	DLST	Mitochondrion matrix {ECO:0000305|PubMed:29211711}. Nucleus {ECO:0000269|PubMed:29211711}. Note=Mainly localizes in the mitochondrion. A small fraction localizes to the nucleus, where the 2-oxoglutarate dehydrogenase complex is required for histone succinylation. {ECO:0000269|PubMed:29211711}.	Dihydrolipoyllysine-residue succinyltransferase component of 2-oxoglutarate dehydrogenase complex, mitochondrial OS=Homo sapiens OX=9606 GN=DLST PE=1 SV=4	1.347	1.183	1.192	0.678	14	48.7	High	35	14	129	14	High	High	High	High	High	High	High	High	High	High	0.557337	0.809135	0.749126	0.874051	1.30344e+09	1.26689e+09	1.51937e+09	1922487865	1.22653e+09	1.75848e+09	1.52822e+09	2.36445e+09	1.34794e+09	1.53087e+09	12	13	14	11	13	11	14	12	14	10
O75390	CS	Mitochondrion matrix.	Citrate synthase, mitochondrial OS=Homo sapiens OX=9606 GN=CS PE=1 SV=2	1.372	0.962	1.762	1.79	12	51.7	High	54	17	253	17	High	High	High	High	High	High	High	High	High	High	0.5336	0.836825	0.427686	0.235352	2.20129e+09	2.30167e+09	2.76049e+09	3.15141e+09	3.27025e+09	2.80147e+09	3.93306e+09	4.56676e+09	4.23997e+09	6.0297e+09	13	19	19	13	19	13	19	13	19	14
P11182	DBT	Mitochondrion matrix.	Lipoamide acyltransferase component of branched-chain alpha-keto acid dehydrogenase complex, mitochondrial OS=Homo sapiens OX=9606 GN=DBT PE=1 SV=3	2.039	1.041	0.934	1.604	1	53.5	High	24	11	25	11	High	High	High	Peak Found	High	Peak Found	High	Peak Found	High	Peak Found	0.16848	0.982657	0.983429	0.34064	4.17985e+07	5.8278e+07	1.69003e+08	1.90571e+08	4.01567e+07	6.16297e+07	7.27757e+07	1.68822e+08	1.77413e+08	8.03176e+07	4	8	10	6	9	3	10	5	9	5
Q53R41	FASTKD1	Mitochondrion {ECO:0000269|PubMed:20869947, ECO:0000269|PubMed:28238724, ECO:0000269|PubMed:28335001}. Note=Preferentially localizes to mitochondrial RNA granules, platforms for post-transcriptional RNA modification and ribosome assembly (PubMed:28335001). {ECO:0000269|PubMed:28335001}.	FAST kinase domain-containing protein 1, mitochondrial OS=Homo sapiens OX=9606 GN=FASTKD1 PE=1 SV=1	0.93	0.992	1.518	0.163	2	97.3	High	2	2	12	2	Not Found	Peak Found	High	High	High	High	High	High	Peak Found	Peak Found	0.869347	0.997597	0.592853	0.271197		1.86723e+06	5.4871e+06	824166	4.54958e+06	1.98389e+06	6.79355e+06	1.72296e+06	3.80219e+06	4.536e+06		1	2	1	2	1	2	1	2	1
Q99536	VAT1	Cytoplasm. Mitochondrion outer membrane; Peripheral membrane protein. Note=The majority is localized in the cytoplasm and a small amount is associated with mitochondria. {ECO:0000250}.	Synaptic vesicle membrane protein VAT-1 homolog OS=Homo sapiens OX=9606 GN=VAT1 PE=1 SV=2	0.815	0.828	0.74	0.701	17	41.9	High	44	13	52	13	Peak Found	High	High	Peak Found	High	Peak Found	High	Peak Found	High	Peak Found	0.693044	0.596672	0.795903	0.911518	8.43211e+08	6.00201e+08	3.63651e+08	7.11654e+08	7.90492e+08	7.62861e+08	1.08795e+09	6.73361e+08	5.12587e+08	5.9361e+08	10	12	12	9	13	9	13	8	13	9
Q16698	DECR1	Mitochondrion {ECO:0000269|PubMed:7818482}.	2,4-dienoyl-CoA reductase, mitochondrial OS=Homo sapiens OX=9606 GN=DECR1 PE=1 SV=1	1.432	0.915	1.682	1.113	8	36	High	50	16	135	16	High	High	High	High	High	High	High	High	High	High	0.479668	0.753674	0.461115	0.59694	9.22446e+08	6.87547e+08	1.77357e+09	1311181272	7.13593e+08	9.61502e+08	1.82305e+09	1.32191e+09	9.79147e+08	1.35726e+09	9	14	16	11	15	12	16	10	15	9
P54819	AK2	Mitochondrion intermembrane space {ECO:0000255|HAMAP-Rule:MF_03168}.	Adenylate kinase 2, mitochondrial OS=Homo sapiens OX=9606 GN=AK2 PE=1 SV=2	1.397	1.405	1.312	0.963	1	26.5	High	49	10	180	10	High	High	High	High	High	High	High	High	High	High	0.51052	0.540476	0.663108	0.742636	3.73537e+08	3.17675e+08	4.30567e+08	6.86458e+08	4.24263e+08	5.86804e+08	3.12025e+08	5.87545e+08	4.51004e+08	4.602e+08	5	10	10	7	10	8	10	5	10	8
O95169	NDUFB8	Mitochondrion inner membrane {ECO:0000305|PubMed:12611891}; Single-pass membrane protein {ECO:0000255}; Matrix side {ECO:0000305}.	NADH dehydrogenase [ubiquinone] 1 beta subcomplex subunit 8, mitochondrial OS=Homo sapiens OX=9606 GN=NDUFB8 PE=1 SV=1	1.99	2.157	2.21	0.701	10	21.8	High	36	5	32	5	Peak Found	High	High	High	High	High	High	High	High	Peak Found	0.185218	0.200787	0.285849	0.930678	8.2743e+07	4.87749e+07	1.08134e+08	254266482	1.32095e+08	2.00315e+08	1.43889e+08	2.96275e+08	6.88319e+07	1.18977e+08	3	4	5	5	5	5	5	5	5	3
O95831	AIFM1	Mitochondrion intermembrane space {ECO:0000269|PubMed:15775970, ECO:0000269|PubMed:24914854, ECO:0000269|PubMed:26004228}. Mitochondrion inner membrane. Cytoplasm {ECO:0000269|PubMed:15775970}. Nucleus {ECO:0000269|PubMed:15775970, ECO:0000269|PubMed:17094969}. Cytoplasm, perinuclear region {ECO:0000269|PubMed:17094969}. Note=Proteolytic cleavage during or just after transloca	Apoptosis-inducing factor 1, mitochondrial OS=Homo sapiens OX=9606 GN=AIFM1 PE=1 SV=1	1.688	1.576	2.445	1.254	X	66.9	High	30	14	207	14	High	High	High	High	High	High	High	High	High	High	0.304255	0.390077	0.234086	0.487703	5.77252e+08	4.05616e+08	8.43837e+08	1.01913e+09	5.16875e+08	9.68513e+08	1.32139e+09	1.47727e+09	5.81704e+08	1.01721e+09	12	14	13	13	14	12	14	13	14	14
P82932	MRPS6	Mitochondrion {ECO:0000269|PubMed:25838379}.	28S ribosomal protein S6, mitochondrial OS=Homo sapiens OX=9606 GN=MRPS6 PE=1 SV=3	1.204	1.464	1.677	4.511	21	14.2	High	32	3	18	3	Peak Found	High	High	Peak Found	High	Peak Found	High	Peak Found	High	Peak Found	0.765579	0.618572	0.463486	0.0150023	7.27827e+07	1.16602e+08	9.15908e+07	97208056	7.8594e+07	7.0875e+07	9.60033e+07	1.57702e+08	4.74765e+08	1.64254e+08	3	3	3	2	3	1	3	2	3	2
Q9UJ68	MSRA	[Isoform 1]: Mitochondrion.; SUBCELLULAR LOCATION: [Isoform 2]: Cytoplasm.; SUBCELLULAR LOCATION: [Isoform 3]: Cytoplasm. Nucleus.; SUBCELLULAR LOCATION: [Isoform 5]: Cytoplasm. Membrane {ECO:0000305}; Lipid-anchor {ECO:0000305}.	Mitochondrial peptide methionine sulfoxide reductase OS=Homo sapiens OX=9606 GN=MSRA PE=1 SV=1	0.713	0.506	2.581	3.334	8	26.1	High	31	6	8	6	Not Found	Peak Found	High	Peak Found	High	High	High	Peak Found	High	Peak Found	0.675696	0.384049	0.214179	0.0818983		2.10982e+07	1.12293e+07	6685165	5.017e+06		2.913e+07	1.6848e+07	2.91242e+07	2.31093e+07		3	4	1	2		5	2	4	2
P18859	ATP5J	Mitochondrion. Mitochondrion inner membrane.	ATP synthase-coupling factor 6, mitochondrial OS=Homo sapiens OX=9606 GN=ATP5PF PE=1 SV=1	0.808	1.046	1.43	0.378	21	12.6	High	27	3	21	3	Peak Found	High	High	High	High	High	High	High	High	Peak Found	0.658627	0.94567	0.588856	0.383357	1.17718e+08	5.08583e+07	1.28778e+08	265106292	2.00992e+08	2.36666e+08	9.61338e+07	3.11224e+08	6.66826e+07	1.16955e+08	2	2	3	3	3	3	3	3	3	3
O43615	TIMM44	Mitochondrion inner membrane {ECO:0000269|PubMed:10339406}; Peripheral membrane protein {ECO:0000269|PubMed:10339406}; Matrix side {ECO:0000269|PubMed:10339406}. Mitochondrion matrix {ECO:0000269|PubMed:10339406}.	Mitochondrial import inner membrane translocase subunit TIM44 OS=Homo sapiens OX=9606 GN=TIMM44 PE=1 SV=2	1.499	1.657	2.407	2.431	19	51.3	High	31	13	51	13	Peak Found	High	High	Peak Found	High	Peak Found	High	High	High	Peak Found	0.425848	0.333128	0.241569	0.107164	2.94018e+08	1.8324e+08	3.38899e+08	475307554	3.61594e+08	5.01184e+08	6.69949e+08	8.9044e+08	5.71011e+08	6.41116e+08	10	13	13	10	13	10	12	9	13	10
Q02338	BDH1	Mitochondrion inner membrane {ECO:0000250|UniProtKB:Q02337}. Mitochondrion matrix {ECO:0000250|UniProtKB:Q02337}.	D-beta-hydroxybutyrate dehydrogenase, mitochondrial OS=Homo sapiens OX=9606 GN=BDH1 PE=1 SV=3	6.791	2.886	6.772	3.997	3; CHR_HSCHR3_2_CTG3	38.1	High	13	2	6	2	Not Found	Peak Found	High	Not Found	Peak Found	Peak Found	High	Peak Found	High	Peak Found	0.00688045	0.281291	0.0448056	0.114952		2.7967e+06	1.99273e+07		6.44184e+06	3.641e+06	3.16203e+07	3.30823e+06	1.35368e+07	584632		2	2		2	1	2	1	2	1
Q02252	ALDH6A1	Mitochondrion.	Methylmalonate-semialdehyde dehydrogenase [acylating], mitochondrial OS=Homo sapiens OX=9606 GN=ALDH6A1 PE=1 SV=2	1.558	1.075	1.692	0.91	14	57.8	High	23	11	53	11	High	High	High	High	High	High	High	High	High	High	0.401623	0.979909	0.456812	0.792957	1.07719e+08	8.93382e+07	1.21228e+08	2.14285e+08	5.74257e+07	1.80966e+08	2.75793e+08	2.52725e+08	1.14465e+08	1.04068e+08	8	10	11	10	10	10	11	10	11	9
Q7Z434	MAVS	Mitochondrion outer membrane {ECO:0000269|PubMed:16125763}. Mitochondrion {ECO:0000269|PubMed:11780052, ECO:0000269|PubMed:17709747}. Peroxisome {ECO:0000269|PubMed:20451243}.	Mitochondrial antiviral-signaling protein OS=Homo sapiens OX=9606 GN=MAVS PE=1 SV=2	0.527	0.043	0.082	0.111	20	56.5	High	9	4	7	4	Peak Found	High	High	Peak Found	Peak Found	Peak Found	High	Peak Found	Peak Found	Peak Found	0.224883	1.06743e-09	0.00346165	0.00856223	1.755e+08	3.03277e+08	1.24147e+08	209074808	7.99075e+06	5.0755e+06	2.34262e+07	1.40967e+07	2.12754e+07	1.79299e+07	3	4	4	4	3	1	3	2	4	1
P42126	ECI1	Mitochondrion matrix.	Enoyl-CoA delta isomerase 1, mitochondrial OS=Homo sapiens OX=9606 GN=ECI1 PE=1 SV=1	1.066	1.344	1.897	1.056	16	32.8	High	24	7	24	7	Peak Found	High	High	Peak Found	High	Peak Found	High	Peak Found	High	Peak Found	0.912102	0.605285	0.377403	0.648548	1.99373e+08	1.29955e+08	3.05077e+08	138046418	3.34048e+08	2.65551e+08	3.50367e+08	4.22048e+08	3.45373e+08	3.12283e+08	7	6	7	4	7	6	7	5	6	5
Q96GC5	MRPL48	Mitochondrion {ECO:0000269|PubMed:25278503, ECO:0000269|PubMed:25838379, ECO:0000269|PubMed:28892042}.	39S ribosomal protein L48, mitochondrial OS=Homo sapiens OX=9606 GN=MRPL48 PE=1 SV=2	1.372	1.156	2.163	1.498	11	23.9	High	17	3	14	3	Peak Found	High	High	Peak Found	High	Peak Found	High	Peak Found	High	Peak Found	0.576185	0.873886	0.30042	0.360514	5.49625e+07	2.55571e+07	5.04137e+07	72715011	2.51695e+07	7.18958e+07	1.19504e+08	1.35094e+08	3.3771e+07	1.34947e+08	2	3	3	3	3	3	3	3	3	3
Q7L0Y3	TRMT10C	Mitochondrion matrix, mitochondrion nucleoid {ECO:0000269|PubMed:18984158, ECO:0000269|PubMed:23473034}.	tRNA methyltransferase 10 homolog C OS=Homo sapiens OX=9606 GN=TRMT10C PE=1 SV=2	1.353	1.23	1.76	0.979	3	47.3	High	44	15	59	15	High	High	High	High	High	Peak Found	High	High	High	Peak Found	0.551624	0.744606	0.428573	0.72577	2.89698e+08	2.18567e+08	4.22921e+08	3.97447e+08	2.66432e+08	3.04181e+08	6.30557e+08	4.08503e+08	2.4217e+08	3.2531e+08	12	14	15	11	15	11	15	10	14	12
Q7Z7F7	MRPL55	Mitochondrion {ECO:0000269|PubMed:25838379, ECO:0000269|PubMed:28892042}.	39S ribosomal protein L55, mitochondrial OS=Homo sapiens OX=9606 GN=MRPL55 PE=1 SV=1	0.958	1.425	1.355	0.604	1	15.1	High	19	2	7	2	Peak Found	High	High	High	High	Peak Found	High	Peak Found	Peak Found	Peak Found	0.971198	0.665852	0.596809	0.982228	1.68913e+07	2.40495e+07	5.89326e+07	16175988	1.82836e+07	2.40768e+07	2.91356e+07	3.32196e+07	2.48326e+07	8.80625e+06	1	2	2	1	2	1	2	1	2	2
P50336	PPOX	Mitochondrion inner membrane {ECO:0000250}; Peripheral membrane protein {ECO:0000250}; Intermembrane side {ECO:0000250}.	Protoporphyrinogen oxidase OS=Homo sapiens OX=9606 GN=PPOX PE=1 SV=1	1.702	1.391	3.543	2.054	1	50.7	High	12	4	6	4	Not Found	Peak Found	High	Peak Found	High	High	High	Peak Found	High	Peak Found	0.430026	0.708619	0.119361	0.273767		4.17544e+06	7.82842e+06	52004784	5.52315e+06		2.4065e+07	1.26343e+07	1.82224e+07	7.17611e+06		2	2	1	2		3	1	3	2
P34897	SHMT2	Mitochondrion {ECO:0000269|PubMed:21876188, ECO:0000269|PubMed:24075985}. Mitochondrion matrix, mitochondrion nucleoid {ECO:0000269|PubMed:18063578}. Mitochondrion inner membrane {ECO:0000269|PubMed:21876188}. Cytoplasm {ECO:0000269|PubMed:24075985}. Nucleus {ECO:0000269|PubMed:24075985}. Note=Mainly localizes in the mitochondrion. Also found in the cytoplasm and nucleus as pa	Serine hydroxymethyltransferase, mitochondrial OS=Homo sapiens OX=9606 GN=SHMT2 PE=1 SV=3	1.123	1.024	1.217	0.786	12	56	High	62	23	292	23	High	High	High	High	High	High	High	High	High	High	0.816498	0.944115	0.730337	0.963038	2.12745e+09	2.84549e+09	2.60778e+09	3.00742e+09	2.65564e+09	2.74209e+09	2.08396e+09	3.86026e+09	2.81577e+09	2.34582e+09	15	24	24	19	24	16	24	19	24	20
O75208	COQ9	Mitochondrion {ECO:0000250|UniProtKB:Q8K1Z0}.	Ubiquinone biosynthesis protein COQ9, mitochondrial OS=Homo sapiens OX=9606 GN=COQ9 PE=1 SV=1	1.978	1.041	1.912	4.665	16	35.5	High	18	5	15	5	Peak Found	High	High	Peak Found	High	Peak Found	High	Peak Found	High	Peak Found	0.240682	0.998248	0.380019	0.0235417	2.75875e+07	3.74503e+07	1.02915e+08	5.86579e+07	2.18162e+07	5.10889e+07	6.36945e+07	8.67762e+07	3.96594e+07	1.70068e+08	3	5	5	4	4	3	4	3	4	4
Q9Y6M9	NDUFB9	Mitochondrion inner membrane {ECO:0000305|PubMed:12611891}; Peripheral membrane protein {ECO:0000305}; Matrix side {ECO:0000305}.	NADH dehydrogenase [ubiquinone] 1 beta subcomplex subunit 9 OS=Homo sapiens OX=9606 GN=NDUFB9 PE=1 SV=3	0.829	0.567	0.795	0.483	8	21.8	High	35	4	14	4	Peak Found	High	High	Peak Found	High	Peak Found	High	Peak Found	High	Peak Found	0.703087	0.212392	0.864486	0.539917	1.10829e+08	3.38316e+08	1.01307e+08	162963311	6.37194e+07	7.03622e+07	1.28185e+08	2.5764e+08	9.38964e+07	1.19593e+08	3	4	4	3	3	2	4	3	4	3
Q96B49	TOMM6	Mitochondrion outer membrane {ECO:0000269|PubMed:18331822}.	Mitochondrial import receptor subunit TOM6 homolog OS=Homo sapiens OX=9606 GN=TOMM6 PE=1 SV=1	2.253	2.062	1.929	1.048	6	8	High	58	2	12	2	Peak Found	High	High	Peak Found	High	Peak Found	High	Not Found	High	Peak Found	0.165175	0.283275	0.384065	0.619528	3.93482e+07	1.70431e+07	8.45444e+07	82777832	2.10656e+07	8.11176e+07	3.4976e+07		7.00655e+07	9.65531e+06	1	2	2	1	2	1	2		2	1
P00403	COX2	Mitochondrion inner membrane {ECO:0000269|PubMed:30030519}; Multi-pass membrane protein {ECO:0000269|PubMed:30030519}.	Cytochrome c oxidase subunit 2 OS=Homo sapiens OX=9606 GN=MT-CO2 PE=1 SV=1	1.849	2.167	2.432	1.413	MT	25.5	High	26	5	79	5	High	High	High	High	High	High	High	High	High	High	0.227867	0.121833	0.236646	0.390185	1.05111e+09	9.6986e+08	2.00542e+09	1.88062e+09	2.27433e+09	1.75394e+09	3.18852e+09	2.39937e+09	3.13394e+09	2.07118e+09	4	6	6	4	6	4	6	4	6	4
Q53S33	BOLA3	Mitochondrion {ECO:0000269|PubMed:22746225}.	BolA-like protein 3 OS=Homo sapiens OX=9606 GN=BOLA3 PE=1 SV=1	1.43	0.274	0.264	1.137	2	12.1	High	13	2	4	2	Peak Found	Peak Found	High	Peak Found	High	Peak Found	High	Peak Found	High	Peak Found	0.570632	0.0980808	0.252801	0.589556	2.37083e+07	2.06242e+07	1.69063e+07	45858378	2.50189e+06	1.17551e+07	2.20547e+06	1.24164e+07	1.97757e+07	6.88039e+07	1	2	2	2	1	1	1	1	2	2
P14927	UQCRB	Mitochondrion inner membrane {ECO:0000250|UniProtKB:P00128}; Peripheral membrane protein {ECO:0000250|UniProtKB:P00128}; Matrix side {ECO:0000250|UniProtKB:P00128}.	Cytochrome b-c1 complex subunit 7 OS=Homo sapiens OX=9606 GN=UQCRB PE=1 SV=2	1.199	0.817	1.921	1.471	8	13.5	High	40	5	50	5	High	High	High	High	High	High	High	High	High	High	0.718869	0.549381	0.369347	0.360169	2.19878e+08	1.45051e+08	2.47424e+08	362545694	1.57181e+08	2.32762e+08	1.32151e+08	6.08132e+08	4.21203e+08	5.94532e+08	3	5	5	4	4	4	5	4	5	4
Q14249	ENDOG	Mitochondrion.	Endonuclease G, mitochondrial OS=Homo sapiens OX=9606 GN=ENDOG PE=1 SV=4	1.196	1.509	1.214	0.668	9	32.6	High	21	5	22	5	Peak Found	High	High	Peak Found	High	Peak Found	High	Peak Found	High	High	0.770548	0.566945	0.733665	0.912504	4.98666e+07	1.27934e+08	5.02833e+07	82244470	6.27483e+07	6.98315e+07	4.0426e+07	9.38847e+07	5.5378e+07	4.86512e+07	4	5	5	4	5	4	5	4	5	4
Q14318	FKBP8	Mitochondrion {ECO:0000269|PubMed:16176796}. Mitochondrion membrane {ECO:0000305}; Single-pass membrane protein; Cytoplasmic side {ECO:0000305}.; SUBCELLULAR LOCATION: [Isoform 1]: Mitochondrion membrane {ECO:0000269|PubMed:12510191, ECO:0000269|PubMed:18385096}; Single-pass membrane protein; Cytoplasmic side {ECO:0000305}.; SUBCELLULAR LOCATION: [Isoform 3]: Mitochondrion mem	Peptidyl-prolyl cis-trans isomerase FKBP8 OS=Homo sapiens OX=9606 GN=FKBP8 PE=1 SV=2	1.572	1.631	1.066	0.62	19	44.5	High	26	8	105	8	High	High	High	High	High	High	High	High	High	High	0.374402	0.350433	0.853997	0.764842	1.8433e+08	1.3685e+08	3.73042e+08	257594036	4.2671e+08	2.72358e+08	1.13213e+08	1.64968e+08	1.4025e+08	1.25461e+08	5	8	8	6	6	5	7	5	8	5
Q9NS69	TOMM22	Mitochondrion outer membrane {ECO:0000269|PubMed:10982837}; Single-pass membrane protein {ECO:0000269|PubMed:10982837}.	Mitochondrial import receptor subunit TOM22 homolog OS=Homo sapiens OX=9606 GN=TOMM22 PE=1 SV=3	1.469	1.15	2.83	3.3	22	15.5	High	61	6	54	6	High	High	High	High	High	High	High	High	High	Peak Found	0.449808	0.856798	0.17165	0.0419112	2.02084e+08	2.59451e+08	2.18521e+09	3.74456e+08	5.94666e+08	3.79063e+08	1.72676e+09	1.33385e+08	1.62957e+09	2.30549e+08	2	7	7	4	7	4	7	3	7	4
Q9Y619	SLC25A15	Mitochondrion inner membrane; Multi-pass membrane protein {ECO:0000250|UniProtKB:A0A0G2K309}.	Mitochondrial ornithine transporter 1 OS=Homo sapiens OX=9606 GN=SLC25A15 PE=1 SV=1	2.224	2.743	1.323	0.915	13	32.7	High	9	3	17	3	High	Peak Found	High	High	High	High	Peak Found	High	Peak Found	Peak Found	0.308075	0.203582	0.630671	0.732538	4.67247e+06	5.69774e+06	6.15407e+06	12130595	1.33964e+07	1.42622e+07	1.58353e+07	5.86165e+06	2.80492e+06	4.14831e+06	1	3	1	2	2	2	3	2	2	1
P32322	PYCR1	Mitochondrion {ECO:0000269|PubMed:19648921}.	Pyrroline-5-carboxylate reductase 1, mitochondrial OS=Homo sapiens OX=9606 GN=PYCR1 PE=1 SV=2	1.473	0.923	1.294	0.676	17	33.3	High	40	8	58	8	Peak Found	High	High	High	High	High	High	High	High	High	0.445956	0.755005	0.675086	0.880268	1.85854e+08	2.03957e+08	2.17825e+08	255948522	2.13538e+08	1.69362e+08	2.03918e+08	2.4909e+08	1.9396e+08	1.89452e+08	7	8	8	8	9	7	9	7	9	8
Q96ND0	FAM210A	Membrane {ECO:0000255, ECO:0000305}; Single-pass membrane protein {ECO:0000255}. Mitochondrion {ECO:0000250|UniProtKB:Q8BGY7}. Cytoplasm {ECO:0000250|UniProtKB:Q8BGY7}.	Protein FAM210A OS=Homo sapiens OX=9606 GN=FAM210A PE=1 SV=2	1.656	0.381	0.574	1.998	18	30.8	High	18	3	14	3	Peak Found	Not Found	Peak Found	Peak Found	High	High	Peak Found	High	Peak Found	High	0.499953	0.214527	0.767412	0.240125	6.4473e+06		1.0436e+07	10920551	1.09069e+07	1.64762e+07	3.90494e+06	2.09179e+07	6.95707e+06	4.93271e+07	1		1	1	2	2	2	2	2	2
P16219	ACADS	Mitochondrion matrix {ECO:0000250|UniProtKB:Q3ZBF6}.	Short-chain specific acyl-CoA dehydrogenase, mitochondrial OS=Homo sapiens OX=9606 GN=ACADS PE=1 SV=1	2.153	1.521	2.132	0.752	12	44.3	High	27	7	27	7	High	High	High	High	High	High	High	High	High	Peak Found	0.21096	0.581502	0.316832	0.856207	2.14023e+07	2.48789e+07	4.70178e+07	3.59161e+07	4.85564e+07	3.08942e+07	6.41746e+07	8.28139e+07	6.44324e+07	4.43516e+06	4	6	5	4	6	3	6	6	5	3
O60427	FADS1	[Isoform 1]: Endoplasmic reticulum membrane {ECO:0000250|UniProtKB:A4UVI1}; Multi-pass membrane protein {ECO:0000250|UniProtKB:A4UVI1}. Mitochondrion {ECO:0000269|PubMed:22619218}.; SUBCELLULAR LOCATION: [Isoform 2]: Endoplasmic reticulum membrane {ECO:0000250|UniProtKB:A4UVI1}; Multi-pass membrane protein {ECO:0000250|UniProtKB:A4UVI1}.	Fatty acid desaturase 1 OS=Homo sapiens OX=9606 GN=FADS1 PE=1 SV=3	0.888	0.898	0.662	0.217	11	51.9	High	7	2	10	2	High	Peak Found	Peak Found	High	High	High	Peak Found	High	Peak Found	Peak Found	0.946021	0.908847	0.857023	0.30624	9.48604e+06	4.85151e+06	1.00162e+07	8425185	6.66477e+06	7.70986e+06	3.83391e+06	6.27958e+06	3.54613e+06	868652	1	2	2	1	2	1	2	1	2	1
P03886	ND1	Mitochondrion inner membrane {ECO:0000250}; Multi-pass membrane protein {ECO:0000250}.	NADH-ubiquinone oxidoreductase chain 1 OS=Homo sapiens OX=9606 GN=MT-ND1 PE=1 SV=1	1.205	2.161	1.539	1.29	MT	35.6	High	12	3	11	3	Peak Found	High	High	Peak Found	High	Peak Found	High	Peak Found	High	Peak Found	0.748737	0.265252	0.508758	0.491913	2.51627e+07	2.34714e+07	5.81873e+07	2.22694e+07	6.55568e+07	2.44324e+07	2.28225e+07	4.08055e+07	3.08248e+07	3.98478e+07	3	3	3	2	3	2	3	2	3	3
P54886	ALDH18A1	Mitochondrion inner membrane {ECO:0000269|PubMed:26297558, ECO:0000269|PubMed:26320891}.	Delta-1-pyrroline-5-carboxylate synthase OS=Homo sapiens OX=9606 GN=ALDH18A1 PE=1 SV=2	1.455	1.319	1.462	1.409	10	87.2	High	44	28	178	28	High	High	High	High	High	High	High	High	High	High	0.46113	0.634223	0.570569	0.392231	8.54038e+08	1.04404e+09	2.4025e+09	1.79469e+09	1.76664e+09	1.56546e+09	3.09397e+09	1.24875e+09	2.29813e+09	1.93665e+09	15	25	26	19	27	17	26	15	27	19
Q8TCS8	PNPT1	Cytoplasm {ECO:0000269|PubMed:16055741}. Mitochondrion matrix {ECO:0000269|PubMed:12798676, ECO:0000269|PubMed:16055741}. Mitochondrion intermembrane space {ECO:0000269|PubMed:16966381}; Peripheral membrane protein {ECO:0000269|PubMed:16966381}.	Polyribonucleotide nucleotidyltransferase 1, mitochondrial OS=Homo sapiens OX=9606 GN=PNPT1 PE=1 SV=2	2.328	3.393	4.286	2.262	2	85.9	High	36	21	103	21	High	High	High	High	High	High	High	High	High	High	0.0977156	0.0119194	0.0615094	0.130754	1.45227e+08	1.75057e+08	3.90182e+08	6.053e+08	6.16743e+08	9.668e+08	8.79569e+08	8.8609e+08	5.14086e+08	5.67908e+08	10	18	20	15	20	16	20	15	19	13
Q9BYT8	NLN	Mitochondrion intermembrane space {ECO:0000250}. Cytoplasm {ECO:0000250}.	Neurolysin, mitochondrial OS=Homo sapiens OX=9606 GN=NLN PE=1 SV=1	0.79	0.763	0.954	0.46	5	80.6	High	23	14	58	14	High	High	High	High	High	High	High	High	Peak Found	High	0.638312	0.49044	0.960684	0.52805	5.87289e+07	2.27836e+08	6.06292e+07	1.79221e+08	1.67326e+08	1.2662e+08	2.26362e+08	1.10626e+08	7.68172e+07	3.83262e+07	6	12	10	8	8	7	11	7	12	7
P43155	CRAT	Endoplasmic reticulum {ECO:0000305}. Peroxisome {ECO:0000305}. Mitochondrion inner membrane {ECO:0000305}; Peripheral membrane protein {ECO:0000305}; Matrix side {ECO:0000305}.; SUBCELLULAR LOCATION: [Isoform 1]: Mitochondrion {ECO:0000305}.; SUBCELLULAR LOCATION: [Isoform 2]: Peroxisome {ECO:0000305}.	Carnitine O-acetyltransferase OS=Homo sapiens OX=9606 GN=CRAT PE=1 SV=5	1.513	1.623	1.888	1.027	9	70.8	High	23	14	60	14	High	High	High	High	High	High	High	High	High	Peak Found	0.41542	0.370129	0.380781	0.676923	1.76115e+08	1.9302e+08	2.08277e+08	326307653	2.32805e+08	2.70141e+08	3.45162e+08	4.64522e+08	1.94212e+08	3.83739e+08	9	13	14	11	14	10	14	11	14	11
Q9Y4W6	AFG3L2	Mitochondrion {ECO:0000269|PubMed:10395799, ECO:0000269|PubMed:22354088}. Mitochondrion inner membrane {ECO:0000250|UniProtKB:Q8JZQ2}; Multi-pass membrane protein {ECO:0000255}.	AFG3-like protein 2 OS=Homo sapiens OX=9606 GN=AFG3L2 PE=1 SV=2	1.169	1.459	1.569	1.3	18	88.5	High	36	26	78	26	Peak Found	High	High	Peak Found	High	Peak Found	High	Peak Found	High	High	0.756986	0.488494	0.514264	0.457265	3.56466e+08	3.28186e+08	3.07757e+08	609760711	3.63415e+08	6.08935e+08	4.00625e+08	9.39959e+08	3.9549e+08	9.15476e+08	17	23	26	17	24	18	25	21	26	22
P49419	ALDH7A1	Cytoplasm, cytosol {ECO:0000269|PubMed:20207735}. Nucleus {ECO:0000269|PubMed:20207735}.; SUBCELLULAR LOCATION: [Isoform 1]: Mitochondrion {ECO:0000269|PubMed:20207735}.	Alpha-aminoadipic semialdehyde dehydrogenase OS=Homo sapiens OX=9606 GN=ALDH7A1 PE=1 SV=5	1.903	1.81	1.861	1.957	5	58.5	High	35	14	147	14	High	High	High	High	High	High	High	High	High	High	0.206964	0.246727	0.390364	0.189929	2.81066e+08	1.64422e+08	3.73145e+08	4.20016e+08	6.28494e+08	3.60286e+08	1.86584e+08	4.20054e+08	3.93153e+08	4.50816e+08	11	13	13	11	12	10	12	9	13	10
P49411	TUFM	Mitochondrion {ECO:0000269|PubMed:22749352}.	Elongation factor Tu, mitochondrial OS=Homo sapiens OX=9606 GN=TUFM PE=1 SV=2	1.446	1.409	1.866	1.354	16	49.5	High	54	20	246	20	High	High	High	High	High	High	High	High	High	High	0.468366	0.536567	0.388495	0.423446	2.41019e+09	3.43215e+09	5.9418e+09	3.41999e+09	2.74872e+09	3.00824e+09	5.20169e+09	5.03561e+09	5.85777e+09	3.74555e+09	15	19	20	18	21	17	21	18	21	17
P00367	GLUD1	Mitochondrion matrix.	Glutamate dehydrogenase 1, mitochondrial OS=Homo sapiens OX=9606 GN=GLUD1 PE=1 SV=2	1.277	1.512	1.712	1.396	10	61.4	High	53	25	273	25	High	High	High	High	High	High	High	High	High	High	0.629558	0.440961	0.44849	0.399734	1.62217e+09	1.27965e+09	1.80132e+09	2.54648e+09	2.77448e+09	2.62363e+09	2.0552e+09	3.66608e+09	2.74126e+09	2.41788e+09	18	24	26	18	26	23	25	22	25	22
Q9Y2R5	MRPS17	Mitochondrion {ECO:0000269|PubMed:25838379}.	28S ribosomal protein S17, mitochondrial OS=Homo sapiens OX=9606 GN=MRPS17 PE=1 SV=1	0.979	1.272	1.838	0.752	7	14.5	High	36	3	9	3	Peak Found	High	High	Peak Found	High	Peak Found	High	Peak Found	High	Peak Found	0.992239	0.752849	0.405164	0.92474	6.29807e+07	5.2485e+07	1.8453e+07	86628792	3.79561e+07	9.8692e+07	5.93309e+07	1.48396e+08	3.90983e+07	3.95957e+07	2	3	3	2	3	3	3	3	3	2
Q5ST30	VARS2	Mitochondrion {ECO:0000305}.	Valine--tRNA ligase, mitochondrial OS=Homo sapiens OX=9606 GN=VARS2 PE=1 SV=2	1.219	1.626	2.718	0.805	6; CHR_HSCHR6_MHC_MANN_CTG1	118.4	High	6	5	46	5	High	Peak Found	High	High	High	High	High	High	Peak Found	Peak Found	0.761158	0.532423	0.204614	0.878577	1.68251e+06	1.19226e+07	2.52382e+07	9.53315e+06	1.81976e+07	1.2898e+07	2.87452e+07	7.76619e+06	1.11161e+07	6.10917e+06	1	5	4	3	4	2	5	2	5	2
O75127	PTCD1	Mitochondrion {ECO:0000269|PubMed:19651879, ECO:0000269|PubMed:21857155}. Mitochondrion matrix {ECO:0000250}.	Pentatricopeptide repeat-containing protein 1, mitochondrial OS=Homo sapiens OX=9606 GN=PTCD1 PE=1 SV=2	0.693	0.709	0.864	1.01	7	78.8	High	2	2	6	2	Peak Found	Peak Found	High	High	Peak Found	High	Peak Found	High	Peak Found	Peak Found	0.662822	0.7269	0.940801	0.687489	8.78021e+06	2.67205e+06	2.2973e+06	1.22843e+07	1.04157e+06	1.01142e+07	796497	1.05641e+07	4.91493e+06	8.33268e+06	2	1	2	2	1	2	1	2	2	2
O75323	GBAS; NIPSNAP2	Cytoplasm {ECO:0000250|UniProtKB:O55126}. Mitochondrion outer membrane {ECO:0000269|PubMed:26387735}.	Protein NipSnap homolog 2 OS=Homo sapiens OX=9606 GN=NIPSNAP2 PE=1 SV=1	2.192	1.696	2.584	1.549	7	33.7	High	23	6	27	5	High	High	High	High	High	High	High	High	High	Peak Found	0.186315	0.453375	0.208768	0.358702	6.28408e+07	3.60263e+07	1.01078e+08	100467266	1.61945e+08	7.92876e+07	2.6047e+08	9.48362e+07	1.27691e+08	1.0709e+08	3	4	5	3	5	3	5	4	5	3
P51398	DAP3	Mitochondrion {ECO:0000269|PubMed:11162496, ECO:0000269|PubMed:20563667}.	28S ribosomal protein S29, mitochondrial OS=Homo sapiens OX=9606 GN=DAP3 PE=1 SV=1	1.103	0.523	1.135	0.791	1	45.5	High	35	12	87	12	High	High	High	High	High	High	High	High	High	High	0.844393	0.121073	0.794314	0.956062	2.43243e+08	3.09976e+08	2.53353e+08	3.18705e+08	1.38168e+08	2.06026e+08	3.85497e+08	3.73539e+08	1.79309e+08	2.63982e+08	10	12	12	9	12	6	12	8	12	7
Q9UKU7	ACAD8	Mitochondrion {ECO:0000269|PubMed:11013134, ECO:0000269|PubMed:12359132}.	Isobutyryl-CoA dehydrogenase, mitochondrial OS=Homo sapiens OX=9606 GN=ACAD8 PE=1 SV=1	1.432	1.492	1.846	0.74	11	45	High	10	3	5	3	Peak Found	Peak Found	High	Peak Found	High	Peak Found	High	Peak Found	High	Peak Found	0.547949	0.610182	0.370895	0.87745	1.81037e+07	6.73063e+06	3.03458e+07	25326558	3.87945e+06	2.00976e+07	1.83234e+07	3.04999e+07	1.32703e+07	1.15466e+07	2	3	3	2	1	2	3	2	3	2
P10620	MGST1	Microsome {ECO:0000250}. Mitochondrion outer membrane {ECO:0000250}; Peripheral membrane protein {ECO:0000250}. Endoplasmic reticulum membrane {ECO:0000250}; Multi-pass membrane protein {ECO:0000250}.	Microsomal glutathione S-transferase 1 OS=Homo sapiens OX=9606 GN=MGST1 PE=1 SV=1	2.1	2.688	1.774	1.653	12	17.6	High	49	5	61	5	High	High	High	High	High	High	High	High	High	High	0.146651	0.0442177	0.423036	0.303758	2.12008e+08	8.28074e+07	2.40543e+08	241238694	4.53366e+08	2.68708e+08	1.58305e+08	2.34508e+08	1.32626e+08	2.14443e+08	4	5	5	4	5	4	5	4	5	4
P42765	ACAA2	Mitochondrion {ECO:0000269|PubMed:18371312}.	3-ketoacyl-CoA thiolase, mitochondrial OS=Homo sapiens OX=9606 GN=ACAA2 PE=1 SV=2	1.687	1.227	1.589	1.475	18	41.9	High	52	13	94	13	High	High	High	High	High	High	High	High	High	High	0.304821	0.749588	0.50431	0.358043	3.53764e+08	5.21283e+08	1.16364e+09	515714789	5.84634e+08	5.34651e+08	7.07508e+08	7.55023e+08	9.45212e+08	8.48784e+08	7	12	12	8	12	8	12	8	12	7
Q8IWA4	MFN1	Mitochondrion outer membrane {ECO:0000269|PubMed:12759376, ECO:0000305|PubMed:27920125}; Multi-pass membrane protein {ECO:0000305|PubMed:12759376}.; SUBCELLULAR LOCATION: [Isoform 2]: Cytoplasm {ECO:0000269|PubMed:11751411}.	Mitofusin-1 OS=Homo sapiens OX=9606 GN=MFN1 PE=1 SV=3	1.65	0.858	0.948	0.88	3	84.1	High	13	8	28	7	High	High	High	High	High	High	High	High	High	Peak Found	0.406008	0.760775	0.928591	0.747465	3.31264e+07	3.02951e+07	4.15908e+07	31727008	5.38123e+07	4.64762e+07	2.46427e+07	8.39866e+07	2.67107e+07	9.86146e+06	4	5	5	3	6	5	6	6	6	3
P45954	ACADSB	Mitochondrion matrix.	Short/branched chain specific acyl-CoA dehydrogenase, mitochondrial OS=Homo sapiens OX=9606 GN=ACADSB PE=1 SV=1	1.766	1.499	2.379	1.263	10	47.5	High	23	7	34	7	Peak Found	High	High	High	High	High	High	High	High	Peak Found	0.343897	0.589333	0.247484	0.492992	4.61455e+07	7.77259e+07	7.02061e+07	1.10599e+08	1.59902e+08	6.94424e+07	1.89331e+08	1.01603e+08	1.09234e+08	3.91376e+07	4	7	7	4	7	4	7	4	7	4
Q9UGC7	MTRF1L	Mitochondrion {ECO:0000269|PubMed:17803939}.	Peptide chain release factor 1-like, mitochondrial OS=Homo sapiens OX=9606 GN=MTRF1L PE=1 SV=1	4.251	3.298	0.308	3.991	6	43.6	High	6	2	4	2	High	Peak Found	High	Peak Found	Peak Found	High	Peak Found	Not Found	Peak Found	Peak Found	0.0333401	0.112243	0.386676	0.0597287	3.40011e+06	1.15221e+07	2.34703e+07	3.56423e+07	2.2042e+07	6.15167e+07	1.888e+06		1.48621e+07	4.03114e+07	1	2	2	2	2	2	1		1	1
Q9NVA1	UQCC; UQCC1	Mitochondrion inner membrane {ECO:0000269|PubMed:24385928}. Cytoplasmic vesicle {ECO:0000250}. Note=Cytoplasmic vesicular structures. {ECO:0000250}.	Ubiquinol-cytochrome-c reductase complex assembly factor 1 OS=Homo sapiens OX=9606 GN=UQCC1 PE=1 SV=3	1.91	2.279	1.949	2.141	20	34.6	High	21	5	13	5	Peak Found	High	High	Peak Found	High	Peak Found	High	Peak Found	High	Peak Found	0.317839	0.269933	0.360454	0.237204	1.97908e+07	1.08791e+07	1.9989e+07	43776751	4.3036e+07	2.90258e+07	2.25281e+07	6.66749e+07	5.85913e+07	4.12151e+07	2	4	4	2	5	2	5	3	5	4
Q96DV4	MRPL38	Mitochondrion {ECO:0000269|PubMed:25278503, ECO:0000269|PubMed:25838379, ECO:0000269|PubMed:28892042}.	39S ribosomal protein L38, mitochondrial OS=Homo sapiens OX=9606 GN=MRPL38 PE=1 SV=2	0.833	0.44	1.039	0.611	17	44.6	High	27	10	33	10	Peak Found	High	High	Peak Found	High	Peak Found	High	Peak Found	High	Peak Found	0.706485	0.0963565	0.878026	0.747935	1.45391e+08	1.56056e+08	1.48248e+08	191603059	4.7184e+07	8.16202e+07	1.8988e+08	2.90767e+08	1.72363e+08	1.24822e+08	6	8	8	6	7	6	9	6	8	6
Q6PI48	DARS2	Mitochondrion matrix {ECO:0000269|PubMed:15779907}.	Aspartate--tRNA ligase, mitochondrial OS=Homo sapiens OX=9606 GN=DARS2 PE=1 SV=1	0.931	0.895	1.381	0.536	1	73.5	High	16	8	23	8	Peak Found	High	High	Peak Found	High	High	High	Peak Found	High	Peak Found	0.897348	0.755675	0.615878	0.677758	6.01356e+07	9.93615e+07	4.27292e+07	70802048	8.36276e+07	5.97338e+07	7.7538e+07	7.42241e+07	5.22733e+07	7.18475e+07	6	8	7	4	8	4	7	5	8	5
Q9BT17	MTG1	Mitochondrion inner membrane {ECO:0000269|PubMed:12808030, ECO:0000269|PubMed:23396448}; Peripheral membrane protein {ECO:0000269|PubMed:12808030, ECO:0000269|PubMed:23396448}; Matrix side {ECO:0000269|PubMed:12808030, ECO:0000269|PubMed:23396448}.	Mitochondrial ribosome-associated GTPase 1 OS=Homo sapiens OX=9606 GN=MTG1 PE=1 SV=2	1.438	1.618	1.6	0.53	10	37.2	High	9	3	7	3	Peak Found	High	High	Peak Found	High	Peak Found	High	Peak Found	Peak Found	Peak Found	0.548063	0.520806	0.456363	0.877616	9.08744e+06	1.18674e+07	5.05911e+07	13124810	2.55143e+07	1.31041e+07	2.94697e+07	1.59708e+07	3.04832e+07	1.05443e+07	2	3	3	2	2	2	3	2	3	2
Q63ZY3	KANK2	Cytoplasm {ECO:0000269|PubMed:17476305, ECO:0000269|PubMed:17996375, ECO:0000269|PubMed:22371500, ECO:0000269|PubMed:25961457}. Mitochondrion {ECO:0000269|PubMed:22371500}.	KN motif and ankyrin repeat domain-containing protein 2 OS=Homo sapiens OX=9606 GN=KANK2 PE=1 SV=1	0.614	0.299	0.142	0.212	19	91.1	High	3	2	2	2	Peak Found	Peak Found	High	Peak Found	High	Not Found	Peak Found	Not Found	Peak Found	Peak Found	0.618138	0.122523	0.110361	0.332607	9.31776e+06	5.01368e+06	8.40973e+06	5720492	1.39032e+07		3.59006e+06		925067	792930	1	2	2	1	2		2		1	1
Q9NP58	ABCB6	Cell membrane {ECO:0000269|PubMed:17661442, ECO:0000269|PubMed:23180570}; Multi-pass membrane protein {ECO:0000255}. Mitochondrion outer membrane {ECO:0000269|PubMed:17006453, ECO:0000269|PubMed:17661442, ECO:0000305|PubMed:10837493}; Multi-pass membrane protein {ECO:0000255}. Endoplasmic reticulum membrane {ECO:0000269|PubMed:18279659, ECO:0000269|PubMed:22226084}; Multi-pass	ATP-binding cassette sub-family B member 6, mitochondrial OS=Homo sapiens OX=9606 GN=ABCB6 PE=1 SV=1	0.919	2.149	1.03	0.993	2	93.8	High	11	6	7	6	Peak Found	Peak Found	Peak Found	High	High	High	Peak Found	High	Peak Found	Peak Found	0.948658	0.327393	0.820572	0.698985	6.30128e+06	1.02092e+07	6.52542e+06	3.12491e+06	2.45406e+07	2.11433e+07	2.49763e+06	6.5838e+06	4.23402e+06	3.86244e+06	3	4	4	2	5	4	3	2	5	1
P10606	COX5B	Mitochondrion inner membrane {ECO:0000269|PubMed:30030519}; Peripheral membrane protein {ECO:0000269|PubMed:30030519}; Matrix side {ECO:0000269|PubMed:30030519}.	Cytochrome c oxidase subunit 5B, mitochondrial OS=Homo sapiens OX=9606 GN=COX5B PE=1 SV=2	0.568	1.083	1.437	0.767	2	13.7	High	19	3	19	3	Peak Found	High	High	Peak Found	High	Peak Found	High	Peak Found	High	Peak Found	0.271483	0.960454	0.585179	0.989223	6.16753e+08	3.9717e+08	1.81169e+08	837592984	7.0984e+08	6.0345e+08	5.38889e+08	7.90187e+08	4.59568e+08	3.89026e+08	3	3	3	3	3	3	3	3	3	3
O75879	PET112; GATB	Mitochondrion {ECO:0000255|HAMAP-Rule:MF_03147, ECO:0000269|PubMed:9878253}.	Glutamyl-tRNA(Gln) amidotransferase subunit B, mitochondrial OS=Homo sapiens OX=9606 GN=GATB PE=1 SV=1	0.868	1.388	0.927	1.75	4	61.8	High	23	8	25	8	Peak Found	High	High	Peak Found	High	Peak Found	High	Peak Found	High	Peak Found	0.854355	0.677755	0.932064	0.294142	1.65294e+07	3.14833e+07	3.20581e+07	39711684	4.46917e+07	3.51533e+07	5.2248e+07	3.40754e+07	6.40908e+07	2.24499e+08	2	7	8	4	8	4	8	4	8	5
Q8N442	GUF1	Mitochondrion inner membrane {ECO:0000255|HAMAP-Rule:MF_03137}; Peripheral membrane protein {ECO:0000255|HAMAP-Rule:MF_03137}; Matrix side {ECO:0000255|HAMAP-Rule:MF_03137}.	Translation factor GUF1, mitochondrial OS=Homo sapiens OX=9606 GN=GUF1 PE=1 SV=1	4.038	2.855	4.91	3.461	4	74.3	High	8	3	5	3	Not Found	Peak Found	High	Peak Found	High	Not Found	High	Peak Found	High	Peak Found	0.141795	0.198514	0.0883419	0.117131		2.2912e+06	9.25133e+06	6709986	1.15418e+07		1.1249e+07	1.02539e+07	1.00235e+07	5.64944e+06		1	1	1	2		1	1	2	1
Q8NC60	NOA1	Mitochondrion inner membrane {ECO:0000269|PubMed:19103604}; Peripheral membrane protein {ECO:0000269|PubMed:19103604}; Matrix side {ECO:0000269|PubMed:19103604}.	Nitric oxide-associated protein 1 OS=Homo sapiens OX=9606 GN=NOA1 PE=1 SV=2	1.976	1.522	1.916	0.785	4	78.4	High	12	6	13	6	Peak Found	Peak Found	High	Peak Found	High	Peak Found	High	Peak Found	Peak Found	Peak Found	0.298577	0.572076	0.355585	0.803741	1.6405e+07	1.06759e+07	3.84963e+07	8340458	2.1153e+07	4.97602e+06	3.52859e+07	7.50424e+06	2.87436e+07	1.82257e+07	3	5	5	2	4	1	6	1	6	3
Q9P0M9	MRPL27	Mitochondrion {ECO:0000269|PubMed:11279069, ECO:0000269|PubMed:25278503, ECO:0000269|PubMed:25838379, ECO:0000269|PubMed:28892042}.	39S ribosomal protein L27, mitochondrial OS=Homo sapiens OX=9606 GN=MRPL27 PE=1 SV=1	1.162	1.377	1.729	3.633	17	16.1	High	41	5	22	5	Peak Found	High	High	Peak Found	High	Peak Found	High	Peak Found	High	Peak Found	0.816379	0.685487	0.441362	0.0300263	7.02871e+07	1.01414e+08	8.48121e+07	95013140	9.79194e+07	1.14463e+08	1.03236e+08	9.3083e+07	3.01875e+08	2.36492e+08	4	5	5	4	5	5	5	4	5	5
Q9Y696	CLIC4	Cytoplasm, cytoskeleton, microtubule organizing center, centrosome. Cytoplasmic vesicle membrane {ECO:0000305}; Single-pass membrane protein {ECO:0000305}. Nucleus matrix. Cell membrane {ECO:0000305}; Single-pass membrane protein {ECO:0000305}. Mitochondrion. Cell junction. Note=Colocalized with AKAP9 at the centrosome and midbody. Exists both as soluble cytoplasmic protein an	Chloride intracellular channel protein 4 OS=Homo sapiens OX=9606 GN=CLIC4 PE=1 SV=4	0.232	0.789	0.752	0.579	1	28.8	High	34	6	19	6	Peak Found	High	High	Peak Found	High	Peak Found	High	Peak Found	High	Peak Found	0.0105867	0.537044	0.81167	0.72435	1.70605e+08	1.38673e+08	2.73173e+07	48549521	2.00306e+08	1.46578e+08	1.2329e+08	9.00703e+07	7.63277e+07	9.29504e+07	3	5	4	3	5	3	4	2	5	2
O95298	NDUFC2; NDUFC2-KCTD14	Mitochondrion inner membrane {ECO:0000305|PubMed:12611891}; Single-pass membrane protein {ECO:0000255}; Matrix side {ECO:0000305}.	NADH dehydrogenase [ubiquinone] 1 subunit C2 OS=Homo sapiens OX=9606 GN=NDUFC2 PE=1 SV=1	1.196	0.863	1.183	0.589	11	14.2	High	19	3	13	3	Peak Found	High	High	Peak Found	High	High	High	High	High	High	0.754658	0.765363	0.749162	0.870443	7.49387e+07	3.64403e+07	1.49245e+07	108537811	5.398e+07	6.54037e+07	4.46652e+07	7.36062e+07	3.13119e+07	3.08624e+07	2	3	2	3	3	3	3	3	3	2
Q9BYD6	MRPL1	Mitochondrion {ECO:0000250|UniProtKB:A6QPQ5, ECO:0000305|PubMed:11279069}.	39S ribosomal protein L1, mitochondrial OS=Homo sapiens OX=9606 GN=MRPL1 PE=1 SV=2	1.768	1.435	2.125	0.787	4	36.9	High	40	10	48	10	Peak Found	High	High	Peak Found	High	High	High	High	High	High	0.263421	0.508642	0.307768	0.961623	2.12797e+08	1.61088e+08	3.74246e+08	313828886	1.65249e+08	3.103e+08	7.15237e+08	3.7872e+08	1.66758e+08	4.0419e+08	8	10	9	8	9	8	10	9	9	8
P49821	NDUFV1	Mitochondrion inner membrane; Peripheral membrane protein; Matrix side.	NADH dehydrogenase [ubiquinone] flavoprotein 1, mitochondrial OS=Homo sapiens OX=9606 GN=NDUFV1 PE=1 SV=4	1.563	1.56	1.826	0.714	11	50.8	High	34	11	61	11	High	High	High	High	High	High	High	High	High	High	0.380126	0.408766	0.403034	0.935728	1.77456e+08	1.86651e+08	2.58852e+08	3.42805e+08	2.86271e+08	2.28521e+08	5.79427e+08	3.11328e+08	1.96167e+08	1.56772e+08	6	9	10	7	9	5	10	7	10	7
Q99757	TXN2	Mitochondrion {ECO:0000269|PubMed:12032145, ECO:0000269|PubMed:12080052}.	Thioredoxin, mitochondrial OS=Homo sapiens OX=9606 GN=TXN2 PE=1 SV=2	0.489	0.619	0.563	0.425	22	18.4	High	24	2	32	2	Peak Found	High	High	Peak Found	High	Peak Found	High	Peak Found	High	Peak Found	0.270435	0.392705	0.593553	0.55561	3.83713e+07	7.48942e+07	7.34652e+07	4.02887e+07	4.46256e+07	6.98436e+07	3.1707e+07	8.01582e+07	1.07227e+08	2.42261e+07	1	2	2	2	2	2	2	2	2	2
O43819	SCO2	Mitochondrion inner membrane {ECO:0000269|PubMed:15229189}; Single-pass membrane protein {ECO:0000255}.	Protein SCO2 homolog, mitochondrial OS=Homo sapiens OX=9606 GN=SCO2 PE=1 SV=3	2.301	1.29	2.194	1.741	22	29.8	High	16	4	18	4	Peak Found	High	High	Peak Found	High	Peak Found	High	Peak Found	High	Peak Found	0.161065	0.710842	0.289678	0.287509	5.11977e+07	5.97179e+07	1.33754e+08	117712329	4.72091e+07	6.73563e+07	1.84558e+08	1.19975e+08	7.76346e+07	1.77408e+08	4	4	4	4	4	3	4	3	4	4
Q8IXI1	RHOT2	Mitochondrion outer membrane {ECO:0000269|PubMed:12482879, ECO:0000269|PubMed:19528298}; Single-pass type IV membrane protein {ECO:0000269|PubMed:12482879, ECO:0000269|PubMed:19528298}. Note=Colocalizes with MGARP and RHOT2 at the mitochondria.	Mitochondrial Rho GTPase 2 OS=Homo sapiens OX=9606 GN=RHOT2 PE=1 SV=2	1.071	1.355	0.8	1.167	16	68.1	High	19	9	53	8	High	High	High	High	High	High	High	High	High	High	0.878902	0.59357	0.870652	0.552025	2.468e+08	1.6526e+08	1.10824e+08	320719725	3.6524e+08	2.23802e+08	1.92621e+08	2.02233e+08	2.90346e+08	2.14519e+08	6	7	7	7	7	6	8	7	7	7
Q14197	ICT1; MRPL58	Mitochondrion {ECO:0000269|PubMed:20186120, ECO:0000269|PubMed:23908630, ECO:0000269|PubMed:25278503, ECO:0000269|PubMed:25838379, ECO:0000269|PubMed:28892042}.	Peptidyl-tRNA hydrolase ICT1, mitochondrial OS=Homo sapiens OX=9606 GN=MRPL58 PE=1 SV=1	0.955	0.677	0.544	0.788	17	23.6	High	21	4	20	4	Peak Found	High	High	Peak Found	High	Peak Found	High	Peak Found	High	Peak Found	0.970302	0.482885	0.567562	0.9308	3.21484e+07	6.70585e+07	5.04717e+07	93273922	4.65368e+07	6.51961e+07	3.00049e+07	1.409e+08	1.15247e+08	7.04646e+07	2	4	4	3	4	3	4	3	4	3
P47985	UQCRFS1	Mitochondrion inner membrane {ECO:0000250|UniProtKB:Q5ZLR5}; Single-pass membrane protein {ECO:0000250|UniProtKB:Q5ZLR5}.	Cytochrome b-c1 complex subunit Rieske, mitochondrial OS=Homo sapiens OX=9606 GN=UQCRFS1 PE=1 SV=2	1.374	0.805	0.742	2.086	19	29.6	High	33	7	587	7	High	High	High	High	High	High	High	High	High	Peak Found	0.531725	0.555911	0.799239	0.161731	4.31361e+08	4.12339e+08	5.55631e+08	3.72072e+08	1.92299e+08	2.5083e+08	1.70977e+08	3.65217e+08	5.67032e+08	6.2258e+08	6	7	6	5	7	5	6	6	7	3
O75380	NDUFS6	Mitochondrion inner membrane {ECO:0000305|PubMed:12611891}; Peripheral membrane protein {ECO:0000305}; Matrix side {ECO:0000305}.	NADH dehydrogenase [ubiquinone] iron-sulfur protein 6, mitochondrial OS=Homo sapiens OX=9606 GN=NDUFS6 PE=1 SV=1	0.635	1.072	4.061	0.908	5	13.7	High	30	2	29	2	High	High	High	Peak Found	High	High	High	High	Peak Found	Peak Found	0.559798	0.941064	0.0839841	0.7682	2.08569e+07	1.89118e+07	1.60788e+07	9277359	3.36417e+07	2.51477e+07	1.15054e+08	5.92979e+07	1.41588e+07	1.02733e+08	2	2	2	1	2	2	2	1	2	1
Q12849	GRSF1	[Isoform 1]: Mitochondrion matrix {ECO:0000269|PubMed:23473033, ECO:0000269|PubMed:23473034, ECO:0000269|PubMed:25683715, ECO:0000269|PubMed:29967381}. Note=Localizes to mitochondrial RNA granules found in close proximity to the mitochondrial nucleoids. {ECO:0000269|PubMed:23473033, ECO:0000269|PubMed:23473034, ECO:0000269|PubMed:25683715}.; SUBCELLULAR LOCATION: [Isoform 2]:	G-rich sequence factor 1 OS=Homo sapiens OX=9606 GN=GRSF1 PE=1 SV=3	1.16	1.317	1.157	1.057	4	53.1	High	27	8	24	8	Peak Found	High	High	High	High	High	High	High	High	Peak Found	0.776637	0.718676	0.777142	0.669727	7.39681e+07	9.33165e+07	1.3044e+08	201079514	1.97527e+08	1.71576e+08	6.69521e+07	1.9135e+08	3.94512e+07	2.18448e+08	3	5	7	4	7	4	7	5	6	4
Q16595	FXN	Mitochondrion {ECO:0000269|PubMed:15581888, ECO:0000269|PubMed:16091420, ECO:0000269|PubMed:16608849, ECO:0000269|PubMed:18725397, ECO:0000269|PubMed:20053667, ECO:0000269|PubMed:9241270, ECO:0000269|PubMed:9302253}. Cytoplasm, cytosol {ECO:0000269|PubMed:16091420, ECO:0000269|PubMed:16608849, ECO:0000269|PubMed:20053667}. Note=PubMed:18725397 reports localization exclusively	Frataxin, mitochondrial OS=Homo sapiens OX=9606 GN=FXN PE=1 SV=2	1.135	0.94	1.184	0.774	9	23.1	High	30	4	10	4	Peak Found	High	High	Peak Found	High	Peak Found	High	Peak Found	High	Peak Found	0.790397	0.919565	0.723845	0.899785	2.70565e+07	4.21941e+07	5.94582e+07	2.41107e+07	2.85607e+07	3.07701e+06	3.33824e+07	3.10676e+07	4.86985e+07	1.29269e+07	4	3	4	3	4	1	4	4	4	2
Q8N5Z0	AADAT	Mitochondrion {ECO:0000305}.	Kynurenine/alpha-aminoadipate aminotransferase, mitochondrial OS=Homo sapiens OX=9606 GN=AADAT PE=1 SV=2	1.657	1.66	1.126	0.487	4	47.3	High	12	3	4	3	High	Peak Found	High	Peak Found	High	Peak Found	Peak Found	Peak Found	Peak Found	Peak Found	0.441762	0.482547	0.708845	0.767743	2.2315e+07	8.53566e+06	1.27514e+07	36979044	9.49847e+06	4.72529e+07	6.25435e+06	5.15002e+07	1.01759e+07	3.87349e+06	1	2	2	1	2	1	2	2	2	1
O75027	ABCB7	Mitochondrion inner membrane {ECO:0000305}; Multi-pass membrane protein {ECO:0000255|PROSITE-ProRule:PRU00441}.	ATP-binding cassette sub-family B member 7, mitochondrial OS=Homo sapiens OX=9606 GN=ABCB7 PE=1 SV=2	2.158	1.94	2.334	2.593	X	82.6	High	18	7	65	7	High	Peak Found	High	High	High	High	High	High	High	High	0.201113	0.32737	0.26933	0.163806	1.40781e+07	4.34313e+07	1.48369e+08	2.907e+07	8.36205e+07	5.33913e+07	1.23034e+08	5.42924e+07	1.07343e+08	2.02161e+07	2	6	6	4	7	4	7	3	7	1
P82673	MRPS35	Mitochondrion {ECO:0000269|PubMed:25838379}.	28S ribosomal protein S35, mitochondrial OS=Homo sapiens OX=9606 GN=MRPS35 PE=1 SV=1	1.63	1.415	1.304	1.148	12	36.8	High	31	7	27	7	Peak Found	High	High	Peak Found	High	Peak Found	High	Peak Found	High	Peak Found	0.414462	0.665424	0.665284	0.580545	5.05818e+07	6.97631e+07	1.4416e+08	99415546	1.01558e+08	1.05147e+08	6.7792e+07	1.25156e+08	8.60275e+07	5.90191e+07	2	6	6	4	5	4	6	4	6	4
Q99623	PHB2	Mitochondrion inner membrane {ECO:0000269|PubMed:20959514}. Cytoplasm {ECO:0000269|PubMed:19496786}. Nucleus {ECO:0000269|PubMed:19496786, ECO:0000269|PubMed:20959514}.	Prohibitin-2 OS=Homo sapiens OX=9606 GN=PHB2 PE=1 SV=2	1.115	1.267	1.479	1.227	12	33.3	High	64	18	164	18	High	High	High	High	High	Peak Found	High	Peak Found	High	Peak Found	0.827311	0.697651	0.561304	0.506822	2.09128e+09	2.98019e+09	3.44888e+09	3.53794e+09	2.24153e+09	3.79597e+09	3.02298e+09	3.97683e+09	4.86963e+09	3.23768e+09	13	18	17	16	18	16	18	15	18	14
O60488	ACSL4	Mitochondrion outer membrane {ECO:0000250}; Single-pass type III membrane protein {ECO:0000250}. Peroxisome membrane {ECO:0000250}; Single-pass type III membrane protein {ECO:0000250}. Microsome membrane {ECO:0000250}; Single-pass type III membrane protein {ECO:0000250}. Endoplasmic reticulum membrane {ECO:0000269|PubMed:24269233}; Single-pass type III membrane protein {ECO:00	Long-chain-fatty-acid--CoA ligase 4 OS=Homo sapiens OX=9606 GN=ACSL4 PE=1 SV=2	1.196	1.426	1.54	1.003	X	79.1	High	30	18	66	16	Peak Found	High	High	Peak Found	High	Peak Found	High	Peak Found	High	Peak Found	0.722717	0.519196	0.528616	0.700835	5.02614e+08	5.17869e+08	9.09381e+08	6.88679e+08	6.75773e+08	8.82774e+08	9.49032e+08	6.76361e+08	6.10952e+08	9.29048e+08	12	16	18	15	18	14	18	13	17	14
Q9NSE4	IARS2	Mitochondrion matrix {ECO:0000250}.	Isoleucine--tRNA ligase, mitochondrial OS=Homo sapiens OX=9606 GN=IARS2 PE=1 SV=2	1.235	1.113	1.718	1.095	1	113.7	High	35	29	222	29	High	High	High	High	High	High	High	High	High	High	0.675943	0.913104	0.445649	0.612758	7.27164e+08	5.52254e+08	8.20967e+08	1.0786e+09	6.66585e+08	8.43412e+08	1.74541e+09	1.0533e+09	1.98026e+09	1.22339e+09	19	25	27	21	27	20	26	18	27	21
P45880	VDAC2	Mitochondrion outer membrane {ECO:0000269|PubMed:7539795}.	Voltage-dependent anion-selective channel protein 2 OS=Homo sapiens OX=9606 GN=VDAC2 PE=1 SV=2	1.24	1.304	1.243	0.585	10	31.5	High	38	10	93	10	High	High	High	High	High	High	High	Peak Found	High	High	0.671121	0.652524	0.711369	0.716894	2.89342e+09	2.33174e+09	2.03633e+09	3669284823	3.46066e+09	3.51363e+09	2.41186e+09	4.26484e+09	2.78755e+09	2.3635e+09	8	10	10	8	10	8	10	9	10	9
P56134	ATP5J2	Mitochondrion. Mitochondrion inner membrane {ECO:0000305}; Single-pass membrane protein {ECO:0000305}.	ATP synthase subunit f, mitochondrial OS=Homo sapiens OX=9606 GN=ATP5MF PE=1 SV=3	1.896	0.605	4.18	1.352	7	10.9	High	26	2	14	2	Peak Found	High	High	Peak Found	High	Peak Found	High	Peak Found	High	Peak Found	0.286186	0.376232	0.0658313	0.425828	3.63031e+07	1.45336e+08	4.19433e+08	24623284	6.42199e+08	1.04449e+06	5.75367e+08	3.38134e+07	2.33778e+08	5.11379e+06	2	3	3	2	3	1	3	1	3	2
O95573	ACSL3	Mitochondrion outer membrane {ECO:0000250}; Single-pass type III membrane protein {ECO:0000250}. Peroxisome membrane {ECO:0000250}; Single-pass type III membrane protein {ECO:0000250}. Microsome membrane {ECO:0000250}; Single-pass type III membrane protein {ECO:0000250}. Endoplasmic reticulum membrane {ECO:0000250}; Single-pass type III membrane protein {ECO:0000250}.	Long-chain-fatty-acid--CoA ligase 3 OS=Homo sapiens OX=9606 GN=ACSL3 PE=1 SV=3	0.738	0.921	0.812	0.747	2	80.4	High	28	16	87	14	High	High	High	High	High	High	High	High	High	Peak Found	0.555124	0.764044	0.884052	0.981104	7.37346e+08	2.50792e+08	1.64795e+08	2.13956e+08	2.03524e+08	2.68915e+08	2.4611e+08	1.71037e+08	1.53336e+08	2.39772e+08	10	14	13	8	14	10	14	9	14	10
O95202	LETM1	Mitochondrion inner membrane {ECO:0000269|PubMed:14706454, ECO:0000269|PubMed:15138253, ECO:0000269|PubMed:18628306, ECO:0000269|PubMed:19797662}; Single-pass membrane protein {ECO:0000269|PubMed:14706454, ECO:0000269|PubMed:15138253, ECO:0000269|PubMed:18628306}.	Mitochondrial proton/calcium exchanger protein OS=Homo sapiens OX=9606 GN=LETM1 PE=1 SV=1	1.209	0.953	1.04	0.756	4	83.3	High	34	21	103	21	Peak Found	High	High	Peak Found	High	Peak Found	High	Peak Found	High	Peak Found	0.707159	0.821568	0.877681	0.994097	9.23815e+08	7.82153e+08	9.55517e+08	1127142102	8.12877e+08	9.45762e+08	8.31906e+08	1.17921e+09	6.22676e+08	1.01614e+09	12	19	20	15	20	15	20	15	20	18
Q9Y3B8	REXO2	[Isoform 1]: Mitochondrion intermembrane space. Mitochondrion matrix.; SUBCELLULAR LOCATION: [Isoform 2]: Nucleus.; SUBCELLULAR LOCATION: [Isoform 3]: Cytoplasm.	Oligoribonuclease, mitochondrial OS=Homo sapiens OX=9606 GN=REXO2 PE=1 SV=3	1.059	0.908	0.985	0.525	11	26.8	High	20	4	10	4	Peak Found	High	High	Peak Found	High	Peak Found	High	Peak Found	High	Peak Found	0.901709	0.837367	0.881624	0.827854	2.61162e+07	3.47103e+07	2.84034e+07	27662036	4.29565e+07	2.09294e+07	3.47154e+07	3.43771e+07	1.7018e+07	1.36986e+07	1	4	4	1	4	2	3	2	4	1
Q96E11	MRRF	Mitochondrion {ECO:0000250}.	Ribosome-recycling factor, mitochondrial OS=Homo sapiens OX=9606 GN=MRRF PE=1 SV=1	1.898	1.48	0.938	0.934	9	29.3	High	42	8	28	8	Peak Found	High	High	Peak Found	High	Peak Found	High	Peak Found	High	Peak Found	0.218	0.560521	0.976439	0.770773	1.17979e+08	8.44648e+07	1.66865e+08	129992031	9.12946e+07	1.76751e+08	4.39762e+07	1.83534e+08	1.11203e+08	9.74779e+07	7	7	6	5	7	6	8	6	8	6
O43674	NDUFB5	Mitochondrion inner membrane {ECO:0000305|PubMed:12611891}; Single-pass membrane protein {ECO:0000305}; Matrix side {ECO:0000305}.	NADH dehydrogenase [ubiquinone] 1 beta subcomplex subunit 5, mitochondrial OS=Homo sapiens OX=9606 GN=NDUFB5 PE=1 SV=1	1.331	0.868	0.731	0.435	3	21.7	High	23	6	18	6	Peak Found	High	High	Peak Found	High	Peak Found	High	Peak Found	High	Peak Found	0.608651	0.677794	0.785507	0.455275	9.19716e+07	1.33665e+08	9.27647e+07	104685982	1.20522e+08	1.06425e+08	2.14715e+08	1.25013e+08	7.23119e+07	2.44818e+08	4	6	5	5	6	4	6	5	5	5
P30044	PRDX5	[Isoform Mitochondrial]: Mitochondrion {ECO:0000269|PubMed:10521424, ECO:0000269|PubMed:10751410}.; SUBCELLULAR LOCATION: [Isoform Cytoplasmic+peroxisomal]: Cytoplasm {ECO:0000269|PubMed:10514471, ECO:0000269|PubMed:10751410}. Peroxisome matrix {ECO:0000269|PubMed:10514471, ECO:0000269|PubMed:10521424, ECO:0000269|PubMed:10751410}. Note=Imported into peroxisomes via peroxisoma	Peroxiredoxin-5, mitochondrial OS=Homo sapiens OX=9606 GN=PRDX5 PE=1 SV=4	1.393	1.438	1.461	0.906	11	22.1	High	43	7	40	7	Peak Found	High	High	Peak Found	High	Peak Found	High	Peak Found	High	Peak Found	0.514456	0.507623	0.571252	0.807612	4.41584e+08	3.10948e+08	3.33596e+08	6.4356e+08	3.87805e+08	5.86295e+08	5.29878e+08	5.11555e+08	4.17586e+08	5.23484e+08	5	7	7	5	7	5	7	4	7	4
O43677	NDUFC1	Mitochondrion inner membrane {ECO:0000250|UniProtKB:Q02376}; Single-pass membrane protein {ECO:0000250|UniProtKB:Q02376}; Matrix side {ECO:0000250|UniProtKB:Q02376}.	NADH dehydrogenase [ubiquinone] 1 subunit C1, mitochondrial OS=Homo sapiens OX=9606 GN=NDUFC1 PE=1 SV=1	0.477	0.534	0.879	0.253	4	8.7	High	28	2	12	2	High	Peak Found	High	High	Peak Found	Peak Found	High	High	Peak Found	High	0.27071	0.336786	0.984372	0.306182	3.73325e+07	5.43081e+07	1.09587e+07	16113684	1.00866e+07	2.33944e+07	1.50084e+07	3.57871e+07	6.37737e+06	9.9329e+06	2	2	2	1	2	1	1	2	2	1
P00973	OAS1	Cytoplasm {ECO:0000269|PubMed:19923450, ECO:0000269|PubMed:3753689, ECO:0000269|PubMed:3754863}. Mitochondrion {ECO:0000269|PubMed:19923450}. Nucleus {ECO:0000269|PubMed:19923450, ECO:0000269|PubMed:3753689}. Microsome {ECO:0000269|PubMed:19923450}. Endoplasmic reticulum {ECO:0000269|PubMed:19923450}. Secreted {ECO:0000250}. Note=Associated with different subcellular fractions	2'-5'-oligoadenylate synthase 1 OS=Homo sapiens OX=9606 GN=OAS1 PE=1 SV=4	100	100	100	100	12	46	High	7	2	2	2	Not Found	Not Found	High	Peak Found	High	Not Found	Peak Found	Peak Found	Peak Found	Peak Found	1e-17	1e-17	1e-17	1e-17			8.06898e+06	23550446	3.75121e+06		4.92815e+06	8.54483e+06	7.20264e+06	1.1212e+07			2	1	2		2	1	2	1
P40926	MDH2	Mitochondrion matrix {ECO:0000250|UniProtKB:P04636}.	Malate dehydrogenase, mitochondrial OS=Homo sapiens OX=9606 GN=MDH2 PE=1 SV=3	1.436	1.806	2.217	1.408	7	35.5	High	63	17	299	17	High	High	High	High	High	High	High	High	High	High	0.476182	0.248415	0.283922	0.392681	5.12618e+09	4.69117e+09	8.56563e+09	7.69185e+09	9.36217e+09	8.48958e+09	8.33352e+09	1.07292e+10	6.8639e+09	7.79483e+09	15	17	18	16	18	17	18	16	18	17
P05141	SLC25A5	Mitochondrion inner membrane; Multi-pass membrane protein.	ADP/ATP translocase 2 OS=Homo sapiens OX=9606 GN=SLC25A5 PE=1 SV=7	1.402	1.259	1.801	1.269	X	32.8	High	60	18	196	6	Peak Found	High	High	Peak Found	High	Peak Found	High	High	High	Peak Found	0.505696	0.70787	0.412492	0.477354	7.05067e+09	7.28462e+09	9.97034e+09	9.81634e+09	8.43533e+09	1.00324e+10	1.34138e+10	1.34307e+10	2.21677e+10	2.14101e+10	15	18	19	15	19	14	18	14	19	16
P41247	PNPLA4	Mitochondrion {ECO:0000269|PubMed:26741492}.	Patatin-like phospholipase domain-containing protein 4 OS=Homo sapiens OX=9606 GN=PNPLA4 PE=2 SV=3	5.661	5.457	6.892	1.562	X	28	High	12	2	2	2	Not Found	Peak Found	High	High	Peak Found	Not Found	Peak Found	Not Found	Peak Found	Not Found	0.100961	0.144857	0.0710747	0.4924		628110	3.5556e+06		3.42771e+06		4.32865e+06		980816			1	1		1		1		1
O60220	TIMM8A	Mitochondrion inner membrane {ECO:0000269|PubMed:11489896}; Peripheral membrane protein {ECO:0000269|PubMed:11489896}; Intermembrane side {ECO:0000269|PubMed:11489896}.	Mitochondrial import inner membrane translocase subunit Tim8 A OS=Homo sapiens OX=9606 GN=TIMM8A PE=1 SV=1	2.456	1.442	1.652	1.515	X	11	High	41	2	10	2	Not Found	High	High	Peak Found	High	Peak Found	High	Peak Found	High	Peak Found	0.142279	0.587288	0.483416	0.398279		4.00884e+07	7.3441e+07	84362408	4.44607e+07	1.08652e+08	5.61906e+07	1.1403e+08	5.52823e+07	2.75295e+07		2	2	1	2	1	2	1	2	1
P09001	MRPL3	Mitochondrion {ECO:0000269|PubMed:25278503, ECO:0000269|PubMed:25838379, ECO:0000269|PubMed:28892042}.	39S ribosomal protein L3, mitochondrial OS=Homo sapiens OX=9606 GN=MRPL3 PE=1 SV=1	0.944	0.602	0.82	0.709	3	38.6	High	27	9	38	9	High	High	High	High	High	High	High	Peak Found	High	Peak Found	0.914666	0.21609	0.893297	0.92388	3.03226e+08	2.07466e+08	2.18368e+08	331322298	1.16583e+08	2.69237e+08	2.07603e+08	4.32282e+08	2.53275e+08	2.21879e+08	5	7	8	6	8	6	8	6	8	6
P03915	ND5	Mitochondrion inner membrane {ECO:0000250}; Multi-pass membrane protein {ECO:0000250}.	NADH-ubiquinone oxidoreductase chain 5 OS=Homo sapiens OX=9606 GN=MT-ND5 PE=1 SV=2	1.618	1.394	2.128	1.6	MT	67	High	12	4	11	4	Peak Found	High	High	Peak Found	High	Peak Found	High	Peak Found	High	Peak Found	0.411858	0.650872	0.316864	0.337402	2.61864e+07	6.0908e+07	1.08483e+08	3.38148e+07	7.68156e+07	3.82277e+07	1.27284e+08	5.78121e+07	1.02378e+08	2.08669e+07	1	3	4	2	4	2	4	2	3	2
Q4U2R6	MRPL51	Mitochondrion {ECO:0000269|PubMed:25278503, ECO:0000269|PubMed:25838379, ECO:0000269|PubMed:28892042}.	39S ribosomal protein L51, mitochondrial OS=Homo sapiens OX=9606 GN=MRPL51 PE=1 SV=1	2.358	1.546	3.813	2.349	12	15.1	High	23	2	6	2	Peak Found	High	High	Peak Found	High	Peak Found	High	Peak Found	High	Peak Found	0.131495	0.547261	0.0839568	0.121277	4.49026e+07	9.28756e+07	2.2593e+08	7.36346e+07	1.33381e+08	1.09826e+08	2.72867e+08	1.87123e+08	2.10632e+08	3.47585e+08	2	2	2	1	2	1	2	1	2	2
Q9NX14	NDUFB11	Mitochondrion inner membrane {ECO:0000305|PubMed:12611891}; Single-pass membrane protein {ECO:0000305}.	NADH dehydrogenase [ubiquinone] 1 beta subcomplex subunit 11, mitochondrial OS=Homo sapiens OX=9606 GN=NDUFB11 PE=1 SV=1	2.131	1.544	0.799	1.893	X	17.3	High	20	2	6	2	Peak Found	High	High	Peak Found	High	High	Peak Found	Peak Found	High	Peak Found	0.1404	0.53992	0.869123	0.20879	1.0641e+08	9.53551e+07	4.06779e+08	164545648	1.63912e+08	6.36842e+07	3.44288e+07	8.88505e+07	7.16698e+07	2.01465e+08	1	2	2	1	2	2	2	2	2	1
O95299	NDUFA10	Mitochondrion matrix {ECO:0000305|PubMed:12611891}.	NADH dehydrogenase [ubiquinone] 1 alpha subcomplex subunit 10, mitochondrial OS=Homo sapiens OX=9606 GN=NDUFA10 PE=1 SV=1	1.275	1.646	1.345	0.861	2; CHR_HG2233_PATCH	40.7	High	35	12	70	12	High	High	High	High	High	High	High	High	High	High	0.631148	0.340239	0.641569	0.862678	3.05306e+08	3.13852e+08	6.57059e+08	3.48775e+08	4.87578e+08	3.53064e+08	4.84806e+08	4.13824e+08	3.13872e+08	1.47592e+08	10	10	11	11	11	10	11	10	11	8
P17568	NDUFB7	Mitochondrion inner membrane {ECO:0000269|PubMed:21310150}; Peripheral membrane protein {ECO:0000269|PubMed:21310150}. Mitochondrion intermembrane space {ECO:0000269|PubMed:21310150}.	NADH dehydrogenase [ubiquinone] 1 beta subcomplex subunit 7 OS=Homo sapiens OX=9606 GN=NDUFB7 PE=1 SV=4	2.54	1.564	1.899	2.613	19	16.4	High	37	3	14	3	Peak Found	High	High	Peak Found	High	Peak Found	High	Peak Found	High	Peak Found	0.0716264	0.477796	0.377008	0.0870169	1.222e+08	1.24326e+08	1.65586e+08	170087792	1.26351e+08	1.99586e+08	1.39563e+08	1.90022e+08	2.44985e+08	3.92741e+08	2	3	3	2	3	2	3	2	3	2
Q9NWU1	OXSM	Mitochondrion {ECO:0000269|PubMed:15668256}.	3-oxoacyl-[acyl-carrier-protein] synthase, mitochondrial OS=Homo sapiens OX=9606 GN=OXSM PE=1 SV=1	0.546	0.596	0.844	0.66	3	48.8	High	17	4	6	4	Peak Found	Peak Found	High	Peak Found	Peak Found	Peak Found	High	Peak Found	High	Peak Found	0.497644	0.570887	0.950038	0.983664	6.08061e+06	8.80798e+06	1.56282e+07	3320029	5.84013e+06	4.5342e+06	1.25114e+07	3.46891e+07	1.21756e+07	4.01147e+06	1	2	3	1	3	1	3	2	3	1
Q9NPH0	ACP6; LOC101060704	Mitochondrion {ECO:0000269|PubMed:10506173}.	Lysophosphatidic acid phosphatase type 6 OS=Homo sapiens OX=9606 GN=ACP6 PE=1 SV=3		0.148	1.495	0.323	1	48.9	High	7	2	3	2	Peak Found	Peak Found	Peak Found	Not Found	High	Not Found	High	High	Peak Found	Not Found		0.0532015	0.539423	0.503222	1.04506e+07	3.0127e+06	6.28374e+06		2.0607e+06		1.0087e+07	9.6253e+06	6.41469e+06		1	1	1		2		2	1	2
Q9NP81	SARS2	Mitochondrion matrix {ECO:0000250|UniProtKB:Q9N0F3}.	Serine--tRNA ligase, mitochondrial OS=Homo sapiens OX=9606 GN=SARS2 PE=1 SV=1	2.476	1.739	3.79	2.295	19; CHR_HG26_PATCH	58.2	High	16	6	9	6	Peak Found	Peak Found	High	Peak Found	Peak Found	Peak Found	High	Peak Found	High	Peak Found	0.132297	0.382813	0.0998434	0.176176	5.6531e+07	2.56706e+07	1.00204e+08	84256247	8.86169e+07	5.95357e+07	8.39345e+07	7.36799e+07	3.51065e+07	5.32578e+07	3	4	6	3	6	2	5	4	6	5
P54098	POLG	Mitochondrion {ECO:0000269|PubMed:18063578}. Mitochondrion matrix, mitochondrion nucleoid {ECO:0000269|PubMed:18063578}.	DNA polymerase subunit gamma-1 OS=Homo sapiens OX=9606 GN=POLG PE=1 SV=1	4.383	3.179	6.742	5.53	15	139.5	High	5	4	17	4	High	Peak Found	High	High	High	Peak Found	High	High	Peak Found	High	0.0612511	0.154616	0.0384254	0.0427279	1.27695e+06	2.9528e+06	1.64208e+07	1.0695e+07	8.21341e+06	1.73038e+07	1.14139e+07	1.81156e+07	1.28642e+07	1.31386e+07	1	3	2	2	4	2	3	2	4	2
Q96RP9	GFM1	Mitochondrion {ECO:0000255|HAMAP-Rule:MF_03061}.	Elongation factor G, mitochondrial OS=Homo sapiens OX=9606 GN=GFM1 PE=1 SV=2	1.219	0.891	1.639	1.242	3	83.4	High	34	23	134	23	High	High	High	High	High	High	High	High	High	High	0.69473	0.710987	0.480432	0.49634	4.12009e+08	3.48899e+08	6.54463e+08	596767325	4.59879e+08	4.72082e+08	4.87286e+08	1.01978e+09	6.04311e+08	5.21088e+08	16	23	23	18	23	17	23	20	23	19
O14561	NDUFAB1	Mitochondrion {ECO:0000269|PubMed:12611891, ECO:0000269|PubMed:28892042}.	Acyl carrier protein, mitochondrial OS=Homo sapiens OX=9606 GN=NDUFAB1 PE=1 SV=3	1.098	1.348	1.86	1.1	16	17.4	High	24	5	25	5	Peak Found	High	High	Peak Found	High	Peak Found	High	Peak Found	High	Peak Found	0.85088	0.601201	0.390537	0.608791	5.42756e+08	6.97207e+08	1.26858e+09	584158355	1.87981e+09	7.62257e+08	7.68775e+08	1.5018e+09	7.85938e+08	7.70769e+08	3	6	6	4	6	5	5	4	6	3
P49753	ACOT2	Mitochondrion {ECO:0000269|PubMed:16940157}.	Acyl-coenzyme A thioesterase 2, mitochondrial OS=Homo sapiens OX=9606 GN=ACOT2 PE=1 SV=6	1.399	1.591	1.172	1.602	14	53.2	High	43	13	63	13	Peak Found	High	High	Peak Found	High	Peak Found	High	Peak Found	High	Peak Found	0.498008	0.43185	0.764734	0.30131	1.50868e+08	1.21083e+08	3.63947e+08	1.98333e+08	2.26721e+08	2.20737e+08	1.11555e+08	2.36838e+08	2.38394e+08	3.61881e+08	9	13	13	7	13	7	13	9	13	8
P20674	COX5A	Mitochondrion inner membrane {ECO:0000269|PubMed:30030519}; Peripheral membrane protein {ECO:0000269|PubMed:30030519}; Matrix side {ECO:0000269|PubMed:30030519}.	Cytochrome c oxidase subunit 5A, mitochondrial OS=Homo sapiens OX=9606 GN=COX5A PE=1 SV=2	1.8	1.45	2.636	4.453	15	16.8	High	57	7	74	7	High	High	High	High	High	High	High	High	High	High	0.248627	0.496754	0.20027	0.0143029	9.40555e+08	1.32348e+09	1.34629e+09	1705777524	9.11015e+08	1.47659e+09	3.62855e+09	2.06333e+09	2.36613e+09	4.24832e+09	5	7	7	5	7	7	7	5	7	6
Q7KZN9	COX15	Mitochondrion membrane {ECO:0000269|PubMed:9878253}; Multi-pass membrane protein {ECO:0000269|PubMed:9878253}.	Cytochrome c oxidase assembly protein COX15 homolog OS=Homo sapiens OX=9606 GN=COX15 PE=1 SV=1	1.095	1.641	1.36	5.549	10	46	High	14	4	37	4	High	Peak Found	High	High	High	High	High	High	High	High	0.860083	0.505442	0.612966	0.0130947	2.90478e+07	1.5408e+07	1.92173e+07	3.59265e+07	9.45667e+07	3.51612e+07	4.8617e+07	3.98328e+07	1.39523e+08	9.96707e+07	3	4	4	3	4	3	4	4	4	2
P03891	ND2	Mitochondrion inner membrane; Multi-pass membrane protein.	NADH-ubiquinone oxidoreductase chain 2 OS=Homo sapiens OX=9606 GN=MT-ND2 PE=1 SV=2	1.666	4.415	2.855	0.844	MT	38.9	High	10	2	9	2	Peak Found	High	High	Peak Found	High	Not Found	High	Peak Found	High	Peak Found	0.398266	0.0320127	0.239104	0.748569	3.23227e+07	266884	5.2077e+07	53864608	6.02988e+07		1.6781e+06	4.18986e+07	5.00431e+07	1.26737e+07	1	1	2	1	2		1	1	2	1
Q9HBH1	PDF	Mitochondrion {ECO:0000305}.	Peptide deformylase, mitochondrial OS=Homo sapiens OX=9606 GN=PDF PE=1 SV=1	0.387	0.627	0.795	0.903	16	27	High	11	3	17	3	High	High	High	High	High	High	High	High	Peak Found	High	0.18268	0.566402	0.988702	0.753618	1.38936e+07	3.47463e+07	5.366e+06	4.09985e+06	3.1079e+07	3.35159e+06	2.3988e+07	2.25869e+07	1.83636e+07	9.11853e+07	1	3	2	1	3	1	3	1	3	2
Q96I51	WBSCR16; RCC1L	Mitochondrion membrane {ECO:0000269|PubMed:28608466, ECO:0000269|PubMed:28746876}. Mitochondrion inner membrane {ECO:0000250|UniProtKB:Q9CYF5}.	RCC1-like G exchanging factor-like protein OS=Homo sapiens OX=9606 GN=RCC1L PE=1 SV=2	1.143	1.834	0.778	1.22	7	50	High	4	2	31	2	Peak Found	Peak Found	High	High	High	High	High	High	High	High	0.807804	0.414202	0.985953	0.500698	9.3207e+06	7.41227e+06	3.37828e+06	1.72597e+07	9.32546e+06	1.992e+07	2.3388e+06	3.27239e+07	8.03804e+06	2.00955e+07	1	2	1	2	2	2	2	2	2	1
Q12931	TRAP1	Mitochondrion {ECO:0000269|PubMed:23564345}. Mitochondrion inner membrane {ECO:0000269|PubMed:23564345}. Mitochondrion matrix {ECO:0000269|PubMed:23564345}.	Heat shock protein 75 kDa, mitochondrial OS=Homo sapiens OX=9606 GN=TRAP1 PE=1 SV=3	1.423	1.522	1.633	1.183	16	80.1	High	50	26	161	25	High	High	High	High	High	High	High	High	High	High	0.487871	0.432933	0.483464	0.539619	1.08111e+09	7.26729e+08	1.38778e+09	1.07417e+09	1.47618e+09	1.38181e+09	1.4915e+09	1.83302e+09	1.41607e+09	1.81803e+09	20	25	27	19	27	20	27	19	26	22
P61604	HSPE1	Mitochondrion matrix.	10 kDa heat shock protein, mitochondrial OS=Homo sapiens OX=9606 GN=HSPE1 PE=1 SV=2	1.007	1.207	1.8	1.305	2	10.9	High	80	10	184	10	High	High	High	High	High	High	High	High	High	High	0.984994	0.776819	0.412811	0.454118	3.77107e+09	3.04049e+09	3.12324e+09	5.15334e+09	5.94932e+09	5.89085e+09	5.18731e+09	8.71635e+09	9.64795e+09	9.70077e+09	9	10	11	10	10	10	11	11	11	11
O43678	NDUFA2	Mitochondrion inner membrane {ECO:0000305|PubMed:12611891}; Peripheral membrane protein {ECO:0000305}; Matrix side {ECO:0000305}.	NADH dehydrogenase [ubiquinone] 1 alpha subcomplex subunit 2 OS=Homo sapiens OX=9606 GN=NDUFA2 PE=1 SV=3	1.377	1.631	1.261	0.55	5	10.9	High	40	3	67	3	High	High	High	High	High	High	High	High	High	High	0.538416	0.418389	0.697863	0.672438	1.63471e+08	1.10503e+08	1.51165e+08	250402554	1.59205e+08	2.40776e+08	1.41628e+08	2.76064e+08	1.16507e+08	6.7881e+07	3	3	3	3	3	3	3	3	3	3
Q9H2U2	PPA2	Mitochondrion {ECO:0000305}.	Inorganic pyrophosphatase 2, mitochondrial OS=Homo sapiens OX=9606 GN=PPA2 PE=1 SV=2	1.892	1.895	1.811	1.027	4	37.9	High	38	12	91	12	High	High	High	High	High	High	High	High	High	Peak Found	0.210894	0.208408	0.408688	0.676942	2.30595e+08	2.19685e+08	3.94699e+08	3.96134e+08	2.72813e+08	4.92169e+08	4.21735e+08	6.01164e+08	2.24731e+08	2.64908e+08	8	11	11	9	11	9	11	8	11	7
Q9NNW7	TXNRD2	Mitochondrion {ECO:0000269|PubMed:10215850}.	Thioredoxin reductase 2, mitochondrial OS=Homo sapiens OX=9606 GN=TXNRD2 PE=1 SV=3	1.871	2.953	1.815	1.965	22	56.5	High	17	4	12	4	Peak Found	High	High	Peak Found	High	Peak Found	High	Peak Found	High	Peak Found	0.306867	0.110669	0.416313	0.234721	1.65642e+07	1.4583e+07	4.95004e+07	30995604	7.61108e+07	3.8377e+07	4.64319e+07	3.56144e+07	5.26656e+07	9.19162e+07	1	2	4	1	4	2	4	1	4	1
Q8N5N7	MRPL50	Mitochondrion {ECO:0000269|PubMed:25278503, ECO:0000269|PubMed:25838379, ECO:0000269|PubMed:28892042}.	39S ribosomal protein L50, mitochondrial OS=Homo sapiens OX=9606 GN=MRPL50 PE=1 SV=2	1.165	0.674	1.15	1.426	9	18.3	High	40	4	14	4	Peak Found	High	High	Peak Found	High	Peak Found	High	Peak Found	High	Peak Found	0.813653	0.477061	0.769625	0.42701	1.44543e+08	4.71379e+07	6.7247e+07	46161052	3.31449e+07	3.25561e+07	4.56776e+07	6.43456e+07	2.45585e+08	1.40452e+07	2	4	4	1	4	2	4	2	4	2
O75947	ATP5H	Mitochondrion. Mitochondrion inner membrane.	ATP synthase subunit d, mitochondrial OS=Homo sapiens OX=9606 GN=ATP5PD PE=1 SV=3	1.182	1.224	1.332	0.89	17	18.5	High	54	10	65	10	Peak Found	High	High	Peak Found	High	Peak Found	High	High	High	Peak Found	0.739807	0.753099	0.649636	0.826789	7.57645e+08	1.06277e+09	1.82051e+09	917930088	1.45904e+09	9.02679e+08	2.04842e+09	1.20534e+09	1.37429e+09	1.31225e+09	7	11	11	7	11	7	11	7	11	7
Q5T653	MRPL2	Mitochondrion {ECO:0000269|PubMed:25278503, ECO:0000269|PubMed:25838379, ECO:0000269|PubMed:28892042}.	39S ribosomal protein L2, mitochondrial OS=Homo sapiens OX=9606 GN=MRPL2 PE=1 SV=2	1.039	0.701	1.007	0.354	6	33.3	High	21	6	16	6	Peak Found	High	High	Peak Found	High	Peak Found	High	High	High	High	0.935912	0.373956	0.908286	0.289874	1.48853e+09	1.2246e+09	2.3982e+08	931909348	3.26399e+08	2.55231e+08	3.44945e+07	1.89393e+08	1.62077e+08	2.79426e+08	4	5	5	3	5	3	5	4	5	3
O75746	SLC25A12	Mitochondrion inner membrane {ECO:0000269|PubMed:9722566}; Multi-pass membrane protein {ECO:0000269|PubMed:9722566}.	Calcium-binding mitochondrial carrier protein Aralar1 OS=Homo sapiens OX=9606 GN=SLC25A12 PE=1 SV=2	1.726	1.533	1.476	0.735	2	74.7	High	48	23	171	18	High	High	High	High	High	High	High	High	High	High	0.283848	0.425792	0.562723	0.969768	1.73834e+08	1.60786e+08	4.18627e+08	3.30265e+08	2.5845e+08	2.46283e+08	5.14052e+08	2.56559e+08	2.84434e+08	1.55296e+08	8	17	16	12	15	11	18	11	18	10
O60783	MRPS14	Mitochondrion {ECO:0000269|PubMed:25838379}.	28S ribosomal protein S14, mitochondrial OS=Homo sapiens OX=9606 GN=MRPS14 PE=1 SV=1	1.35	1.672	1.256	3.338	1	15.1	High	22	2	14	2	Peak Found	High	High	Peak Found	High	Peak Found	High	Peak Found	High	Peak Found	0.606455	0.436938	0.674328	0.0568647	4.33959e+07	3.4429e+07	2.76308e+07	90115426	6.2214e+07	7.78007e+07	1.37827e+07	1.14117e+08	1.2814e+08	1.50866e+08	2	2	2	2	2	2	2	2	2	2
O43837	IDH3B	Mitochondrion.	Isocitrate dehydrogenase [NAD] subunit beta, mitochondrial OS=Homo sapiens OX=9606 GN=IDH3B PE=1 SV=2	1.283	2.083	3.001	1.163	20	42.2	High	46	15	63	15	Peak Found	High	High	Peak Found	High	Peak Found	High	High	High	Peak Found	0.623223	0.143966	0.150353	0.555327	2.07041e+08	2.56012e+08	3.43172e+08	4.67898e+08	5.5074e+08	5.46635e+08	7.4815e+08	9.21242e+08	6.37404e+08	5.92771e+08	7	15	14	11	15	11	15	13	15	12
Q9BW91	NUDT9	[Isoform 1]: Mitochondrion.	ADP-ribose pyrophosphatase, mitochondrial OS=Homo sapiens OX=9606 GN=NUDT9 PE=1 SV=1	1.289	0.847	0.863	1.092	4	39.1	High	6	2	14	2	Peak Found	Peak Found	High	High	Peak Found	High	High	High	High	High	0.676277	0.857247	0.924445	0.567864	2.9064e+07	1.01008e+07	1.04644e+07	32520719	1.25361e+07	1.1448e+07	1.64466e+07	1.17307e+07	1.36094e+07	5.34095e+07	2	2	2	2	2	2	2	2	2	2
P46199	MTIF2	Mitochondrion.	Translation initiation factor IF-2, mitochondrial OS=Homo sapiens OX=9606 GN=MTIF2 PE=1 SV=2	2.158	2.814	3.109	4.752	2	81.3	High	4	2	17	2	Peak Found	High	High	High	High	High	High	High	High	High	0.323329	0.197159	0.170598	0.0393425	2.0016e+06	7.27549e+06	9.64336e+06	9062740	1.39716e+07	8.24362e+06	1.56612e+07	1.28154e+07	2.61682e+07	1.37529e+07	1	2	2	1	2	1	2	1	2	1
P42704	LRPPRC	Mitochondrion. Nucleus, nucleoplasm. Nucleus inner membrane. Nucleus outer membrane. Note=Seems to be predominantly mitochondrial.	Leucine-rich PPR motif-containing protein, mitochondrial OS=Homo sapiens OX=9606 GN=LRPPRC PE=1 SV=3	1.633	1.4	1.721	1.506	2	157.8	High	53	66	562	66	High	High	High	High	High	High	High	High	High	High	0.335355	0.546102	0.44464	0.343404	3.81498e+09	3.75933e+09	6.63339e+09	6.94951e+09	4.86205e+09	7.14781e+09	6.92076e+09	7.03215e+09	7.61833e+09	6.74222e+09	45	61	63	49	65	47	64	48	66	48
P21796	VDAC1	Mitochondrion outer membrane {ECO:0000269|PubMed:7539795}; Multi-pass membrane protein {ECO:0000269|PubMed:18755977, ECO:0000269|PubMed:18832158}. Cell membrane {ECO:0000269|PubMed:25168729, ECO:0000269|PubMed:25296756}; Multi-pass membrane protein {ECO:0000269|PubMed:18755977, ECO:0000269|PubMed:18832158}. Membrane raft {ECO:0000269|PubMed:25168729}; Multi-pass membrane prote	Voltage-dependent anion-selective channel protein 1 OS=Homo sapiens OX=9606 GN=VDAC1 PE=1 SV=2	1.241	1.353	1.442	1.048	5	30.8	High	77	15	435	14	High	High	High	High	High	High	High	High	High	High	0.669484	0.595513	0.582067	0.656067	3.15928e+09	2.49052e+09	2.34435e+09	3.90135e+09	2.69804e+09	4.09114e+09	3.60097e+09	4.14558e+09	4.58666e+09	5.73516e+09	12	14	14	13	14	12	15	13	15	13
P30048	PRDX3	Mitochondrion {ECO:0000250|UniProtKB:P35705}. Cytoplasm {ECO:0000305|PubMed:12492477}. Early endosome {ECO:0000269|PubMed:15750338}. Note=Localizes to early endosomes in a RPS6KC1-dependent manner. {ECO:0000269|PubMed:15750338}.	Thioredoxin-dependent peroxide reductase, mitochondrial OS=Homo sapiens OX=9606 GN=PRDX3 PE=1 SV=3	1.243	1.294	1.519	1.147	10	27.7	High	28	7	144	7	High	High	High	High	High	High	High	High	High	High	0.667687	0.663577	0.539724	0.56818	1.26728e+09	9.45751e+08	2.35476e+09	2.05985e+09	1.38048e+09	1.61105e+09	4.92175e+09	1.07717e+09	2.4523e+09	1.1977e+09	5	7	7	6	8	5	8	5	8	5
Q96I59	NARS2	Mitochondrion matrix {ECO:0000250}. Mitochondrion {ECO:0000269|PubMed:25807530}.	Probable asparagine--tRNA ligase, mitochondrial OS=Homo sapiens OX=9606 GN=NARS2 PE=1 SV=3	1.49	0.524	1.13	0.897	11	54.1	High	8	3	5	3	Peak Found	Peak Found	High	Peak Found	High	Peak Found	High	Peak Found	High	Peak Found	0.553965	0.423631	0.713727	0.744866	6.66251e+06	8.26793e+06	1.85717e+07	1.27666e+07	1.27434e+07	9.01331e+06	1.19216e+07	2.96843e+07	1.65424e+07	6.43493e+06	2	3	2	2	3	1	2	3	3	2
Q96A26	FAM162A	Membrane {ECO:0000305}; Single-pass membrane protein {ECO:0000305}. Mitochondrion {ECO:0000269|PubMed:15082785, ECO:0000269|PubMed:16698020}.	Protein FAM162A OS=Homo sapiens OX=9606 GN=FAM162A PE=1 SV=2	1.213	0.713	0.762	2.068	3	17.3	High	30	4	17	4	Peak Found	High	High	Peak Found	High	Peak Found	High	Peak Found	High	Peak Found	0.760178	0.494645	0.844541	0.171519	7.06424e+07	6.613e+07	9.70226e+07	1.10786e+08	6.12169e+07	6.01601e+07	7.1033e+07	6.64281e+07	4.65962e+08	2.28803e+08	3	4	4	3	4	3	4	3	4	3
Q96DA6	DNAJC19	Mitochondrion inner membrane {ECO:0000305|PubMed:12592411}; Single-pass membrane protein {ECO:0000305|PubMed:12592411}.	Mitochondrial import inner membrane translocase subunit TIM14 OS=Homo sapiens OX=9606 GN=DNAJC19 PE=1 SV=3	1.657	0.68	1.334	0.984	3	12.5	High	32	4	32	4	High	High	High	High	High	High	High	High	High	High	0.401441	0.556422	0.650459	0.71213	2.70835e+07	3.56181e+07	7.03402e+07	49267592	1.42147e+07	4.94495e+07	8.07026e+07	5.98292e+07	3.04436e+07	7.56358e+07	2	3	4	2	3	4	4	2	3	3
O95140	MFN2	Mitochondrion outer membrane {ECO:0000269|PubMed:11181170, ECO:0000269|PubMed:11950885, ECO:0000269|PubMed:12499352, ECO:0000269|PubMed:23620051}; Multi-pass membrane protein {ECO:0000269|PubMed:11181170, ECO:0000269|PubMed:11950885, ECO:0000269|PubMed:12499352, ECO:0000269|PubMed:23620051}. Note=Colocalizes with BAX during apoptosis. {ECO:0000269|PubMed:12499352}.	Mitofusin-2 OS=Homo sapiens OX=9606 GN=MFN2 PE=1 SV=3	0.994	0.93	0.534	0.905	1	86.3	High	20	12	40	11	High	High	High	High	High	High	High	Peak Found	High	Peak Found	0.994475	0.780286	0.513023	0.808894	1.17179e+09	1.53382e+09	9.51255e+08	936779744	5.48119e+08	1.24387e+09	5.37336e+08	1.04008e+09	8.60178e+08	1.09613e+09	7	10	12	8	12	7	12	6	12	6
Q53H82	LACTB2	Mitochondrion matrix {ECO:0000269|PubMed:26826708}.	Endoribonuclease LACTB2 OS=Homo sapiens OX=9606 GN=LACTB2 PE=1 SV=2	1.385	1.214	1.812	0.757	8	32.8	High	19	5	24	5	High	Peak Found	High	High	High	High	High	High	High	High	0.574943	0.812893	0.406386	0.919618	2.45017e+07	2.97803e+07	4.11985e+07	42376544	5.54893e+07	3.46915e+07	2.92329e+07	5.80448e+07	2.33326e+07	6.41879e+07	4	5	5	5	5	3	5	4	5	5
Q99797	MIPEP	Mitochondrion matrix.	Mitochondrial intermediate peptidase OS=Homo sapiens OX=9606 GN=MIPEP PE=1 SV=2	1.445	1.223	1.2	0.721	13	80.6	High	32	18	140	18	High	High	High	High	High	High	High	High	High	High	0.468678	0.754032	0.742819	0.941564	4.01089e+08	3.05441e+08	4.02567e+08	4.86046e+08	4.18034e+08	5.95922e+08	2.54656e+08	3.62627e+08	2.69066e+08	2.02657e+08	7	16	17	9	16	10	17	9	16	10
Q4G176	ACSF3	Mitochondrion {ECO:0000269|PubMed:21841779, ECO:0000269|PubMed:21846720}.	Acyl-CoA synthetase family member 3, mitochondrial OS=Homo sapiens OX=9606 GN=ACSF3 PE=1 SV=3	1.549	1.909	2.524	1.492	16	64.1	High	26	10	23	10	Peak Found	High	High	High	High	Peak Found	High	Peak Found	High	Peak Found	0.452246	0.33076	0.236307	0.374154	3.28569e+07	6.33884e+07	1.09473e+08	44791825	1.00385e+08	6.39287e+07	1.19168e+08	2.95814e+07	7.53759e+07	6.80645e+07	5	10	9	4	10	4	10	2	9	3
O75616	ERAL1	Mitochondrion matrix. Mitochondrion inner membrane; Peripheral membrane protein. Note=Localizes on the matrix side on the mitochondrial inner membrane.	GTPase Era, mitochondrial OS=Homo sapiens OX=9606 GN=ERAL1 PE=1 SV=2	0.999	0.935	0.686	0.527	17	48.3	High	17	5	12	5	Peak Found	High	High	High	High	Peak Found	High	Peak Found	High	Peak Found	0.984161	0.869823	0.785242	0.807289	2.60146e+07	5.33136e+07	5.59018e+07	39959383	6.28032e+07	1.52485e+07	2.21789e+07	5.46005e+07	2.41884e+07	2.84605e+07	2	4	4	3	4	2	4	4	4	3
P22830	FECH	Mitochondrion inner membrane; Peripheral membrane protein; Matrix side.	Ferrochelatase, mitochondrial OS=Homo sapiens OX=9606 GN=FECH PE=1 SV=2	1.248	1.185	0.814	1.297	18	47.8	High	33	12	62	12	High	High	High	High	High	High	High	High	High	High	0.671552	0.830763	0.88708	0.475325	1.45754e+08	2.21668e+08	2.9237e+08	1.9704e+08	1.54427e+08	2.72573e+08	2.09904e+08	2.27547e+08	1.84593e+08	1.42436e+08	7	8	11	8	11	8	11	8	11	10
Q9HD34	LYRM4	Mitochondrion. Nucleus.	LYR motif-containing protein 4 OS=Homo sapiens OX=9606 GN=LYRM4 PE=1 SV=1	0.671	1.228	2.232	1.181	6	10.8	High	44	4	17	4	Peak Found	High	High	Peak Found	High	Peak Found	High	Peak Found	High	Peak Found	0.568993	0.785834	0.284359	0.532083	4.18517e+07	4.78185e+07	2.77874e+07	4.62654e+07	8.11736e+07	4.73848e+07	1.71234e+08	5.93554e+07	5.44189e+07	3.37571e+07	3	4	4	3	4	3	4	3	4	3
Q9BYD2	MRPL9	Mitochondrion {ECO:0000269|PubMed:25278503, ECO:0000269|PubMed:25838379, ECO:0000269|PubMed:28892042}.	39S ribosomal protein L9, mitochondrial OS=Homo sapiens OX=9606 GN=MRPL9 PE=1 SV=2	0.778	0.564	0.817	1.118	1	30.2	High	25	6	47	6	High	High	High	High	High	High	High	High	High	High	0.612787	0.219852	0.890471	0.619143	1.32784e+08	1.73893e+08	1.66276e+08	150275900	5.58484e+07	1.15491e+08	1.19102e+08	2.22786e+08	1.52873e+08	1.88339e+08	4	6	6	4	5	3	6	4	6	4
P55957	BID	Cytoplasm {ECO:0000269|PubMed:14583606}. Mitochondrion membrane {ECO:0000269|PubMed:14583606}. Mitochondrion outer membrane {ECO:0000269|PubMed:29531808}. Note=When uncleaved, it is predominantly cytoplasmic. {ECO:0000269|PubMed:14583606}.; SUBCELLULAR LOCATION: [BH3-interacting domain death agonist p15]: Mitochondrion membrane {ECO:0000250|UniProtKB:P70444}. Note=Translocates	BH3-interacting domain death agonist OS=Homo sapiens OX=9606 GN=BID PE=1 SV=1	0.529	6.102	3.273	5.034	22	22	High	13	2	3	2	Peak Found	Peak Found	Peak Found	Not Found	High	Peak Found	High	Peak Found	High	Peak Found	0.456089	0.0325677	0.208674	0.0543687	3.64511e+06	837930	4.26135e+06		1.08271e+07	1.28742e+07	3.49577e+06	1.76572e+07	1.16301e+07	9.03527e+06	1	1	2		2	1	2	1	2	1
Q96AQ8	CCDC90A; MCUR1	Mitochondrion inner membrane {ECO:0000269|PubMed:23178883}; Multi-pass membrane protein {ECO:0000269|PubMed:23178883}.	Mitochondrial calcium uniporter regulator 1 OS=Homo sapiens OX=9606 GN=MCUR1 PE=1 SV=1	0.98	1.069	1.514	0.887	6	39.7	High	9	3	6	3	Peak Found	High	High	Peak Found	High	Peak Found	High	Peak Found	Peak Found	Peak Found	0.991307	0.939502	0.543206	0.766037	1.2577e+07	4.10328e+07	3.1588e+07	29625260	3.35503e+07	1.6937e+07	4.23438e+07	3.19336e+07	3.11416e+07	2.98651e+07	2	3	3	3	3	2	3	3	3	3
O00411	POLRMT	Mitochondrion {ECO:0000269|PubMed:23283301, ECO:0000269|PubMed:29445193}.	DNA-directed RNA polymerase, mitochondrial OS=Homo sapiens OX=9606 GN=POLRMT PE=1 SV=2	4.291	2.603	2.063	3.782	19	138.5	High	5	3	8	3	Peak Found	Peak Found	High	Peak Found	High	Peak Found	High	Peak Found	High	Peak Found	0.0344476	0.273079	0.349415	0.0938788	1.73365e+06	7.25918e+06	3.06193e+07	1.51914e+07	1.18029e+07	6.91998e+06	2.1108e+07	8.50367e+06	2.43477e+07	1.53282e+06	1	3	3	1	3	1	3	1	3	1
Q9H2K0	MTIF3	Mitochondrion {ECO:0000305}.	Translation initiation factor IF-3, mitochondrial OS=Homo sapiens OX=9606 GN=MTIF3 PE=1 SV=4	0.995	0.464	1.788	0.622	13	31.7	High	9	2	37	2	High	Peak Found	High	High	Peak Found	High	High	High	Peak Found	High	0.978346	0.337453	0.389424	0.973158	1.35378e+07	8.98379e+06	1.3637e+07	12133670	1.13468e+07	8.11174e+06	3.29057e+07	1.4993e+07	7.06833e+06	6.4235e+06	1	2	2	2	2	2	2	2	2	2
Q9NRY6	PLSCR3	Mitochondrion membrane {ECO:0000269|PubMed:17226776}; Single-pass type II membrane protein {ECO:0000269|PubMed:17226776}.	Phospholipid scramblase 3 OS=Homo sapiens OX=9606 GN=PLSCR3 PE=1 SV=2	0.38	0.773	0.768	0.336	17; CHR_HG2046_PATCH	31.6	High	9	2	3	2	Peak Found	High	High	Not Found	Peak Found	Not Found	Peak Found	Peak Found	Peak Found	Not Found	0.273756	0.805374	0.978912	0.507637	1.71482e+07	9.15935e+06	4.16137e+06		1.98115e+06		1.78723e+06	2.16574e+06	3.22956e+06		2	2	2		1		1	1	2
Q9NX20	MRPL16	Mitochondrion {ECO:0000269|PubMed:25278503, ECO:0000269|PubMed:25838379, ECO:0000269|PubMed:28892042}.	39S ribosomal protein L16, mitochondrial OS=Homo sapiens OX=9606 GN=MRPL16 PE=1 SV=1	1.032	0.518	1.292	0.678	11	28.4	High	23	6	58	6	High	High	High	High	High	High	High	High	High	High	0.966196	0.176898	0.676634	0.887988	1.14999e+08	8.00292e+07	1.40354e+08	1.25067e+08	5.98558e+07	7.91137e+07	1.31838e+08	1.65913e+08	7.26039e+07	1.16632e+08	5	6	6	6	5	5	6	6	6	6
O75306	NDUFS2	Mitochondrion inner membrane {ECO:0000269|PubMed:12611891, ECO:0000269|PubMed:9585441}; Peripheral membrane protein {ECO:0000269|PubMed:12611891}; Matrix side {ECO:0000269|PubMed:12611891}.	NADH dehydrogenase [ubiquinone] iron-sulfur protein 2, mitochondrial OS=Homo sapiens OX=9606 GN=NDUFS2 PE=1 SV=2	1.393	1.714	1.899	1.257	1	52.5	High	44	14	153	14	High	High	High	High	High	High	High	High	High	High	0.513787	0.297844	0.376829	0.48547	3.70674e+08	2.98442e+08	3.65451e+08	520447715	5.08202e+08	5.31224e+08	7.65517e+08	5.0701e+08	1.77533e+09	3.51962e+08	10	12	13	10	14	12	13	11	14	12
Q9UGM6	WARS2	Mitochondrion matrix {ECO:0000269|PubMed:28236339}.	Tryptophan--tRNA ligase, mitochondrial OS=Homo sapiens OX=9606 GN=WARS2 PE=1 SV=1	5.082	1.988	1.337	1.386	1	40.1	High	19	4	8	4	Not Found	Peak Found	High	Peak Found	High	Peak Found	High	Peak Found	High	Peak Found	0.0191224	0.377269	0.582599	0.417075		4.80108e+06	5.05732e+07	7.01242e+06	1.88634e+07	1.15281e+07	1.73148e+07	1.6659e+07	2.19243e+07	1.76544e+07		2	4	1	4	2	4	2	4	2
Q96D53	ADCK4; COQ8B	Mitochondrion membrane {ECO:0000269|PubMed:24270420}; Single-pass membrane protein {ECO:0000269|PubMed:24270420}. Cytoplasm, cytosol {ECO:0000269|PubMed:24270420}. Cell membrane {ECO:0000269|PubMed:24270420}.	Atypical kinase COQ8B, mitochondrial OS=Homo sapiens OX=9606 GN=COQ8B PE=1 SV=2	3.493	4.825	1.604	0.899	19	60	High	12	3	5	3	Not Found	High	High	Not Found	Peak Found	Not Found	High	Peak Found	Peak Found	Not Found	0.109598	0.0538328	0.464613	0.780654		3.87056e+06	1.63692e+07		1.06923e+07		2.1318e+07	2.11297e+07	1.21535e+07			2	3		1		3	1	3
Q9HCC0	MCCC2	Mitochondrion matrix {ECO:0000269|PubMed:11170888, ECO:0000269|PubMed:16023992}.	Methylcrotonoyl-CoA carboxylase beta chain, mitochondrial OS=Homo sapiens OX=9606 GN=MCCC2 PE=1 SV=1	0.944	1.569	1.262	1.012	5	61.3	High	36	15	48	15	High	High	High	Peak Found	High	High	High	High	High	Peak Found	0.900037	0.459598	0.697557	0.706441	1.04262e+08	1.13983e+08	1.06324e+08	1.52313e+08	1.78378e+08	2.11197e+08	1.39592e+08	3.56815e+08	1.50352e+08	3.03614e+08	7	11	13	8	15	11	14	11	15	12
Q96BR5	SELRC1; COA7	Mitochondrion intermembrane space {ECO:0000269|PubMed:24333015, ECO:0000269|PubMed:30885959}. Note=The import in the mitochondrion intermembrane space is mediated by CHCHD4/MIA40. {ECO:0000269|PubMed:30885959}.	Cytochrome c oxidase assembly factor 7 OS=Homo sapiens OX=9606 GN=COA7 PE=1 SV=2	1.7	3.123	0.832	0.971	1	25.7	High	11	4	10	4	Peak Found	High	High	Peak Found	High	Peak Found	High	Peak Found	High	Peak Found	0.40733	0.100309	0.975728	0.653312	1.59113e+07	1.70151e+07	1.55153e+07	51065642	3.42807e+07	6.49214e+07	1.11986e+07	8.21656e+07	2.03117e+07	2.20066e+07	2	3	4	3	4	3	4	3	4	3
Q9Y512	SAMM50	Mitochondrion outer membrane {ECO:0000269|PubMed:15644312}; Multi-pass membrane protein. Cytoplasm {ECO:0000250|UniProtKB:Q6AXV4}. Mitochondrion {ECO:0000269|PubMed:25781180}.	Sorting and assembly machinery component 50 homolog OS=Homo sapiens OX=9606 GN=SAMM50 PE=1 SV=3	1.091	1.378	1.224	1.045	22	51.9	High	34	13	54	13	High	High	High	Peak Found	High	Peak Found	High	Peak Found	High	Peak Found	0.860991	0.568749	0.724954	0.658755	2.59728e+08	2.96273e+08	2.34502e+08	3.533e+08	5.67693e+08	3.42748e+08	3.13757e+08	4.21096e+08	3.64235e+08	7.53069e+08	10	11	10	9	11	8	13	9	12	10
Q9NZJ7	MTCH1	Mitochondrion inner membrane {ECO:0000305}; Multi-pass membrane protein {ECO:0000305}.	Mitochondrial carrier homolog 1 OS=Homo sapiens OX=9606 GN=MTCH1 PE=1 SV=1	2.096	1.875	3.167	1.804	6	41.5	High	32	8	66	8	Peak Found	High	High	High	High	High	High	High	High	High	0.146712	0.216846	0.132761	0.233763	6.94005e+07	1.66119e+08	5.64166e+08	199639338	4.04201e+08	3.85044e+08	1.12581e+09	2.88778e+08	4.37418e+08	2.10866e+08	4	9	8	4	9	6	9	6	8	6
Q8NCW5	APOA1BP; NAXE	Mitochondrion {ECO:0000255|HAMAP-Rule:MF_03159}. Secreted {ECO:0000255|HAMAP-Rule:MF_03159, ECO:0000269|PubMed:11991719}. Note=In sperm, secretion gradually increases during capacitation. {ECO:0000255|HAMAP-Rule:MF_03159}.	NAD(P)H-hydrate epimerase OS=Homo sapiens OX=9606 GN=NAXE PE=1 SV=2	1.533	1.333	1.536	1.011	1	31.7	High	21	4	32	4	High	High	High	High	High	High	High	High	High	High	0.469436	0.72376	0.496488	0.618156	1.0164e+07	3.82547e+07	6.40597e+07	4.21448e+07	5.68753e+07	3.08305e+07	3.08815e+07	2.30904e+07	3.82201e+07	1.89958e+06	2	4	4	4	4	2	4	1	4	1
Q8NE86	MCU	Mitochondrion inner membrane {ECO:0000269|PubMed:21685886, ECO:0000269|PubMed:21685888, ECO:0000269|PubMed:23755363, ECO:0000269|PubMed:24231807, ECO:0000269|PubMed:27099988, ECO:0000305|PubMed:26341627}; Multi-pass membrane protein {ECO:0000269|PubMed:21685886, ECO:0000269|PubMed:21685888, ECO:0000269|PubMed:24231807}.	Calcium uniporter protein, mitochondrial OS=Homo sapiens OX=9606 GN=MCU PE=1 SV=1	1.088	1.105	1.723	1.254	10	39.8	High	24	7	22	7	Peak Found	High	High	Peak Found	High	Peak Found	High	Peak Found	High	Peak Found	0.89769	0.978714	0.44368	0.49103	9.77592e+07	6.54658e+07	6.62502e+07	109180434	9.88883e+07	1.57373e+08	3.80673e+08	1.5163e+08	1.38152e+08	1.27129e+08	4	6	7	4	7	6	6	5	7	5
Q8WWC4	C2orf47; MAIP1	Mitochondrion matrix {ECO:0000269|PubMed:27642048}.	m-AAA protease-interacting protein 1, mitochondrial OS=Homo sapiens OX=9606 GN=MAIP1 PE=1 SV=1	1.017	1.05	1.27	1.392	2	32.5	High	16	5	25	5	High	High	High	High	High	High	High	High	High	Peak Found	0.988368	0.965581	0.694432	0.401526	1.01076e+08	5.35265e+07	7.01032e+07	105762708	5.7053e+07	9.64123e+07	4.19135e+07	1.91473e+08	8.09095e+07	2.5255e+08	5	4	5	4	5	3	5	5	5	4
P35232	PHB	Mitochondrion inner membrane {ECO:0000269|PubMed:20959514}. Nucleus {ECO:0000269|PubMed:20959514}.	Prohibitin OS=Homo sapiens OX=9606 GN=PHB PE=1 SV=1	1.311	1.331	1.766	0.767	17	29.8	High	72	16	373	16	High	High	High	High	High	High	High	High	High	High	0.593687	0.620084	0.426299	0.990346	1.95556e+09	3.33605e+09	3.63254e+09	2663885099	3.77542e+09	2.75081e+09	3.21444e+09	4.02038e+09	1.82241e+09	1.89675e+09	12	16	16	12	16	12	16	14	16	13
O75489	NDUFS3	Mitochondrion inner membrane.	NADH dehydrogenase [ubiquinone] iron-sulfur protein 3, mitochondrial OS=Homo sapiens OX=9606 GN=NDUFS3 PE=1 SV=1	1.878	1.156	1.98	1.47	11	30.2	High	53	13	162	13	High	High	High	High	High	High	High	High	High	High	0.216304	0.84846	0.350125	0.360692	4.98232e+08	7.61492e+08	1.01506e+09	7.11455e+08	4.66937e+08	7.28833e+08	5.33533e+08	1.04252e+09	7.15597e+08	6.35209e+08	7	12	12	7	13	7	13	7	13	8
P53007	SLC25A1	Mitochondrion inner membrane {ECO:0000250|UniProtKB:Q8JZU2}; Multi-pass membrane protein {ECO:0000255}.	Tricarboxylate transport protein, mitochondrial OS=Homo sapiens OX=9606 GN=SLC25A1 PE=1 SV=2	1.418	1.604	1.382	0.997	22	34	High	34	8	61	8	High	High	High	High	High	High	High	High	High	Peak Found	0.492272	0.369093	0.617795	0.70679	5.26978e+08	2.67666e+08	3.8005e+08	878338812	4.83354e+08	7.41343e+08	7.38665e+08	1.00184e+09	3.32254e+08	8.50929e+08	6	8	8	6	7	6	7	7	7	7
Q9UQ90	SPG7	Mitochondrion inner membrane {ECO:0000269|PubMed:9635427}; Multi-pass membrane protein {ECO:0000255}.	Paraplegin OS=Homo sapiens OX=9606 GN=SPG7 PE=1 SV=2	2.422	1.376	2.334	1.598	16	88.2	High	5	2	4	2	Not Found	Peak Found	High	Not Found	High	Not Found	High	Not Found	Peak Found	Not Found	0.266381	0.761734	0.312015	0.429209		2.45694e+06	1.05142e+07		3.38075e+06		1.23782e+07		3.92557e+06			1	2		1		2		1
P33316	DUT	[Isoform 2]: Nucleus {ECO:0000269|PubMed:8631816, ECO:0000269|PubMed:9070952}.; SUBCELLULAR LOCATION: [Isoform 3]: Mitochondrion {ECO:0000269|PubMed:8631816, ECO:0000269|PubMed:9070952}.	Deoxyuridine 5'-triphosphate nucleotidohydrolase, mitochondrial OS=Homo sapiens OX=9606 GN=DUT PE=1 SV=4	1.309	2.963	2.402	0.84	15	26.5	High	20	3	4	3	Peak Found	Peak Found	High	Peak Found	High	Peak Found	High	Not Found	High	Peak Found	0.677509	0.165182	0.277579	0.831801	3.15585e+06	2.88368e+07	8.66909e+06	16228068	2.14289e+07	4.64665e+06	7.45939e+06		8.12758e+06	2.65144e+06	1	3	1	1	3	1	2		2	1
P31040	SDHA	Mitochondrion inner membrane {ECO:0000250|UniProtKB:Q0QF01}; Peripheral membrane protein {ECO:0000250|UniProtKB:Q0QF01}; Matrix side {ECO:0000250|UniProtKB:Q0QF01}.	Succinate dehydrogenase [ubiquinone] flavoprotein subunit, mitochondrial OS=Homo sapiens OX=9606 GN=SDHA PE=1 SV=2	1.175	1.338	1.182	1.54	5	72.6	High	39	18	106	18	Peak Found	High	High	High	High	High	High	High	High	Peak Found	0.748468	0.612976	0.756682	0.327872	3.28679e+08	4.41104e+08	4.90548e+08	3.96379e+08	1.14268e+09	4.83743e+08	7.53021e+08	5.39096e+08	1.00999e+09	8.61174e+08	11	16	16	11	17	9	16	10	16	10
P52815	MRPL12	Mitochondrion {ECO:0000269|PubMed:8626705}.	39S ribosomal protein L12, mitochondrial OS=Homo sapiens OX=9606 GN=MRPL12 PE=1 SV=2	0.948	0.729	1.344	1.113	17	21.3	High	46	7	41	7	Peak Found	High	High	Peak Found	High	Peak Found	High	Peak Found	High	Peak Found	0.92146	0.421366	0.641912	0.597355	2.65702e+08	3.41341e+08	4.96414e+08	333035230	4.32284e+08	3.47252e+08	6.35795e+08	4.11804e+08	4.70888e+08	5.65741e+08	3	7	7	3	6	3	7	3	7	3
Q9H3K2	GHITM	Mitochondrion inner membrane {ECO:0000269|PubMed:18417609}; Multi-pass membrane protein {ECO:0000269|PubMed:18417609}.	Growth hormone-inducible transmembrane protein OS=Homo sapiens OX=9606 GN=GHITM PE=1 SV=2	1.746	1.085	1.052	2.339	10	37.2	High	11	4	10	4	Peak Found	Peak Found	High	Peak Found	Peak Found	Peak Found	High	Peak Found	High	Peak Found	0.333061	0.926755	0.793642	0.153413	208139	1.09827e+08	1.2278e+08	83492226	1.77181e+07	8.83272e+07	2.48107e+07	9.6313e+07	1.50126e+08	1.11826e+08	1	4	4	3	4	3	4	3	4	3
Q9UH62	ARMCX3	Mitochondrion outer membrane {ECO:0000250|UniProtKB:Q8BHS6}; Single-pass membrane protein {ECO:0000255}. Cytoplasm {ECO:0000250|UniProtKB:Q8BHS6}. Nucleus {ECO:0000250|UniProtKB:Q8BHS6}.	Armadillo repeat-containing X-linked protein 3 OS=Homo sapiens OX=9606 GN=ARMCX3 PE=1 SV=1	2.13	2.148	1.241	1.703	X	42.5	High	40	11	39	11	Peak Found	High	High	Peak Found	High	Peak Found	High	Peak Found	High	Peak Found	0.138228	0.151325	0.712929	0.271329	1.24523e+08	9.39104e+07	3.79113e+08	309616006	2.17593e+08	3.07994e+08	2.85196e+08	2.11053e+08	1.99484e+08	2.76934e+08	7	11	11	8	10	8	10	7	11	8
Q9Y241	HIGD1A	Mitochondrion membrane {ECO:0000255|PROSITE-ProRule:PRU00836, ECO:0000269|PubMed:22342701}; Multi-pass membrane protein {ECO:0000255|PROSITE-ProRule:PRU00836, ECO:0000269|PubMed:22342701}. Mitochondrion inner membrane {ECO:0000305|PubMed:22342701}.	HIG1 domain family member 1A, mitochondrial OS=Homo sapiens OX=9606 GN=HIGD1A PE=1 SV=1	1.634	1.661	1.383	2.798	3	10.1	High	30	2	9	2	Peak Found	Peak Found	High	Peak Found	High	Peak Found	High	Peak Found	High	Peak Found	0.413529	0.501025	0.607242	0.0997017	2.35355e+07	2.33854e+07	3.56731e+07	38882065	3.92509e+07	2.96608e+07	7.3857e+07	2.93661e+07	1.48723e+08	6.58455e+07	2	2	2	2	2	2	2	2	2	2
P12235	SLC25A4	Mitochondrion inner membrane; Multi-pass membrane protein.	ADP/ATP translocase 1 OS=Homo sapiens OX=9606 GN=SLC25A4 PE=1 SV=4	1.98	2.209	2.73	1.074	4	33	High	57	17	118	4	Peak Found	High	High	High	High	High	High	High	High	Peak Found	0.180446	0.112248	0.185621	0.631418	3.79741e+08	1.22057e+08	7.91371e+08	793987676	8.23279e+08	7.31153e+08	3.81939e+08	7.35949e+08	1.5115e+08	2.58833e+08	7	8	8	5	8	5	8	6	8	7
Q9NWS8	RMND1	Mitochondrion {ECO:0000269|PubMed:23022098, ECO:0000269|PubMed:23022099, ECO:0000269|PubMed:25604853}. Note=May be localized in mitochondrial RNA granules (PubMed:25604853). {ECO:0000269|PubMed:25604853}.	Required for meiotic nuclear division protein 1 homolog OS=Homo sapiens OX=9606 GN=RMND1 PE=1 SV=2	1.129	1.599	1.196	1.449	6	51.6	High	10	4	6	4	High	Peak Found	High	Peak Found	High	Peak Found	High	Peak Found	High	Peak Found	0.807848	0.539648	0.659546	0.392771	2.69854e+07	9.51497e+06	7.45627e+06	3.32345e+07	2.35529e+07	3.78768e+07	7.72849e+06	4.05201e+07	2.42678e+07	3.85909e+07	4	4	4	4	4	4	4	4	4	4
Q9BVV7	TIMM21	Mitochondrion membrane {ECO:0000305}; Single-pass membrane protein {ECO:0000305}.	Mitochondrial import inner membrane translocase subunit Tim21 OS=Homo sapiens OX=9606 GN=TIMM21 PE=1 SV=1	7.007	8.569	4.266	4.706	18	28.2	High	9	2	5	2	Not Found	Peak Found	High	Peak Found	High	Peak Found	High	Peak Found	High	Peak Found	0.00448351	0.0064012	0.0759851	0.0357147		9.2279e+06	2.99461e+07	15258741	2.955e+07	1.86586e+07	1.26887e+07	4.36071e+07	3.73937e+07	2.25089e+07		2	2	1	2	1	2	2	2	1
Q7L592	NDUFAF7	Mitochondrion {ECO:0000269|PubMed:20406883, ECO:0000269|PubMed:24089531, ECO:0000269|PubMed:24838397, ECO:0000269|PubMed:28837730}.	Protein arginine methyltransferase NDUFAF7, mitochondrial OS=Homo sapiens OX=9606 GN=NDUFAF7 PE=1 SV=1	1.042	1.471	1.484	0.802	2	49.2	High	14	5	39	5	High	Peak Found	High	High	High	High	High	High	Peak Found	High	0.913181	0.589596	0.56608	0.856307	8.048e+07	5.57311e+07	1.60947e+07	5.35181e+07	1.82067e+07	4.98697e+07	2.56877e+07	5.28098e+07	2.37541e+07	1.49741e+07	4	4	4	5	5	5	5	5	5	4
O14521	SDHD	Mitochondrion inner membrane; Multi-pass membrane protein.	Succinate dehydrogenase [ubiquinone] cytochrome b small subunit, mitochondrial OS=Homo sapiens OX=9606 GN=SDHD PE=1 SV=1	1.436	1.188	3.363	2.695	11	17	High	11	2	9	2	Peak Found	High	High	High	High	Peak Found	High	High	High	Peak Found	0.536594	0.864036	0.115018	0.0890084	5.2507e+07	7.75894e+07	1.44115e+08	6.41007e+07	7.25116e+07	7.92968e+07	3.024e+08	1.55544e+08	2.63537e+08	1.16647e+08	1	1	2	2	1	1	2	1	2	1
Q96DB5	FAM82B; RMDN1	Cytoplasm {ECO:0000269|PubMed:18070910}. Cytoplasm, cytoskeleton, spindle {ECO:0000269|PubMed:18070910}. Cytoplasm, cytoskeleton, spindle pole {ECO:0000269|PubMed:18070910}. Note=In interphase localizes in the cytoplasm, and during mitosis localizes to the spindle microtubules and spindle poles.	Regulator of microtubule dynamics protein 1 OS=Homo sapiens OX=9606 GN=RMDN1 PE=1 SV=1	1.42	0.977	1.709	0.772	8	35.8	High	34	12	78	11	High	High	High	High	High	High	High	High	High	High	0.490233	0.848562	0.449783	0.98213	2.13247e+08	1.96257e+08	2.04049e+08	403524198	1.68524e+08	3.36143e+08	4.38265e+08	6.77972e+08	1.97177e+08	2.65825e+08	6	11	11	7	11	8	12	7	12	7
Q10713	PMPCA	Mitochondrion matrix {ECO:0000250|UniProtKB:P20069}. Mitochondrion inner membrane {ECO:0000269|PubMed:25808372}.	Mitochondrial-processing peptidase subunit alpha OS=Homo sapiens OX=9606 GN=PMPCA PE=1 SV=2	1.42	1.446	1.464	1.666	9	58.2	High	34	15	103	15	Peak Found	High	High	High	High	High	High	High	High	High	0.490209	0.50074	0.569809	0.276871	2.72762e+08	2.6797e+08	4.12983e+08	402736721	6.04452e+08	3.86975e+08	2.87677e+08	4.51507e+08	4.86356e+08	5.41104e+08	9	15	14	11	14	11	14	10	14	10
Q9H6R3	ACSS3	Mitochondrion matrix {ECO:0000269|PubMed:28003429}.	Acyl-CoA synthetase short-chain family member 3, mitochondrial OS=Homo sapiens OX=9606 GN=ACSS3 PE=1 SV=1	0.878	6.643	0.558	0.767	12	74.7	High	9	4	16	4	High	Peak Found	High	High	High	High	High	High	High	Peak Found	0.9374	0.0123721	0.73634	0.878147	3.7708e+07	2.30049e+06	1.5633e+07	4.54982e+06	1.49997e+07	2.99413e+06	7.79285e+06	6.01131e+06	1.11151e+07	4.78949e+06	1	2	4	1	3	1	3	1	4	2
Q9NVV4	MTPAP	Cytoplasm {ECO:0000269|PubMed:18172165}. Mitochondrion {ECO:0000269|PubMed:15547249, ECO:0000269|PubMed:15769737}.	Poly(A) RNA polymerase, mitochondrial OS=Homo sapiens OX=9606 GN=MTPAP PE=1 SV=1	1.296	2.286	1.811	0.732	10	66.1	High	8	4	11	4	Peak Found	Peak Found	High	Peak Found	High	Peak Found	High	High	High	Peak Found	0.684335	0.299017	0.392877	0.889788	9.67202e+06	3.7291e+06	4.29506e+06	86365596	7.65398e+06	2.21071e+07	8.26496e+06	4.94166e+07	1.36413e+07	1.97219e+07	1	2	2	2	3	1	3	3	2	3
P40939	HADHA	Mitochondrion {ECO:0000269|PubMed:29915090}. Mitochondrion inner membrane {ECO:0000269|PubMed:29915090}. Note=Protein stability and association with mitochondrion inner membrane do not require HADHB. {ECO:0000269|PubMed:29915090}.	Trifunctional enzyme subunit alpha, mitochondrial OS=Homo sapiens OX=9606 GN=HADHA PE=1 SV=2	1.644	1.531	2.22	1.256	2	82.9	High	58	35	323	35	High	High	High	High	High	High	High	High	High	High	0.328702	0.42549	0.283403	0.486464	2.57217e+09	2.81278e+09	8.53327e+09	4.188e+09	4.95482e+09	4.09293e+09	7.94345e+09	6.72609e+09	5.99851e+09	4.15092e+09	23	32	34	25	36	29	37	29	37	24
Q9Y2R9	MRPS7	Mitochondrion {ECO:0000269|PubMed:25838379}.	28S ribosomal protein S7, mitochondrial OS=Homo sapiens OX=9606 GN=MRPS7 PE=1 SV=2	1.333	1.539	3.724	2.414	17	28.1	High	29	6	39	6	High	High	High	High	High	High	High	High	High	Peak Found	0.613404	0.49694	0.0892088	0.133668	8.1558e+07	7.77439e+07	6.74717e+07	2.52094e+08	1.86442e+08	1.9367e+08	3.23038e+08	2.85423e+08	1.61131e+08	2.54754e+08	3	5	5	5	5	4	5	5	5	5
P61221	ABCE1	Cytoplasm {ECO:0000269|PubMed:11585831}. Mitochondrion {ECO:0000269|PubMed:11585831}. Note=Localized to clusters of virus formation at the plasma membrane.	ATP-binding cassette sub-family E member 1 OS=Homo sapiens OX=9606 GN=ABCE1 PE=1 SV=1	1.034	1.416	1.064	1.182	4	67.3	High	9	4	10	4	Peak Found	Peak Found	High	Peak Found	High	Peak Found	High	Peak Found	High	Peak Found	0.933039	0.646963	0.761539	0.525533	7.18933e+06	1.32504e+07	4.94108e+07	7309542	2.66469e+07	9.98729e+06	2.67939e+07	7.50687e+06	1.69291e+07	9.01079e+06	1	4	4	1	4	1	4	1	4	2
Q8TB36	GDAP1	Mitochondrion outer membrane {ECO:0000269|PubMed:15772096, ECO:0000269|PubMed:16172208, ECO:0000269|PubMed:16857173}; Multi-pass membrane protein {ECO:0000269|PubMed:16172208}. Cytoplasm {ECO:0000250|UniProtKB:O88741}.	Ganglioside-induced differentiation-associated protein 1 OS=Homo sapiens OX=9606 GN=GDAP1 PE=1 SV=3	5.116	4.045	2.174	1.453	8	41.3	High	18	5	10	5	Peak Found	Peak Found	High	High	High	Peak Found	High	High	Peak Found	Peak Found	0.0149157	0.0576221	0.302945	0.398644	1.57334e+07	4.66649e+06	2.49764e+07	50542129	3.6248e+07	5.91177e+07	2.87534e+07	6.92339e+07	1.87133e+07	5.84696e+06	2	3	3	4	4	4	4	4	3	1
O43716	GATC	Mitochondrion {ECO:0000255|HAMAP-Rule:MF_03149, ECO:0000269|PubMed:19805282}.	Glutamyl-tRNA(Gln) amidotransferase subunit C, mitochondrial OS=Homo sapiens OX=9606 GN=GATC PE=1 SV=1	1.106	1.318	1.832	0.44	12	15.1	High	15	2	25	2	High	High	High	High	High	High	High	High	Peak Found	High	0.84934	0.679985	0.396594	0.711622	9.37324e+06	8.04643e+06	1.48209e+07	10362638	1.52739e+07	1.23567e+07	5.18459e+06	1.71736e+07	1.57101e+07	9.74477e+06	1	2	2	1	2	1	2	1	2	2
O95674	CDS2	Mitochondrion inner membrane {ECO:0000305}; Multi-pass membrane protein {ECO:0000305}; Matrix side {ECO:0000305}.	Phosphatidate cytidylyltransferase 2 OS=Homo sapiens OX=9606 GN=CDS2 PE=1 SV=1	0.448	0.938	0.513	0.276	20	51.4	High	8	2	4	2	Peak Found	High	Peak Found	Not Found	High	Peak Found	Peak Found	Peak Found	High	Peak Found	0.239307	0.909164	0.649917	0.389439	1.34722e+07	3.62857e+07	1.50504e+07		2.49323e+07	1.26338e+07	9.6194e+06	6.90952e+06	1.16169e+07	7.14277e+06	1	2	2		2	1	2	1	2	1
Q8N8R3	SLC25A29	Mitochondrion inner membrane {ECO:0000269|PubMed:19287344}; Multi-pass membrane protein {ECO:0000269|PubMed:19287344}.	Mitochondrial basic amino acids transporter OS=Homo sapiens OX=9606 GN=SLC25A29 PE=1 SV=2	0.725	0.838	0.425	1.09	14	32	High	5	2	3	2	Not Found	Peak Found	Peak Found	Not Found	High	Peak Found	High	Not Found	High	Peak Found	0.718316	0.879768	0.547954	0.623466		1.26956e+07	8.51117e+06		7.11594e+06	807177	3.53895e+06		1.49318e+07	874765		2	1		2	1	2		2	1
Q9BV79	MECR	[Isoform 1]: Mitochondrion {ECO:0000269|PubMed:12654921}.; SUBCELLULAR LOCATION: [Isoform 2]: Cytoplasm {ECO:0000269|PubMed:25031892}. Nucleus {ECO:0000269|PubMed:25031892}.	Enoyl-[acyl-carrier-protein] reductase, mitochondrial OS=Homo sapiens OX=9606 GN=MECR PE=1 SV=2	1.556	1.237	1.419	1.82	1	40.4	High	7	2	12	2	Peak Found	High	High	High	High	High	High	High	High	Peak Found	0.454157	0.784287	0.599405	0.295255	2.58057e+07	3.25735e+07	2.8381e+07	38679354	6.07738e+07	3.14876e+07	6.54333e+07	3.43249e+07	2.78206e+07	8.40836e+07	2	2	2	2	2	2	2	2	2	2
P22695	UQCRC2	Mitochondrion inner membrane {ECO:0000250|UniProtKB:P07257}; Peripheral membrane protein {ECO:0000250|UniProtKB:P07257}; Matrix side {ECO:0000250|UniProtKB:P07257}.	Cytochrome b-c1 complex subunit 2, mitochondrial OS=Homo sapiens OX=9606 GN=UQCRC2 PE=1 SV=3	1.085	0.779	1.434	1.082	16; CHR_HG926_PATCH	48.4	High	51	15	134	15	Peak Found	High	High	Peak Found	High	Peak Found	High	Peak Found	High	Peak Found	0.870218	0.509541	0.586542	0.624421	1.39494e+09	1.22441e+09	1.11857e+09	2.2447e+09	1.24978e+09	1.51105e+09	1.39608e+09	2.62777e+09	1.36472e+09	2.28017e+09	12	15	15	14	15	13	15	12	15	14
P00414	COX3	Mitochondrion inner membrane {ECO:0000269|PubMed:30030519}; Multi-pass membrane protein {ECO:0000269|PubMed:30030519}.	Cytochrome c oxidase subunit 3 OS=Homo sapiens OX=9606 GN=MT-CO3 PE=1 SV=2	1.383	0.949	1.307	0.678	MT	29.9	High	9	2	8	2	Peak Found	High	High	Peak Found	High	Peak Found	High	Peak Found	High	Peak Found	0.587174	0.888237	0.651763	0.995381	3.04956e+07	1.97118e+07	3.46245e+07	3.13278e+07	8.8312e+07	2.18087e+07	5.24318e+07	3.49711e+07	1.33574e+07	8.93355e+07	2	2	2	2	2	2	2	2	2	1
Q9NUQ2	AGPAT5	Endoplasmic reticulum membrane {ECO:0000269|PubMed:21173190}; Multi-pass membrane protein {ECO:0000255}. Nucleus envelope {ECO:0000269|PubMed:21173190}. Mitochondrion {ECO:0000269|PubMed:21173190}.	1-acyl-sn-glycerol-3-phosphate acyltransferase epsilon OS=Homo sapiens OX=9606 GN=AGPAT5 PE=1 SV=3	2.94	1.957	1.453	1.233	8	42	High	8	2	8	2	Not Found	Peak Found	High	Not Found	High	Not Found	High	Peak Found	High	Not Found	0.0812382	0.370574	0.529471	0.479714		1.7325e+07	4.98609e+07		3.55387e+07		2.08686e+07	4.04565e+06	1.61275e+07			2	2		2		2	1	2
Q9BYN8	MRPS26	Mitochondrion {ECO:0000269|PubMed:25838379}.	28S ribosomal protein S26, mitochondrial OS=Homo sapiens OX=9606 GN=MRPS26 PE=1 SV=1	1.283	1.098	0.428	0.5	20	24.2	High	27	5	12	5	Peak Found	High	High	Peak Found	High	Peak Found	High	Peak Found	High	Peak Found	0.634998	0.973541	0.392242	0.580237	3.27444e+07	1.53031e+08	1.98728e+08	1.45541e+08	1.35915e+08	4.25107e+07	4.07878e+07	5.94504e+07	1.80744e+08	1.24255e+08	2	5	4	4	5	2	5	3	5	5
P80404	ABAT	Mitochondrion matrix.	4-aminobutyrate aminotransferase, mitochondrial OS=Homo sapiens OX=9606 GN=ABAT PE=1 SV=3	1.139	1.117	1.776	0.728	16	56.4	High	10	3	115	3	High	Peak Found	High	High	High	High	High	High	High	High	0.806133	0.962922	0.422379	0.966421	6.14262e+07	1.73488e+08	1.99815e+08	7.29705e+07	6.79937e+07	1.00221e+08	3.10432e+08	1.08526e+08	1.28343e+08	4.57323e+07	2	2	3	2	2	2	2	2	2	2
O43464	HTRA2	Mitochondrion intermembrane space. Mitochondrion membrane {ECO:0000305}; Single-pass membrane protein {ECO:0000305}. Note=Predominantly present in the intermembrane space. Released into the cytosol following apoptotic stimuli, such as UV treatment, and stimulation of mitochondria with caspase-8 truncated BID/tBID.	Serine protease HTRA2, mitochondrial OS=Homo sapiens OX=9606 GN=HTRA2 PE=1 SV=2	1.314	3.247	3.702	2.84	2	48.8	High	24	7	24	7	Peak Found	High	High	Peak Found	High	Peak Found	High	Peak Found	High	Peak Found	0.653711	0.0931658	0.0958546	0.102466	1.11232e+07	2.57311e+07	6.76202e+07	1.73093e+07	1.19924e+08	1.76235e+07	1.36493e+08	9.7251e+07	1.80482e+08	3.83744e+07	1	5	6	2	6	1	7	3	7	3
P62072	TIMM10	Mitochondrion inner membrane {ECO:0000269|PubMed:11489896, ECO:0000269|PubMed:14726512}; Peripheral membrane protein {ECO:0000269|PubMed:11489896, ECO:0000269|PubMed:14726512}; Intermembrane side {ECO:0000269|PubMed:11489896, ECO:0000269|PubMed:14726512}.	Mitochondrial import inner membrane translocase subunit Tim10 OS=Homo sapiens OX=9606 GN=TIMM10 PE=1 SV=1	3.341	1.676	1.377	2.834	11	10.3	High	44	4	32	4	High	Peak Found	High	High	High	High	High	High	High	Peak Found	0.0462382	0.49624	0.597335	0.106094	2.41747e+07	1.29854e+07	6.85168e+07	77077694	2.56583e+07	7.19297e+07	3.27212e+07	1.17335e+08	3.85252e+07	1.28284e+08	1	4	4	2	4	3	4	3	4	2
Q9NRK6	ABCB10	Mitochondrion inner membrane {ECO:0000250|UniProtKB:Q9JI39}; Multi-pass membrane protein {ECO:0000255}.	ATP-binding cassette sub-family B member 10, mitochondrial OS=Homo sapiens OX=9606 GN=ABCB10 PE=1 SV=2	1.172	2.076	1.824	1.968	1	79.1	High	14	7	24	6	High	Peak Found	High	High	High	High	High	High	Peak Found	High	0.790078	0.362775	0.397689	0.223664	2.10994e+07	7.25919e+06	1.00015e+07	20469556	3.73582e+07	1.99283e+07	3.70835e+07	4.12503e+07	1.72331e+07	3.29534e+07	3	3	5	3	4	2	5	5	4	3
Q6UB35	MTHFD1L	Mitochondrion {ECO:0000269|PubMed:12937168}.	Monofunctional C1-tetrahydrofolate synthase, mitochondrial OS=Homo sapiens OX=9606 GN=MTHFD1L PE=1 SV=1	1.387	1.055	1.147	0.866	6	105.7	High	28	19	155	19	High	High	High	High	High	High	High	High	High	High	0.519265	0.994773	0.784508	0.856442	3.23544e+08	2.20628e+08	4.11507e+08	464635254	2.50812e+08	3.29521e+08	2.50267e+08	3.9591e+08	2.46784e+08	1.40027e+08	12	17	17	13	18	12	18	10	18	9
O94925	GLS	[Isoform 1]: Mitochondrion {ECO:0000250|UniProtKB:P13264}. Cytoplasm, cytosol {ECO:0000269|PubMed:22228304}. Note=The 74-kDa cytosolic precursor is translocated into the mitochondria and processed via a 72-kDa intermediate to yield the mature 68- and 65-kDa subunits. {ECO:0000250|UniProtKB:P13264}.; SUBCELLULAR LOCATION: [Isoform 3]: Mitochondrion {ECO:0000269|PubMed:22228304}	Glutaminase kidney isoform, mitochondrial OS=Homo sapiens OX=9606 GN=GLS PE=1 SV=1	1.468	1.147	1.179	1.239	2	73.4	High	40	20	138	20	High	High	High	High	High	High	High	High	High	High	0.450074	0.862039	0.759579	0.497985	8.44303e+08	7.06052e+08	8.61811e+08	9.60384e+08	5.68386e+08	8.3444e+08	6.54067e+08	9.74039e+08	9.95325e+08	1.0238e+09	15	18	19	13	18	14	19	13	19	11
Q9Y2Q9	MRPS28	Mitochondrion {ECO:0000269|PubMed:25838379}.	28S ribosomal protein S28, mitochondrial OS=Homo sapiens OX=9606 GN=MRPS28 PE=1 SV=1	1.801	0.365	1.26	0.631	8	20.8	High	38	6	24	6	Peak Found	High	High	Peak Found	High	Peak Found	High	High	High	Peak Found	0.25166	0.044325	0.698961	0.782691	7.25164e+07	2.15967e+08	2.99318e+08	197494236	8.47956e+07	1.01921e+08	1.33478e+08	2.95855e+08	2.1573e+08	1.30285e+08	3	6	6	4	6	4	6	5	5	5
O75431	MTX2	Mitochondrion outer membrane {ECO:0000269|PubMed:10381257}. Mitochondrion {ECO:0000269|PubMed:25997101}.	Metaxin-2 OS=Homo sapiens OX=9606 GN=MTX2 PE=1 SV=1	1.576	1.488	1.702	1.499	2	29.7	High	50	7	37	7	Peak Found	High	High	High	High	Peak Found	High	High	High	Peak Found	0.377493	0.548028	0.452472	0.383023	8.52761e+07	1.20065e+08	5.85168e+08	76616364	1.93509e+08	1.09361e+08	3.6696e+08	1.31511e+08	2.46518e+08	1.2561e+08	3	6	7	3	7	3	7	3	7	4
Q96E29	MTERFD1; MTERF3	Mitochondrion {ECO:0000269|PubMed:17662942, ECO:0000269|PubMed:23300484}.	Transcription termination factor 3, mitochondrial OS=Homo sapiens OX=9606 GN=MTERF3 PE=1 SV=2	3.868	6.885	12.068	3.388	8	47.9	High	6	2	4	2	Not Found	Peak Found	High	Not Found	High	Peak Found	High	Peak Found	Peak Found	Peak Found	0.115596	0.0313995	0.01136	0.119436		2.82653e+06	1.13935e+07		1.8031e+07	3.42736e+06	2.21009e+07	6.00758e+06	5.33275e+06	8.44674e+06		2	2		2	1	2	1	2	1
Q9NWR8	CCDC109B; MCUB	Mitochondrion inner membrane {ECO:0000269|PubMed:24231807}; Multi-pass membrane protein {ECO:0000269|PubMed:24231807}.	Calcium uniporter regulatory subunit MCUb, mitochondrial OS=Homo sapiens OX=9606 GN=MCUB PE=1 SV=2	0.94	1.395	5.331	3.583	4	39.1	High	12	4	8	4	Not Found	Peak Found	High	Peak Found	High	Peak Found	High	Peak Found	High	Not Found	0.970882	0.639723	0.0472522	0.0784574		1.43007e+07	9.55177e+06	5.97506e+06	1.01129e+07	7.83274e+06	4.01862e+07	1.27243e+07	1.60191e+07			3	3	1	4	1	4	2	4
Q9Y5J7	TIMM9	Mitochondrion inner membrane {ECO:0000269|PubMed:11489896, ECO:0000269|PubMed:14726512}; Peripheral membrane protein {ECO:0000269|PubMed:11489896, ECO:0000269|PubMed:14726512}; Intermembrane side {ECO:0000269|PubMed:11489896, ECO:0000269|PubMed:14726512}.	Mitochondrial import inner membrane translocase subunit Tim9 OS=Homo sapiens OX=9606 GN=TIMM9 PE=1 SV=1	1.328	0.687	1.243	1.045	14	10.4	High	30	2	7	2	Peak Found	High	High	Peak Found	High	Peak Found	High	Peak Found	High	Peak Found	0.625027	0.519946	0.71394	0.677853	3.24389e+07	5.01428e+07	8.16365e+07	38326680	5.25724e+07	2.84079e+07	3.00654e+08	3.57995e+07	2.80809e+08	3.39054e+07	1	2	2	1	2	2	2	1	2	1
Q16762	TST	Mitochondrion matrix.	Thiosulfate sulfurtransferase OS=Homo sapiens OX=9606 GN=TST PE=1 SV=4	1.333	1.946	2.651	1.231	22	33.4	High	46	10	49	10	High	High	High	High	High	High	High	High	High	Peak Found	0.582809	0.191827	0.197739	0.503869	1.81776e+08	1.03226e+08	1.94086e+08	253522823	2.60686e+08	3.23118e+08	4.32228e+08	3.74841e+08	1.88309e+08	5.52989e+08	6	10	9	6	9	6	10	6	10	7
Q96EY7	PTCD3	Mitochondrion {ECO:0000269|PubMed:19427859, ECO:0000269|PubMed:23908630}.	Pentatricopeptide repeat domain-containing protein 3, mitochondrial OS=Homo sapiens OX=9606 GN=PTCD3 PE=1 SV=3	1.566	1.703	2.1	1.293	2	78.5	High	22	12	50	12	Peak Found	High	High	Peak Found	High	Peak Found	High	Peak Found	High	Peak Found	0.378048	0.304536	0.314547	0.461309	2.07288e+08	1.99308e+08	3.12117e+08	252450725	2.53967e+08	3.23103e+08	3.56398e+08	4.34159e+08	3.23812e+08	2.39538e+08	10	11	11	8	12	10	12	9	12	9
Q96ER9	CCDC51	Mitochondrion inner membrane {ECO:0000269|PubMed:31435016}; Multi-pass membrane protein {ECO:0000255}.; SUBCELLULAR LOCATION: [Isoform 1]: Mitochondrion inner membrane {ECO:0000269|PubMed:31435016}; Multi-pass membrane protein {ECO:0000255}.	Coiled-coil domain-containing protein 51 OS=Homo sapiens OX=9606 GN=CCDC51 PE=1 SV=2	1.469	1.196	2.164	0.914	3	45.8	High	8	3	5	3	High	High	Peak Found	Peak Found	High	Peak Found	Peak Found	Peak Found	Peak Found	Peak Found	0.501474	0.838814	0.296578	0.763751	2.9099e+07	4.97313e+07	3.99562e+07	43677462	3.46243e+07	4.30064e+07	1.22985e+08	7.81626e+07	6.27124e+07	2.73602e+07	2	3	3	2	2	2	3	2	3	2
Q13011	ECH1	Mitochondrion {ECO:0000250}. Peroxisome {ECO:0000250}.	Delta(3,5)-Delta(2,4)-dienoyl-CoA isomerase, mitochondrial OS=Homo sapiens OX=9606 GN=ECH1 PE=1 SV=2	2.295	1.588	2.978	1.288	19; CHR_HG26_PATCH	35.8	High	45	10	33	10	Peak Found	High	High	Peak Found	High	Peak Found	High	Peak Found	High	Peak Found	0.100909	0.459178	0.153046	0.496015	1.44329e+08	8.88679e+07	2.87319e+08	2.85697e+08	8.8896e+07	2.71904e+08	2.7071e+08	4.6857e+08	1.65554e+08	2.63652e+08	7	10	10	6	9	5	10	7	10	4
Q86UT6	NLRX1	Mitochondrion outer membrane {ECO:0000269|PubMed:18200010, ECO:0000269|PubMed:18219313, ECO:0000269|PubMed:27393910}.	NLR family member X1 OS=Homo sapiens OX=9606 GN=NLRX1 PE=1 SV=1	2.474	1.813	1.603	1.904	11	107.5	High	4	3	7	3	Peak Found	Peak Found	High	Peak Found	High	Peak Found	High	High	High	Peak Found	0.344132	0.47748	0.511365	0.32635	1.51301e+06	7.55091e+06	8.50128e+06	3.74369e+06	2.79156e+06	2.07622e+07	4.7639e+06	2.43272e+07	9.10701e+06	1.04853e+07	1	3	2	1	2	3	2	3	3	2
Q9H5Q4	TFB2M	Mitochondrion.	Dimethyladenosine transferase 2, mitochondrial OS=Homo sapiens OX=9606 GN=TFB2M PE=1 SV=1	1.498	1.584	2.059	1.338	1	45.3	High	17	6	17	6	Peak Found	High	High	Peak Found	High	Peak Found	High	Peak Found	High	Peak Found	0.498446	0.556848	0.334798	0.44154	2.1562e+07	2.75615e+07	3.17363e+07	28705102	2.24286e+07	2.55248e+07	8.49854e+07	3.35048e+07	3.29327e+07	1.55105e+07	3	5	6	3	5	3	6	3	6	4
Q9Y276	BCS1L	Mitochondrion inner membrane {ECO:0000269|PubMed:18628306, ECO:0000269|PubMed:9878253}; Single-pass membrane protein {ECO:0000269|PubMed:18628306, ECO:0000269|PubMed:9878253}.	Mitochondrial chaperone BCS1 OS=Homo sapiens OX=9606 GN=BCS1L PE=1 SV=1	1.466	1.11	1.604	1.131	2	47.5	High	34	10	33	10	High	High	High	High	High	High	High	High	High	Peak Found	0.526785	0.924864	0.494851	0.584045	6.99912e+07	5.45341e+07	6.98293e+07	1.19125e+08	4.57493e+07	6.93372e+07	5.987e+07	8.1349e+07	9.32289e+07	4.45783e+07	5	10	8	9	9	7	8	6	9	4
Q7L2E3	DHX30	Cytoplasm {ECO:0000269|PubMed:29100085}. Mitochondrion {ECO:0000269|PubMed:16825194, ECO:0000269|PubMed:29100085}. Mitochondrion matrix, mitochondrion nucleoid {ECO:0000269|PubMed:16825194, ECO:0000269|PubMed:18063578, ECO:0000269|PubMed:25683715}. Note=Localizes to mitochondrial RNA granules found in close proximity to the mitochondrial nucleoids (PubMed:16825194, PubMed:2568	ATP-dependent RNA helicase DHX30 OS=Homo sapiens OX=9606 GN=DHX30 PE=1 SV=1	1.901	2.439	1.679	1.617	3	133.9	High	33	31	141	31	High	High	High	High	High	High	High	High	High	High	0.207772	0.0715878	0.462685	0.295603	2.21549e+08	2.45267e+08	3.47608e+08	3.97009e+08	5.5939e+08	4.98927e+08	3.25462e+08	4.12876e+08	4.22151e+08	4.13204e+08	16	27	29	19	29	16	29	17	28	18
O14949	UQCRQ	Mitochondrion inner membrane {ECO:0000250|UniProtKB:P08525}; Single-pass membrane protein {ECO:0000250|UniProtKB:P08525}.	Cytochrome b-c1 complex subunit 8 OS=Homo sapiens OX=9606 GN=UQCRQ PE=1 SV=4	1.079	0.625	1.181	0.699	5	9.9	High	54	5	22	5	Peak Found	High	High	Peak Found	High	Peak Found	High	Peak Found	High	Peak Found	0.877716	0.256296	0.757719	0.908299	3.39981e+08	4.57333e+08	3.64683e+08	503466646	1.95546e+08	3.79678e+08	6.311e+08	3.8964e+08	2.21691e+08	5.03345e+08	4	5	5	5	5	5	5	5	5	5
Q16854	DGUOK	Mitochondrion.	Deoxyguanosine kinase, mitochondrial OS=Homo sapiens OX=9606 GN=DGUOK PE=1 SV=2	100	100	100	100	2	32	High	17	2	2	2	Not Found	Not Found	High	Not Found	Peak Found	Not Found	Peak Found	Peak Found	High	Peak Found	1e-17	1e-17	1e-17	1e-17			4.43889e+06		3.06124e+06		3.12542e+06	1.32325e+07	6.79071e+06	5.71596e+06			2		2		2	1	2	1
P49748	ACADVL	Mitochondrion inner membrane.	Very long-chain specific acyl-CoA dehydrogenase, mitochondrial OS=Homo sapiens OX=9606 GN=ACADVL PE=1 SV=1	1.318	0.982	1.07	0.58	17	70.3	High	56	30	250	30	High	High	High	High	High	High	High	High	High	High	0.586023	0.872691	0.850495	0.708369	1.53164e+09	1.6229e+09	1.9074e+09	2.17925e+09	1.22379e+09	1.70964e+09	1.19157e+09	2.05588e+09	1.64676e+09	1.72454e+09	21	28	28	22	29	22	29	20	29	22
P05091	ALDH2	Mitochondrion matrix.	Aldehyde dehydrogenase, mitochondrial OS=Homo sapiens OX=9606 GN=ALDH2 PE=1 SV=2	1.655	2.019	1.242	0.869	12	56.3	High	55	22	149	21	High	High	High	High	High	High	High	High	High	High	0.322772	0.163223	0.711666	0.853198	6.79766e+08	6.18116e+08	1.30494e+09	1.20297e+09	1.72512e+09	1.12376e+09	1.25182e+09	9.85819e+08	1.11755e+09	6.94692e+08	12	19	20	14	19	13	21	13	21	13
O94826	TOMM70A; TOMM70	Mitochondrion outer membrane {ECO:0000250}; Single-pass membrane protein {ECO:0000250}.	Mitochondrial import receptor subunit TOM70 OS=Homo sapiens OX=9606 GN=TOMM70 PE=1 SV=1	1.007	0.938	1.038	0.462	3	67.4	High	18	12	42	12	Peak Found	High	High	Peak Found	High	Peak Found	High	Peak Found	High	Peak Found	0.984865	0.795767	0.87877	0.490742	4.26031e+08	5.06718e+08	9.83968e+08	539610666	3.33829e+08	5.37153e+08	6.6638e+08	7.57981e+08	2.65576e+08	2.45347e+08	9	13	13	9	12	9	13	9	13	9
P00156	CYTB	Mitochondrion inner membrane {ECO:0000250|UniProtKB:P00157}; Multi-pass membrane protein {ECO:0000250|UniProtKB:P00157}.	Cytochrome b OS=Homo sapiens OX=9606 GN=MT-CYB PE=1 SV=2	0.884	0.645	1.609	0.893	MT	42.7	High	5	2	41	2	High	Peak Found	Peak Found	High	Peak Found	High	High	High	Peak Found	High	0.857576	0.466729	0.495762	0.769187	4.74344e+07	3.51668e+07	2.86417e+07	64614888	4.04689e+07	3.0612e+07	1.50532e+07	9.99258e+07	6.8491e+07	4.53411e+07	1	2	2	1	2	1	2	2	2	2
Q00059	TFAM	Mitochondrion {ECO:0000269|PubMed:1737790, ECO:0000269|PubMed:18063578, ECO:0000269|PubMed:22841477, ECO:0000269|PubMed:29445193}. Mitochondrion matrix, mitochondrion nucleoid {ECO:0000269|PubMed:18063578}.	Transcription factor A, mitochondrial OS=Homo sapiens OX=9606 GN=TFAM PE=1 SV=1	1.402	0.285	0.428	1.13	10	29.1	High	14	4	46	4	High	High	High	High	High	High	High	High	High	High	0.574365	0.0347384	0.392399	0.606259	1.11026e+08	5.24985e+07	8.13936e+07	145047648	1.71064e+07	9.91044e+07	2.24637e+07	1.27024e+08	7.65891e+07	1.35658e+08	4	4	4	4	4	4	4	3	4	4
Q6NUK1	SLC25A24	Mitochondrion inner membrane {ECO:0000269|PubMed:15054102, ECO:0000269|PubMed:15123600, ECO:0000269|PubMed:22015608}; Multi-pass membrane protein {ECO:0000269|PubMed:15054102, ECO:0000269|PubMed:15123600, ECO:0000269|PubMed:22015608}.	Calcium-binding mitochondrial carrier protein SCaMC-1 OS=Homo sapiens OX=9606 GN=SLC25A24 PE=1 SV=2	1.33	1.267	0.891	0.698	1; CHR_HSCHR1_6_CTG3	53.3	High	44	18	135	18	High	High	High	High	High	High	High	High	High	High	0.573589	0.697739	0.973425	0.906619	6.95438e+08	9.75917e+08	1.87174e+09	1148043020	7.75236e+08	9.55381e+08	5.79629e+08	9.46484e+08	9.99203e+08	9.04737e+08	12	18	19	14	19	12	19	11	19	13
Q8WXG1	RSAD2	Endoplasmic reticulum membrane; Peripheral membrane protein; Cytoplasmic side. Golgi apparatus {ECO:0000269|PubMed:11752458, ECO:0000269|PubMed:16982913}. Endoplasmic reticulum {ECO:0000269|PubMed:11752458, ECO:0000269|PubMed:16982913}. Lipid droplet {ECO:0000250}. Mitochondrion. Mitochondrion inner membrane. Mitochondrion outer membrane. Note=Infection with human cytomegalovi	Radical S-adenosyl methionine domain-containing protein 2 OS=Homo sapiens OX=9606 GN=RSAD2 PE=1 SV=1	0.368	0.323	0.01	0.265	2	42.1	High	7	2	2	2	Peak Found	Not Found	High	Peak Found	Peak Found	Not Found	Not Found	Not Found	Peak Found	Peak Found	0.168067	0.159479	1e-17	0.365934	1.73918e+07		3.20314e+06	12809194	5.62356e+06				1.19402e+06	1.77231e+07	1		1	1	1				1	1
Q8IVH4	MMAA	Mitochondrion {ECO:0000305}.	Methylmalonic aciduria type A protein, mitochondrial OS=Homo sapiens OX=9606 GN=MMAA PE=1 SV=1	2.106	2.662	2.205	1.395	4	46.5	High	7	2	12	2	Peak Found	High	High	High	High	Peak Found	High	High	High	Not Found	0.313761	0.20761	0.327723	0.400127	3.46438e+06	7.62995e+06	1.673e+07	7294320	1.59273e+07	9.22304e+06	1.34815e+07	7.63999e+06	3.44311e+07		1	2	2	1	2	1	2	1	2
Q8IVS2	MCAT	Mitochondrion {ECO:0000269|PubMed:12882974}.	Malonyl-CoA-acyl carrier protein transacylase, mitochondrial OS=Homo sapiens OX=9606 GN=MCAT PE=1 SV=2	1.409	1.593	2.137	2.017	22	42.9	High	13	4	14	4	Peak Found	Peak Found	High	Peak Found	High	High	High	Peak Found	High	Peak Found	0.574337	0.537591	0.330644	0.241975	2.38291e+07	1.50681e+07	2.08939e+07	13921181	2.18197e+07	2.55521e+07	2.82203e+07	6.21959e+07	3.44179e+07	3.58052e+07	3	4	4	1	4	2	4	3	4	3
Q9BU61	NDUFAF3	Nucleus {ECO:0000250}. Mitochondrion inner membrane {ECO:0000269|PubMed:19463981}.	NADH dehydrogenase [ubiquinone] 1 alpha subcomplex assembly factor 3 OS=Homo sapiens OX=9606 GN=NDUFAF3 PE=1 SV=1	1.151	1.8	1.141	0.953	3	20.3	High	16	3	38	3	High	Peak Found	High	High	Peak Found	High	High	High	Peak Found	Peak Found	0.815073	0.420875	0.703904	0.680615	7.03999e+06	1.08391e+07	8.9512e+06	8.10086e+06	7.82992e+06	7.07441e+06	9.023e+06	2.47112e+07	5.86856e+06	3.5945e+07	1	2	2	1	1	1	2	2	2	1
Q6NVY1	HIBCH	Mitochondrion {ECO:0000250}.	3-hydroxyisobutyryl-CoA hydrolase, mitochondrial OS=Homo sapiens OX=9606 GN=HIBCH PE=1 SV=2	1.571	1.617	1.62	2.364	2	43.5	High	34	14	44	14	Peak Found	High	High	High	High	Peak Found	High	High	High	High	0.381218	0.434369	0.489274	0.115929	9.01018e+07	1.43588e+08	3.23439e+08	1.32544e+08	1.72295e+08	1.9043e+08	1.31364e+08	2.79012e+08	2.98787e+08	4.06611e+08	6	10	12	6	13	8	13	11	12	11
Q5VTU8	ATP5EP2	Mitochondrion inner membrane {ECO:0000250|UniProtKB:P56381}.	ATP synthase subunit epsilon-like protein, mitochondrial OS=Homo sapiens OX=9606 GN=ATP5EP2 PE=3 SV=1	2.122	1.565	1.67	3.663	13	5.8	High	45	3	40	3	Peak Found	Peak Found	High	High	High	High	High	High	High	High	0.145284	0.481324	0.466741	0.0293143	1.42089e+08	7.59779e+07	2.14875e+08	238814184	7.94531e+07	2.51401e+08	9.07578e+07	3.78011e+08	2.08598e+08	5.79238e+08	3	3	3	3	3	3	3	3	3	3
P07919	UQCRH	Mitochondrion inner membrane {ECO:0000250|UniProtKB:P00127}; Peripheral membrane protein {ECO:0000250|UniProtKB:P00127}; Intermembrane side {ECO:0000250|UniProtKB:P00127}.	Cytochrome b-c1 complex subunit 6, mitochondrial OS=Homo sapiens OX=9606 GN=UQCRH PE=1 SV=2	2.604	0.636	1.162	1.265	1	10.7	High	27	2	2	2	High	Peak Found	Peak Found	Peak Found	Peak Found	Peak Found	Peak Found	Peak Found	High	Not Found	0.342001	0.683031	0.758502	0.53888	3.10996e+06	1.89089e+06	7.6104e+06	5238322	567091	4.19972e+06	918755	8.64462e+06	3.06727e+06		1	1	1	1	1	1	1	1	1
P00395	COX1	Mitochondrion inner membrane {ECO:0000269|PubMed:30030519}; Multi-pass membrane protein {ECO:0000269|PubMed:30030519}.	Cytochrome c oxidase subunit 1 OS=Homo sapiens OX=9606 GN=MT-CO1 PE=1 SV=1	1.015	1.248	0.933	1.904	MT	57	High	12	3	8	3	Not Found	High	High	Peak Found	High	Peak Found	High	Peak Found	High	Peak Found	0.978133	0.782699	0.964484	0.235165		4.47019e+07	7.53749e+07	73132488	5.30011e+07	4.51777e+07	5.83785e+07	9.86893e+07	5.44212e+07	6.21641e+07		3	3	1	3	1	3	2	3	1
Q9BRJ2	MRPL45	Mitochondrion {ECO:0000269|PubMed:25278503, ECO:0000269|PubMed:25838379, ECO:0000269|PubMed:28892042}.	39S ribosomal protein L45, mitochondrial OS=Homo sapiens OX=9606 GN=MRPL45 PE=1 SV=2	1.342	1.431	1.77	1.012	17; CHR_HSCHR17_7_CTG4	35.3	High	26	7	35	7	Peak Found	High	High	High	High	Peak Found	High	Peak Found	High	Peak Found	0.572401	0.587017	0.42444	0.710751	1.04476e+08	1.39435e+08	2.29615e+08	1.74703e+08	2.47164e+08	1.68513e+08	1.43065e+08	2.39677e+08	1.79949e+08	1.76002e+08	4	7	7	6	7	6	6	5	7	6
Q07021	C1QBP	Mitochondrion matrix {ECO:0000269|PubMed:15031724, ECO:0000269|PubMed:17486078, ECO:0000269|PubMed:19164550, ECO:0000269|PubMed:9305894}. Nucleus {ECO:0000269|PubMed:18676636}. Cell membrane {ECO:0000269|PubMed:10747014, ECO:0000269|PubMed:11493647, ECO:0000269|PubMed:12574814, ECO:0000269|PubMed:8195709, ECO:0000269|PubMed:8662673, ECO:0000269|PubMed:9191880, ECO:0000269|PubM	Complement component 1 Q subcomponent-binding protein, mitochondrial OS=Homo sapiens OX=9606 GN=C1QBP PE=1 SV=1	0.559	0.801	0.798	0.687	17	31.3	High	42	6	56	6	High	High	High	High	High	Peak Found	High	Peak Found	High	Peak Found	0.257367	0.548716	0.867545	0.889304	3.82475e+08	9.19386e+08	6.17637e+08	2.88936e+08	9.75875e+08	3.62671e+08	6.33312e+08	3.44313e+08	4.27925e+08	2.99552e+08	3	6	7	4	7	5	7	4	7	4
Q709C8	VPS13C	Mitochondrion outer membrane {ECO:0000269|PubMed:26942284}.	Vacuolar protein sorting-associated protein 13C OS=Homo sapiens OX=9606 GN=VPS13C PE=1 SV=1	0.763	0.427	0.348	0.836	15	422.1	High	1	2	9	2	High	Peak Found	High	High	Peak Found	Peak Found	Peak Found	High	Peak Found	Peak Found	0.726669	0.443085	0.479093	0.798958	2.73109e+06	3.55817e+06	3.02427e+06		1.10812e+06	3.25595e+06	896581	3.19102e+06	2.28583e+06	7.51704e+06	1	2	2		2	1	2	1	2	1
Q02127	DHODH	Mitochondrion inner membrane {ECO:0000269|PubMed:10727948}; Single-pass membrane protein {ECO:0000269|PubMed:10727948}.	Dihydroorotate dehydrogenase (quinone), mitochondrial OS=Homo sapiens OX=9606 GN=DHODH PE=1 SV=3	3.078	0.82	1.04	1.109	16	42.8	High	17	4	6	4	Peak Found	Peak Found	High	Peak Found	High	Peak Found	High	Peak Found	Peak Found	Peak Found	0.0900938	0.814427	0.778326	0.574846	8.60828e+06	1.11459e+07	5.14743e+07	8679641	2.82122e+07	9.2512e+06	5.35333e+07	1.87747e+07	2.16718e+07	2.06488e+07	1	3	4	1	4	2	4	3	4	2
P13073	COX4I1	Mitochondrion inner membrane {ECO:0000269|PubMed:30030519}; Single-pass membrane protein {ECO:0000269|PubMed:30030519}.	Cytochrome c oxidase subunit 4 isoform 1, mitochondrial OS=Homo sapiens OX=9606 GN=COX4I1 PE=1 SV=1	1.367	0.881	1.599	1.074	16	19.6	High	51	9	55	9	Peak Found	High	High	Peak Found	High	Peak Found	High	Peak Found	High	Peak Found	0.537854	0.692852	0.499485	0.631883	1.54276e+09	1.76209e+09	3.3442e+09	2047564273	7.5318e+08	1.52324e+09	5.66507e+09	2.14032e+09	1.91767e+09	1.63221e+09	9	8	9	8	9	8	9	9	9	9
Q96I99	SUCLG2	Mitochondrion {ECO:0000255|HAMAP-Rule:MF_03221}.	Succinate--CoA ligase [GDP-forming] subunit beta, mitochondrial OS=Homo sapiens OX=9606 GN=SUCLG2 PE=1 SV=2	1.131	0.904	1.25	0.64	3	46.5	High	50	20	95	20	High	High	High	High	High	High	High	High	High	Peak Found	0.806694	0.734077	0.706	0.811895	8.05513e+08	5.49557e+08	4.96308e+08	1222999736	4.95889e+08	9.73296e+08	8.86337e+08	1.07513e+09	6.7315e+08	7.45979e+08	14	17	18	16	18	15	19	15	19	16
Q9NYK5	MRPL39	Mitochondrion {ECO:0000269|PubMed:25278503, ECO:0000269|PubMed:25838379, ECO:0000269|PubMed:28892042}.	39S ribosomal protein L39, mitochondrial OS=Homo sapiens OX=9606 GN=MRPL39 PE=1 SV=3	1.31	2.113	2.627	1.818	21	38.7	High	38	12	50	12	Peak Found	High	High	Peak Found	High	Peak Found	High	Peak Found	High	Peak Found	0.601135	0.161231	0.201629	0.226893	9.66885e+07	1.77675e+08	2.63896e+08	2.2632e+08	2.60486e+08	2.60048e+08	3.82209e+08	2.97127e+08	5.97747e+08	2.54094e+08	9	11	11	11	12	8	12	10	11	10
Q9P032	NDUFAF4	Mitochondrion {ECO:0000269|PubMed:18179882}. Membrane {ECO:0000305}; Lipid-anchor {ECO:0000305}.	NADH dehydrogenase [ubiquinone] 1 alpha subcomplex assembly factor 4 OS=Homo sapiens OX=9606 GN=NDUFAF4 PE=1 SV=1	1.24	2.195	1.721	0.895	6	20.3	High	36	7	23	7	Peak Found	High	High	Peak Found	High	High	High	Peak Found	High	High	0.726296	0.223791	0.444979	0.824933	6.89226e+07	5.34776e+07	5.19749e+07	1.02842e+08	1.13413e+08	1.05684e+08	7.91066e+07	1.21213e+08	9.53109e+07	7.3502e+07	5	7	7	5	4	5	6	5	6	5
Q9BPX6	MICU1	Mitochondrion inner membrane {ECO:0000269|PubMed:20693986, ECO:0000269|PubMed:24332854, ECO:0000269|PubMed:26387864, ECO:0000269|PubMed:26774479, ECO:0000269|PubMed:27099988, ECO:0000305|PubMed:24231807}; Single-pass membrane protein {ECO:0000255}. Mitochondrion intermembrane space {ECO:0000269|PubMed:23747253, ECO:0000269|PubMed:24560927, ECO:0000269|PubMed:26387864}.	Calcium uptake protein 1, mitochondrial OS=Homo sapiens OX=9606 GN=MICU1 PE=1 SV=1	1.187	1.297	0.772	1.253	10	54.3	High	24	10	85	10	High	High	High	High	High	High	High	High	High	High	0.756217	0.756103	0.83633	0.522387	8.21232e+07	8.2179e+07	1.59809e+08	1.44302e+08	1.32152e+08	1.1659e+08	1.59517e+08	1.45038e+08	2.05854e+08	2.02387e+08	6	9	9	6	9	6	9	6	9	5
Q9P015	MRPL15	Mitochondrion {ECO:0000269|PubMed:25278503, ECO:0000269|PubMed:25838379, ECO:0000269|PubMed:28892042}.	39S ribosomal protein L15, mitochondrial OS=Homo sapiens OX=9606 GN=MRPL15 PE=1 SV=1	2.34	1.618	2.323	2.117	8	33.4	High	48	10	71	10	High	High	High	High	High	High	High	High	High	High	0.096929	0.441814	0.259313	0.155788	2.57898e+08	1.02626e+08	2.35823e+08	1.89223e+08	1.13229e+08	1.35954e+08	2.42134e+08	2.44982e+08	2.37383e+08	2.74962e+08	7	10	10	7	10	6	10	7	10	6
P24752	ACAT1	Mitochondrion {ECO:0000269|PubMed:1979337}.	Acetyl-CoA acetyltransferase, mitochondrial OS=Homo sapiens OX=9606 GN=ACAT1 PE=1 SV=1	1.399	1.19	2.263	1.382	11	45.2	High	61	20	167	20	High	High	High	Peak Found	High	High	High	High	High	Peak Found	0.508749	0.799256	0.272937	0.407371	1.43434e+09	1.27941e+09	1.92993e+09	2.19026e+09	1.43939e+09	1.83171e+09	4.42167e+09	3.11033e+09	2.28373e+09	2.2144e+09	17	19	21	17	20	18	21	17	21	18
Q9H2V7	SPNS1	Mitochondrion inner membrane {ECO:0000269|PubMed:12815463}; Multi-pass membrane protein {ECO:0000269|PubMed:12815463}. Note=Colocalizes with SDHB.	Protein spinster homolog 1 OS=Homo sapiens OX=9606 GN=SPNS1 PE=1 SV=1	0.632	0.473	0.813	1.526	16	56.6	High	13	5	13	5	Peak Found	Peak Found	High	Peak Found	High	Peak Found	High	Peak Found	High	Peak Found	0.493696	0.173406	0.910093	0.371936	2.72665e+07	1.33921e+08	1.1147e+08	15951391	9.37622e+07	4.52077e+07	8.98081e+07	1.90418e+07	1.2575e+08	4.56176e+07	2	3	4	1	5	3	3	1	4	2
Q9UBX3	SLC25A10	Mitochondrion inner membrane; Multi-pass membrane protein.	Mitochondrial dicarboxylate carrier OS=Homo sapiens OX=9606 GN=SLC25A10 PE=1 SV=2	0.614	1.093	1.14	1.216	17	31.3	High	28	7	35	7	High	High	High	High	High	High	High	High	High	Peak Found	0.454006	0.983281	0.794093	0.553942	8.43874e+07	5.91153e+07	5.21377e+07	59813666	1.48319e+08	6.41364e+07	9.96134e+07	8.1273e+07	7.81265e+07	1.17336e+08	6	6	6	3	7	3	7	3	7	4
Q8NBN7	RDH13	Mitochondrion inner membrane {ECO:0000269|PubMed:18039331}; Peripheral membrane protein {ECO:0000269|PubMed:18039331}. Note=Localized on the outer side of the inner mitochondrial membrane. {ECO:0000269|PubMed:18039331}.	Retinol dehydrogenase 13 OS=Homo sapiens OX=9606 GN=RDH13 PE=1 SV=2	1.809	1.469	2.752	6.405	19; CHR_HSCHR19_4_CTG3_1	35.9	High	22	5	18	5	Peak Found	High	High	High	High	Peak Found	High	High	High	Peak Found	0.334647	0.620161	0.207577	0.00735752	6.05676e+06	2.31952e+07	8.01969e+07	1.88895e+07	4.65577e+07	9.30175e+06	6.66201e+07	3.81741e+07	2.76501e+08	6.33497e+07	1	5	5	2	5	1	5	2	5	3
Q9Y5L4	TIMM13	Mitochondrion inner membrane {ECO:0000269|PubMed:11489896}; Peripheral membrane protein {ECO:0000269|PubMed:11489896}; Intermembrane side {ECO:0000269|PubMed:11489896}.	Mitochondrial import inner membrane translocase subunit Tim13 OS=Homo sapiens OX=9606 GN=TIMM13 PE=1 SV=1	1.174	1.699	3.447	0.986	19	10.5	High	37	3	24	3	Peak Found	High	High	High	High	Peak Found	High	High	High	High	0.772733	0.374668	0.108321	0.742081	1.27592e+08	9.2113e+07	1.05509e+08	150502968	2.21088e+08	1.6688e+08	3.91031e+08	2.96495e+08	1.14273e+08	4.5501e+08	2	3	3	2	3	2	3	2	3	3
Q8N5M1	ATPAF2	Mitochondrion {ECO:0000305}.	ATP synthase mitochondrial F1 complex assembly factor 2 OS=Homo sapiens OX=9606 GN=ATPAF2 PE=1 SV=1	1.916	2.299	2.377	1.804	17	32.8	High	18	4	22	4	High	Peak Found	High	High	High	High	High	High	High	High	0.313316	0.260719	0.270179	0.271165	1.15822e+07	1.30635e+07	3.34255e+07	31330665	6.17491e+07	3.2157e+07	4.33834e+07	4.29787e+07	1.17958e+07	5.8568e+07	2	4	4	3	4	3	4	3	4	3
Q86YH6	PDSS2	Mitochondrion {ECO:0000305}.	Decaprenyl-diphosphate synthase subunit 2 OS=Homo sapiens OX=9606 GN=PDSS2 PE=1 SV=2	1.266	1.804	5.428	1.328	6	44.1	High	13	4	16	4	High	Peak Found	High	High	High	High	High	High	High	Peak Found	0.711099	0.456804	0.042906	0.440431	4.59485e+06	9.36305e+06	1.04864e+07	12751666	1.11782e+07	1.26805e+07	4.39827e+07	3.64303e+07	9.32972e+06	2.3698e+07	1	3	3	2	3	2	4	3	3	1
Q8IYB8	SUPV3L1	Nucleus {ECO:0000269|PubMed:17352692}. Mitochondrion matrix {ECO:0000269|PubMed:12466530, ECO:0000269|PubMed:17352692, ECO:0000269|PubMed:19864255}. Mitochondrion matrix, mitochondrion nucleoid {ECO:0000269|PubMed:18063578}.	ATP-dependent RNA helicase SUPV3L1, mitochondrial OS=Homo sapiens OX=9606 GN=SUPV3L1 PE=1 SV=1	1.404	1.381	2.459	1.463	10	87.9	High	19	12	36	12	Peak Found	High	High	High	High	Peak Found	High	Peak Found	High	Peak Found	0.566666	0.693444	0.231477	0.399029	9.09408e+07	6.65292e+07	1.39947e+08	8.53694e+07	1.02922e+08	9.26237e+07	1.18518e+08	2.12775e+08	1.07223e+08	1.34872e+08	6	10	10	5	11	5	11	7	11	7
Q9NPL8	TIMMDC1	Mitochondrion membrane {ECO:0000269|PubMed:24191001}; Multi-pass membrane protein {ECO:0000269|PubMed:24191001}.	Complex I assembly factor TIMMDC1, mitochondrial OS=Homo sapiens OX=9606 GN=TIMMDC1 PE=1 SV=2	3.092	2.042	2.767	3.94	3	32.2	High	9	2	4	2	Peak Found	High	High	Peak Found	Peak Found	Peak Found	High	Peak Found	High	Peak Found	0.0698947	0.343559	0.192465	0.0512645	1.60966e+07	1.07216e+07	6.11716e+07	40338000	1.93616e+07	5.73732e+07	1.64203e+07	6.53019e+07	1.02897e+07	5.01231e+07	1	2	2	2	2	2	2	2	1	1
Q02318	CYP27A1	Mitochondrion inner membrane {ECO:0000250|UniProtKB:P17178}; Peripheral membrane protein {ECO:0000250|UniProtKB:P17178}. Note=Post-translationally targeted to mitochondria. All three of the receptor proteins in the TOM complex, TOMM70, TOMM20 and TOMM22 are required for the translocation across the mitochondrial outer membrane. After translocation into the matrix, associates w	Sterol 26-hydroxylase, mitochondrial OS=Homo sapiens OX=9606 GN=CYP27A1 PE=1 SV=1	0.939	2.11	1.597	2.057	2	60.2	High	9	4	50	4	High	Peak Found	High	High	High	High	High	High	High	High	0.955851	0.321565	0.481369	0.212289	1.51309e+07	9.00384e+06	7.01351e+06	2.85591e+07	2.23668e+07	5.41355e+07	2.16591e+07	6.80279e+07	1.10522e+07	7.11471e+07	1	2	3	2	3	3	4	3	3	3
Q9BRQ8	AIFM2	Lipid droplet {ECO:0000269|PubMed:31634900}. Cell membrane {ECO:0000269|PubMed:31634900}; Lipid-anchor {ECO:0000305}. Cytoplasm {ECO:0000269|PubMed:11980907, ECO:0000269|PubMed:12135761, ECO:0000269|PubMed:26689472}. Mitochondrion membrane {ECO:0000269|PubMed:11980907, ECO:0000269|PubMed:26689472}. Nucleus {ECO:0000269|PubMed:26689472}.	Apoptosis-inducing factor 2 OS=Homo sapiens OX=9606 GN=AIFM2 PE=1 SV=1	0.652	2.454	0.999	0.693	10	40.5	High	14	3	11	3	High	Peak Found	High	Peak Found	High	High	High	Peak Found	High	Peak Found	0.443425	0.103604	0.916278	0.924698	1.17443e+08	7.17624e+07	5.30023e+07	76545760	1.56272e+08	2.88219e+08	8.90269e+07	1.41827e+08	5.65374e+07	7.08439e+07	1	2	2	1	3	1	3	2	3	3
Q6P1Q0	LETMD1	Mitochondrion outer membrane {ECO:0000269|PubMed:17943721, ECO:0000269|PubMed:18045496}; Single-pass membrane protein {ECO:0000269|PubMed:17943721, ECO:0000269|PubMed:18045496}.	LETM1 domain-containing protein 1 OS=Homo sapiens OX=9606 GN=LETMD1 PE=1 SV=1	1.894	3.382	6.52	2.34	12	41.8	High	13	4	16	4	High	Peak Found	High	High	High	High	High	Peak Found	Peak Found	High	0.386898	0.122908	0.0272708	0.178606	2.4565e+06	8.62419e+06	1.53248e+07	1.28422e+07	2.58162e+07	2.88381e+07	5.02114e+07	4.04872e+07	2.93373e+07	2.62789e+07	1	4	4	3	3	3	4	3	4	3
P25705	ATP5A1	Mitochondrion {ECO:0000269|PubMed:30146159}. Mitochondrion inner membrane {ECO:0000250|UniProtKB:P19483}; Peripheral membrane protein {ECO:0000250|UniProtKB:P19483}; Matrix side {ECO:0000250|UniProtKB:P19483}. Cell membrane {ECO:0000269|PubMed:10077593}; Peripheral membrane protein {ECO:0000269|PubMed:10077593}; Extracellular side {ECO:0000269|PubMed:10077593}. Note=Colocalize	ATP synthase subunit alpha, mitochondrial OS=Homo sapiens OX=9606 GN=ATP5F1A PE=1 SV=1	1.565	1.732	2.361	1.403	18	59.7	High	59	29	788	29	High	High	High	High	High	High	High	High	High	High	0.378877	0.287312	0.25112	0.395768	1.00987e+10	9.71007e+09	1.59275e+10	1.43825e+10	1.48113e+10	1.39449e+10	2.3951e+10	1.9634e+10	2.1754e+10	1.72364e+10	21	28	30	25	30	25	31	24	30	24
P06576	ATP5B	Mitochondrion inner membrane {ECO:0000250|UniProtKB:P00829}; Peripheral membrane protein {ECO:0000250|UniProtKB:P00829}; Matrix side {ECO:0000250|UniProtKB:P00829}.	ATP synthase subunit beta, mitochondrial OS=Homo sapiens OX=9606 GN=ATP5F1B PE=1 SV=3	1.356	1.46	2.204	1.075	12	56.5	High	81	29	867	29	High	High	High	High	High	High	High	High	High	High	0.548899	0.487451	0.287216	0.631089	1.06449e+10	1.19893e+10	1.54371e+10	1.49065e+10	1.6089e+10	1.31162e+10	2.1728e+10	2.21566e+10	2.13857e+10	1.072e+10	29	38	39	29	37	31	39	30	37	31
Q16134	ETFDH	Mitochondrion inner membrane.	Electron transfer flavoprotein-ubiquinone oxidoreductase, mitochondrial OS=Homo sapiens OX=9606 GN=ETFDH PE=1 SV=2	1.661	1.743	1.458	2.048	4	68.5	High	26	12	62	12	Peak Found	High	High	High	High	High	High	High	High	High	0.352852	0.398792	0.572952	0.17754	7.94101e+07	6.57025e+07	1.14393e+08	1.49401e+08	1.07667e+08	1.67747e+08	1.83899e+08	1.25058e+08	1.53014e+08	1.31382e+08	8	10	11	9	11	10	12	8	11	7
Q9P0J0	NDUFA13	Mitochondrion inner membrane {ECO:0000269|PubMed:12628925, ECO:0000269|PubMed:15059901, ECO:0000269|PubMed:15367666}; Single-pass membrane protein {ECO:0000255}; Matrix side. Nucleus {ECO:0000269|PubMed:12628925}. Note=Localizes mainly in the mitochondrion (PubMed:12628925). May be translocated into the nucleus upon IFN/RA treatment. {ECO:0000269|PubMed:12628925, ECO:0000269|P	NADH dehydrogenase [ubiquinone] 1 alpha subcomplex subunit 13 OS=Homo sapiens OX=9606 GN=NDUFA13 PE=1 SV=3	1.922	2.15	3.768	1.417	19	16.7	High	60	7	32	7	Peak Found	High	High	Peak Found	High	Peak Found	High	Peak Found	High	Peak Found	0.199884	0.126143	0.0865466	0.38823	2.26132e+08	2.27501e+08	3.3281e+08	335601563	3.10191e+08	3.42219e+08	6.91176e+08	5.97716e+08	2.06633e+08	6.24035e+08	4	7	7	5	7	4	7	5	7	5
P22314	UBA1	Cytoplasm {ECO:0000269|PubMed:1376922}. Mitochondrion {ECO:0000269|PubMed:1376922}. Nucleus {ECO:0000269|PubMed:1376922, ECO:0000269|PubMed:22456334}.; SUBCELLULAR LOCATION: [Isoform 1]: Nucleus {ECO:0000269|PubMed:7528747, ECO:0000269|PubMed:9099746}.; SUBCELLULAR LOCATION: [Isoform 2]: Cytoplasm {ECO:0000269|PubMed:7528747}.	Ubiquitin-like modifier-activating enzyme 1 OS=Homo sapiens OX=9606 GN=UBA1 PE=1 SV=3	0.531	0.836	0.216	0.548	X	117.8	High	9	5	11	5	Peak Found	High	High	Not Found	High	Peak Found	High	Peak Found	Peak Found	Peak Found	0.361823	0.773283	0.169899	0.87214	2.86956e+07	3.66759e+07	2.2424e+07		2.99814e+07	2.05871e+07	5.02629e+06	1.32104e+07	1.16544e+07	1.00392e+07	3	5	5		5	3	5	2	4	1
O43920	NDUFS5	Mitochondrion inner membrane {ECO:0000305|PubMed:12611891}; Peripheral membrane protein {ECO:0000305}. Mitochondrion intermembrane space {ECO:0000305}.	NADH dehydrogenase [ubiquinone] iron-sulfur protein 5 OS=Homo sapiens OX=9606 GN=NDUFS5 PE=1 SV=3	0.684	0.866	1.201	0.93	1	12.5	High	27	3	14	3	Peak Found	High	High	Peak Found	High	Peak Found	High	Peak Found	High	Peak Found	0.461147	0.651303	0.742223	0.785774	2.0836e+08	1.06276e+08	3.28621e+07	245451912	6.22193e+07	2.03586e+08	5.70569e+07	2.95454e+08	8.71391e+07	5.39486e+08	3	3	3	3	3	3	3	3	3	3
Q9GZY8	MFF	Mitochondrion outer membrane; Single-pass type IV membrane protein. Peroxisome. Cytoplasmic vesicle, secretory vesicle, synaptic vesicle {ECO:0000250}.	Mitochondrial fission factor OS=Homo sapiens OX=9606 GN=MFF PE=1 SV=1	2.502	1.708	0.566	1.15	2	38.4	High	20	4	6	4	Peak Found	Peak Found	High	High	High	Not Found	High	Not Found	Peak Found	Not Found	0.175065	0.491898	0.749788	0.627675	1.19532e+06	1.34268e+07	2.2281e+07		1.31426e+07		1.09317e+07		1.11063e+07		1	3	3		3		3		3
Q9UG56	PISD	[Phosphatidylserine decarboxylase beta chain]: Mitochondrion inner membrane {ECO:0000255|HAMAP-Rule:MF_03208}; Single-pass membrane protein {ECO:0000255|HAMAP-Rule:MF_03208}; Intermembrane side {ECO:0000255|HAMAP-Rule:MF_03208}.; SUBCELLULAR LOCATION: [Phosphatidylserine decarboxylase alpha chain]: Mitochondrion inner membrane {ECO:0000255|HAMAP-Rule:MF_03208}; Peripheral memb	Phosphatidylserine decarboxylase proenzyme, mitochondrial OS=Homo sapiens OX=9606 GN=PISD PE=2 SV=4	1.189	0.384	1.275	2.275	22	46.6	High	6	2	6	2	Peak Found	Peak Found	High	Peak Found	High	Not Found	High	Peak Found	High	Peak Found	0.888823	0.367773	0.67	0.248934	3.63749e+06	3.44564e+06	4.17062e+06	3.31171e+06	2.41909e+06		4.82212e+06	8.6e+06	6.05098e+06	1.59902e+07	1	2	2	1	2		2	2	2	2
O14874	BCKDK	Mitochondrion matrix. Mitochondrion {ECO:0000269|PubMed:24449431}.	[3-methyl-2-oxobutanoate dehydrogenase [lipoamide]] kinase, mitochondrial OS=Homo sapiens OX=9606 GN=BCKDK PE=1 SV=2	1.261	1.71	2.165	1.326	16	46.3	High	13	4	9	4	Peak Found	Peak Found	High	Peak Found	High	Not Found	High	Peak Found	Peak Found	Peak Found	0.692341	0.464661	0.305876	0.45358	1.943e+07	1.67074e+07	3.25103e+07	23481497	4.52821e+07		6.75126e+07	3.67486e+07	4.51124e+07	2.49947e+07	1	4	4	2	4		4	2	4	2
O95363	FARS2	Mitochondrion matrix {ECO:0000250|UniProtKB:Q6AYQ3}. Mitochondrion {ECO:0000250|UniProtKB:Q6AYQ3}.	Phenylalanine--tRNA ligase, mitochondrial OS=Homo sapiens OX=9606 GN=FARS2 PE=1 SV=1	2.408	1.141	1.478	2.424	6	52.3	High	17	5	8	5	Peak Found	Peak Found	High	Peak Found	High	Peak Found	High	Peak Found	High	Peak Found	0.181372	0.885043	0.513788	0.167579	1.12717e+07	1.49047e+07	4.31286e+07	20187527	2.83722e+07	2.57809e+07	2.8764e+07	1.03538e+07	6.47126e+07	6.96898e+07	1	4	5	2	5	2	4	2	3	2
P31937	HIBADH	Mitochondrion.	3-hydroxyisobutyrate dehydrogenase, mitochondrial OS=Homo sapiens OX=9606 GN=HIBADH PE=1 SV=2	1.334	1.835	1.338	0.707	7	35.3	High	36	9	66	9	High	High	High	High	High	High	High	High	High	High	0.579403	0.314779	0.645645	0.935309	1.2943e+08	8.81527e+07	1.94767e+08	156562580	1.54729e+08	1.44901e+08	3.09267e+08	1.77118e+08	9.70218e+07	6.39432e+07	5	8	7	4	7	4	8	5	8	4
P38117	ETFB	Mitochondrion matrix {ECO:0000305|PubMed:25023281, ECO:0000305|PubMed:8504797}.	Electron transfer flavoprotein subunit beta OS=Homo sapiens OX=9606 GN=ETFB PE=1 SV=3	1.486	0.9	1.664	0.909	19	27.8	High	54	15	67	15	Peak Found	High	High	Peak Found	High	Peak Found	High	Peak Found	High	Peak Found	0.436204	0.726481	0.469159	0.803813	9.95142e+08	1.06107e+09	1.51133e+09	1470445825	1.18568e+09	1.21964e+09	1.93576e+09	1.88062e+09	8.788e+08	1.00869e+09	12	14	15	12	15	13	15	13	15	12
Q9NP92	MRPS30	Mitochondrion {ECO:0000269|PubMed:11279123, ECO:0000269|PubMed:28892042}.	39S ribosomal protein S30, mitochondrial OS=Homo sapiens OX=9606 GN=MRPS30 PE=1 SV=2	1.577	2.157	1.728	2.832	5	50.3	High	13	4	15	4	Peak Found	High	High	Peak Found	High	Peak Found	High	Peak Found	High	Peak Found	0.439705	0.259683	0.448645	0.110168	1.17124e+07	5.94598e+07	7.62242e+07	19971096	1.17245e+08	1.81644e+07	1.60774e+08	3.93986e+07	8.19184e+07	4.11648e+07	1	3	4	1	4	1	4	3	4	1
Q9H4A6	GOLPH3	Golgi apparatus, Golgi stack membrane; Peripheral membrane protein; Cytoplasmic side. Golgi apparatus, trans-Golgi network membrane; Peripheral membrane protein; Cytoplasmic side. Mitochondrion intermembrane space. Cell membrane {ECO:0000250}. Endosome {ECO:0000250}. Note=Phosphatidylinositol 4-phosphate-binding and oligomerization participate in the recruitment onto Golgi mem	Golgi phosphoprotein 3 OS=Homo sapiens OX=9606 GN=GOLPH3 PE=1 SV=1	0.909	0.829	1.494	0.991	5	33.8	High	20	4	5	4	Peak Found	High	High	Peak Found	Peak Found	Peak Found	Peak Found	High	Peak Found	High	0.856631	0.598547	0.553278	0.713133	2.34232e+08	5.96129e+08	2.08627e+08	484350944	2.97261e+08	4.41454e+08	1.24735e+09	8.04759e+08	5.30927e+08	4.82852e+08	1	4	4	1	4	1	3	2	3	2
Q16611	BAK1	Mitochondrion outer membrane {ECO:0000269|PubMed:29531808}; Single-pass membrane protein {ECO:0000255}.	Bcl-2 homologous antagonist/killer OS=Homo sapiens OX=9606 GN=BAK1 PE=1 SV=1	1.248	1.363	1.069	0.245	6	23.4	High	28	4	15	4	Peak Found	High	High	Peak Found	High	Peak Found	High	Peak Found	High	Not Found	0.688301	0.676451	0.782199	0.289528	4.31135e+07	1.39695e+07	6.02273e+07	53770777	3.06803e+07	5.6309e+07	1.24818e+07	7.23916e+07	3.82358e+07		3	4	4	3	4	3	4	3	4
P09669	COX6C	Mitochondrion inner membrane {ECO:0000269|PubMed:30030519}; Single-pass membrane protein {ECO:0000269|PubMed:30030519}.	Cytochrome c oxidase subunit 6C OS=Homo sapiens OX=9606 GN=COX6C PE=1 SV=2	1.298	0.611	1.379	2.18	8	8.8	High	49	4	30	4	High	High	High	High	High	High	High	High	High	Peak Found	0.607333	0.235493	0.619725	0.144223	4.044e+08	2.42757e+08	2.13773e+08	540919220	1.98558e+08	2.44174e+08	6.14278e+08	4.30175e+08	5.83051e+08	7.55614e+08	4	5	5	4	4	3	5	3	5	5
Q9H0R6	QRSL1	Mitochondrion {ECO:0000255|HAMAP-Rule:MF_03150, ECO:0000269|PubMed:19805282}.	Glutamyl-tRNA(Gln) amidotransferase subunit A, mitochondrial OS=Homo sapiens OX=9606 GN=QRSL1 PE=1 SV=2	1.264	1.071	1.142	0.905	6	57.4	High	7	3	5	3	Peak Found	High	High	Peak Found	High	Peak Found	Peak Found	Peak Found	Peak Found	Peak Found	0.717265	0.888081	0.699988	0.709636	1.57956e+07	6.70207e+06	6.61936e+06	22324660	7.50909e+06	1.64367e+07	9.28753e+06	1.6282e+07	5.85088e+06	3.59948e+07	2	2	2	2	2	2	2	2	2	2
P82663	MRPS25	Mitochondrion {ECO:0000269|PubMed:25838379}.	28S ribosomal protein S25, mitochondrial OS=Homo sapiens OX=9606 GN=MRPS25 PE=1 SV=1	2.58	1.322	1.567	0.826	3	20.1	High	49	7	92	7	High	High	High	High	High	High	High	High	High	Peak Found	0.0817889	0.747611	0.51494	0.873026	3.67953e+07	7.47768e+07	2.13746e+08	1.17942e+08	1.18111e+08	1.41071e+08	1.27177e+08	1.38799e+08	1.63872e+08	2.6525e+07	3	7	7	5	7	7	7	5	7	4
Q9H9J2	MRPL44	Mitochondrion {ECO:0000269|PubMed:25278503, ECO:0000269|PubMed:25838379, ECO:0000269|PubMed:28892042}.	39S ribosomal protein L44, mitochondrial OS=Homo sapiens OX=9606 GN=MRPL44 PE=1 SV=1	0.865	1.132	1.06	0.546	2	37.5	High	25	9	100	9	High	High	High	High	High	High	High	High	High	High	0.778251	0.93433	0.85947	0.652263	1.53622e+08	1.01966e+08	1.50141e+08	2.09587e+08	1.41276e+08	1.78375e+08	9.57955e+07	2.57073e+08	1.40556e+08	1.05962e+08	7	9	9	8	8	8	9	8	9	8
Q9NX46	ADPRHL2	Nucleus {ECO:0000269|PubMed:17991898}. Cytoplasm {ECO:0000269|PubMed:16278211}. Chromosome {ECO:0000269|PubMed:30045870}. Mitochondrion matrix {ECO:0000269|PubMed:17991898, ECO:0000305|PubMed:22433848}. Note=Recruited to DNA lesion regions following DNA damage; ADP-D-ribose-recognition is required for recruitment to DNA damage sites. {ECO:0000269|PubMed:30045870}.	Poly(ADP-ribose) glycohydrolase ARH3 OS=Homo sapiens OX=9606 GN=ADPRHL2 PE=1 SV=1		100	100	100	1	38.9	High	8	2	2	2	Not Found	Not Found	High	Not Found	Peak Found	Not Found	High	Peak Found	Peak Found	Not Found		1e-17	1e-17	1e-17					4.05821e+06		8.24846e+06	8.03236e+06	919524						1		1	1	1
Q02218	OGDH	Mitochondrion matrix {ECO:0000305|PubMed:29211711}. Nucleus {ECO:0000269|PubMed:29211711}. Note=Mainly localizes in the mitochondrion. A small fraction localizes to the nucleus, where the 2-oxoglutarate dehydrogenase complex is required for histone succinylation. {ECO:0000269|PubMed:29211711}.	2-oxoglutarate dehydrogenase, mitochondrial OS=Homo sapiens OX=9606 GN=OGDH PE=1 SV=3	1.912	1.443	1.89	1.345	7	115.9	High	36	28	190	28	High	High	High	High	High	High	High	High	High	Peak Found	0.203669	0.502676	0.379808	0.428856	7.01242e+08	9.09478e+08	1.25598e+09	1.09558e+09	1.02543e+09	1.0308e+09	1.59266e+09	1.64652e+09	1.57211e+09	1.25652e+09	18	27	27	21	27	17	28	21	29	21
Q99714	HSD17B10	Mitochondrion {ECO:0000269|PubMed:12917011, ECO:0000269|PubMed:18984158}.	3-hydroxyacyl-CoA dehydrogenase type-2 OS=Homo sapiens OX=9606 GN=HSD17B10 PE=1 SV=3	1.536	1.693	1.596	1.177	X	26.9	High	77	12	113	12	High	High	High	High	High	High	High	High	High	High	0.398886	0.310524	0.501051	0.544123	4.25401e+08	5.55675e+08	1.40981e+09	299387720	9.73138e+08	4.16189e+08	6.75976e+08	7.16776e+08	1.53655e+09	1.01911e+09	8	12	13	6	13	5	11	6	13	8
P31689	DNAJA1	Membrane {ECO:0000305|PubMed:10816573}; Lipid-anchor {ECO:0000305|PubMed:10816573}. Cytoplasm {ECO:0000269|PubMed:10816573}. Microsome {ECO:0000250}. Nucleus {ECO:0000269|PubMed:10816573}. Cytoplasm, perinuclear region {ECO:0000269|PubMed:10816573}. Mitochondrion {ECO:0000250}. Note=Primarily associated with microsomes. A minor proportion is associated with mitochondria (By si	DnaJ homolog subfamily A member 1 OS=Homo sapiens OX=9606 GN=DNAJA1 PE=1 SV=2	0.868	0.756	4.216	1.862	9	44.8	High	5	2	9	2	Peak Found	High	High	Peak Found	High	Peak Found	Peak Found	Peak Found	High	Peak Found	0.865422	0.640556	0.077188	0.247442	4.32041e+07	2.43893e+07	2.46143e+07	34652265	1.80981e+07	4.02396e+07	1.7841e+08	2.61642e+07	6.84288e+07	7.05441e+07	2	2	2	1	2	1	2	1	2	2
Q6KCM7	SLC25A25	Mitochondrion inner membrane {ECO:0000269|PubMed:15054102, ECO:0000269|PubMed:15123600}; Multi-pass membrane protein {ECO:0000269|PubMed:15054102, ECO:0000269|PubMed:15123600}.	Calcium-binding mitochondrial carrier protein SCaMC-2 OS=Homo sapiens OX=9606 GN=SLC25A25 PE=1 SV=1	1.814	1.46	1.341	2.406	9	52.6	High	10	3	96	3	High	High	High	High	Peak Found	High	High	High	High	High	0.24617	0.51701	0.643568	0.110274	1.34919e+08	1.73768e+08	3.20087e+08	236726971	2.14691e+08	2.38976e+08	5.88606e+07	2.03632e+08	1.68394e+08	4.49003e+08	1	3	3	2	2	2	3	1	3	1
P22033	MUT	Mitochondrion matrix.	Methylmalonyl-CoA mutase, mitochondrial OS=Homo sapiens OX=9606 GN=MUT PE=1 SV=4	1.298	1.461	1.944	0.924	6	83.1	High	23	12	39	12	Peak Found	High	High	Peak Found	High	Peak Found	High	Peak Found	High	Peak Found	0.617825	0.498855	0.361612	0.802648	1.63075e+08	1.82028e+08	1.16632e+08	2.52741e+08	1.96061e+08	2.61537e+08	2.27821e+08	3.34297e+08	1.47864e+08	1.67699e+08	8	12	12	8	12	9	12	9	12	9
Q15388	TOMM20	Mitochondrion outer membrane {ECO:0000269|PubMed:25764979, ECO:0000269|PubMed:25997101}; Single-pass membrane protein {ECO:0000255}.	Mitochondrial import receptor subunit TOM20 homolog OS=Homo sapiens OX=9606 GN=TOMM20 PE=1 SV=1	1.2	1.052	1.629	1.296	1	16.3	High	36	4	15	4	Peak Found	High	High	Peak Found	High	Peak Found	High	Peak Found	High	Peak Found	0.737401	0.978558	0.485401	0.487782	3.53816e+07	6.86768e+07	6.32476e+07	7.09079e+07	1.12005e+08	4.94028e+07	2.15868e+08	1.03895e+08	9.76224e+07	1.13869e+08	2	3	4	3	4	2	4	3	4	3
P13804	ETFA	Mitochondrion matrix {ECO:0000305}.	Electron transfer flavoprotein subunit alpha, mitochondrial OS=Homo sapiens OX=9606 GN=ETFA PE=1 SV=1	1.613	1.302	1.852	0.986	15	35.1	High	60	15	931	15	High	High	High	High	High	High	High	High	High	High	0.347969	0.65439	0.393516	0.718529	1.06737e+09	8.93005e+08	1.85853e+09	1.82961e+09	1.54581e+09	1.48487e+09	9.5913e+08	2.50119e+09	1.02785e+09	1.32883e+09	10	15	15	13	16	12	14	11	16	12
Q3SXM5	HSDL1	Mitochondrion {ECO:0000269|PubMed:19026618}.	Inactive hydroxysteroid dehydrogenase-like protein 1 OS=Homo sapiens OX=9606 GN=HSDL1 PE=1 SV=3	1.453	0.6	0.993	1.055	16	37	High	17	5	19	5	Peak Found	High	High	Peak Found	High	Peak Found	High	Peak Found	High	Peak Found	0.47597	0.271876	0.921948	0.662896	5.88001e+07	1.19324e+08	1.62507e+08	129024090	7.90292e+07	9.77787e+07	4.42813e+07	1.24095e+08	4.56516e+07	1.32754e+08	3	5	5	4	5	4	5	5	4	2
Q16540	MRPL23	Mitochondrion {ECO:0000269|PubMed:25278503, ECO:0000269|PubMed:25838379, ECO:0000269|PubMed:28892042}.	39S ribosomal protein L23, mitochondrial OS=Homo sapiens OX=9606 GN=MRPL23 PE=1 SV=1	1.623	1.294	2.222	1.435	11	17.8	High	24	4	46	4	High	High	High	High	High	High	High	High	High	High	0.406345	0.752044	0.282884	0.376971	3.71428e+07	7.21577e+07	1.03144e+08	5.02869e+07	1.32575e+08	3.85542e+07	1.47098e+08	1.13367e+08	1.09934e+08	2.16222e+08	2	4	4	3	4	2	4	4	4	4
P30536	TSPO	Mitochondrion membrane {ECO:0000269|PubMed:1847678}; Multi-pass membrane protein {ECO:0000269|PubMed:1847678}.	Translocator protein OS=Homo sapiens OX=9606 GN=TSPO PE=1 SV=3	1.467	0.699	1.772	3.163	22	18.8	High	9	2	20	2	Peak Found	High	High	High	High	High	High	High	High	Peak Found	0.450976	0.359125	0.423582	0.0481937	2.57979e+08	2.57659e+08	3.36113e+08	387206752	8.76191e+07	3.45929e+08	2.28704e+08	5.43906e+08	6.93101e+08	8.57137e+08	2	2	2	2	2	2	2	2	2	2
Q9UJS0	SLC25A13	Mitochondrion inner membrane {ECO:0000269|PubMed:10642534}; Multi-pass membrane protein {ECO:0000269|PubMed:10642534}.	Calcium-binding mitochondrial carrier protein Aralar2 OS=Homo sapiens OX=9606 GN=SLC25A13 PE=1 SV=2	1.842	2.108	3.137	1.462	7	74.1	High	51	24	108	19	Peak Found	High	High	Peak Found	High	Peak Found	High	Peak Found	High	Peak Found	0.23073	0.137034	0.135774	0.364782	4.28678e+08	6.12516e+08	1.29538e+09	709704119	1.18247e+09	9.71953e+08	9.43457e+08	1.08976e+09	9.62036e+08	7.6662e+08	11	21	24	18	24	20	24	14	24	17
Q8WXH0	SYNE2	Nucleus outer membrane {ECO:0000305}; Single-pass type IV membrane protein {ECO:0000305}; Cytoplasmic side {ECO:0000305}. Sarcoplasmic reticulum membrane {ECO:0000305|PubMed:15671068}; Single-pass type IV membrane protein {ECO:0000305}. Cell membrane {ECO:0000305}; Single-pass membrane protein {ECO:0000305}. Cytoplasm, cytoskeleton. Mitochondrion. Nucleus, nucleoplasm. Cytopla	Nesprin-2 OS=Homo sapiens OX=9606 GN=SYNE2 PE=1 SV=3	0.101	0.228	0.052	0.031	14	795.9	High	0	2	8	2	Peak Found	Peak Found	Peak Found	Peak Found	High	High	High	High	High	Peak Found	0.00124224	0.0535202	0.00436448	0.00304159	2.42734e+07	1.48269e+07	3.4156e+06	8.53224e+06	1.18703e+07	3.04854e+07	1.51112e+06	2.88271e+07	4.61724e+06	1.24926e+07	1	1	2	2	2	1	1	2	2	1
Q8TAE8	GADD45GIP1	Mitochondrion {ECO:0000269|PubMed:22453275, ECO:0000269|PubMed:25278503, ECO:0000269|PubMed:25838379, ECO:0000269|PubMed:28892042}. Nucleus {ECO:0000269|PubMed:12482659}. Note=Using N-terminally tagged constructs, has been found in the nucleus (PubMed:12482659). C-terminally tagged constructs are targeted exclusively to mitochondria (PubMed:22453275). This discrepancy may be e	Growth arrest and DNA damage-inducible proteins-interacting protein 1 OS=Homo sapiens OX=9606 GN=GADD45GIP1 PE=1 SV=1	1.629	1.618	2.629	1.467	19	25.4	High	26	5	55	5	High	High	High	High	High	High	High	High	High	Peak Found	0.424217	0.481702	0.20128	0.405932	8.95718e+07	3.39042e+07	5.19124e+07	115290473	7.01589e+07	9.18319e+07	1.31153e+08	1.39994e+08	1.23375e+08	5.50549e+07	5	5	5	5	5	4	5	4	4	5
O76031	CLPX	Mitochondrion. Mitochondrion matrix, mitochondrion nucleoid.	ATP-dependent Clp protease ATP-binding subunit clpX-like, mitochondrial OS=Homo sapiens OX=9606 GN=CLPX PE=1 SV=2	1.742	1.56	1.333	1.072	15	69.2	High	26	16	80	16	High	High	High	High	High	High	High	High	High	High	0.275785	0.402221	0.64886	0.633261	2.10532e+08	2.28385e+08	2.92349e+08	3.50666e+08	3.11157e+08	3.04966e+08	2.47851e+08	3.19876e+08	2.9214e+08	3.10177e+08	11	14	15	12	14	11	16	11	15	12
P11310	ACADM	Mitochondrion matrix.	Medium-chain specific acyl-CoA dehydrogenase, mitochondrial OS=Homo sapiens OX=9606 GN=ACADM PE=1 SV=1	1.353	1.353	2.428	0.994	1	46.6	High	37	13	101	13	High	High	High	High	High	High	High	High	High	High	0.551823	0.595794	0.237527	0.709863	1.84283e+08	2.17654e+08	2.15529e+08	3.10738e+08	2.93704e+08	3.24293e+08	5.79056e+08	6.8709e+08	2.47098e+08	2.72365e+08	6	12	11	9	12	9	12	10	12	9
Q96CU9	FOXRED1	Mitochondrion inner membrane {ECO:0000269|PubMed:20858599, ECO:0000305|PubMed:25678554}; Single-pass membrane protein {ECO:0000255}. Note=According to a report, it is associated with the matrix face of the mitochondrial inner membrane and does not contain any transmembrane region. However, one transmembrane domain is clearly predicted by different methods (Probable). {ECO:0000	FAD-dependent oxidoreductase domain-containing protein 1 OS=Homo sapiens OX=9606 GN=FOXRED1 PE=1 SV=2	7.11	5.67	13.087	4.527	11	53.8	High	8	3	11	3	Not Found	Peak Found	High	Peak Found	High	Peak Found	High	Not Found	High	Peak Found	0.00324517	0.0214498	0.00224898	0.0484496		5.43441e+06	3.58445e+07	25865699	2.67744e+07	1.11097e+07	7.66096e+07		2.31898e+07	1.77232e+07		3	3	2	3	1	3		3	1
Q9BQP7	C20orf72; MGME1	Mitochondrion {ECO:0000255|HAMAP-Rule:MF_03030, ECO:0000269|PubMed:23313956, ECO:0000269|PubMed:23358826}.	Mitochondrial genome maintenance exonuclease 1 OS=Homo sapiens OX=9606 GN=MGME1 PE=1 SV=1	15.792	13.66	14.503	4.375	20	39.4	High	15	4	12	4	High	Peak Found	High	High	High	High	High	High	High	Peak Found	0.00359704	0.000994743	0.00557817	0.0708317	5.66479e+06	1.12669e+06	5.31718e+06	9743635	1.40331e+07	1.68541e+07	1.26349e+07		1.32521e+07	5.6286e+06	1	2	2	1	2	3	2		2	2
Q96CB9	NSUN4	Mitochondrion {ECO:0000269|PubMed:21531335, ECO:0000269|PubMed:22949673, ECO:0000269|PubMed:23022348}.	5-methylcytosine rRNA methyltransferase NSUN4 OS=Homo sapiens OX=9606 GN=NSUN4 PE=1 SV=2	3.023	0.712	0.108	1.956	1	43.1	High	6	2	3	2	Not Found	Peak Found	Peak Found	Peak Found	High	Not Found	High	Peak Found	Peak Found	Peak Found	0.0927293	0.687025	0.0379513	0.252089		2.55511e+07	2.12725e+07	5120110	9.05536e+06		7.49144e+06	1.34706e+06	8.9145e+06	2.92958e+06		2	2	1	2		2	1	2	1
O95563	MPC2	Mitochondrion inner membrane {ECO:0000269|PubMed:22628558}; Multi-pass membrane protein {ECO:0000269|PubMed:22628558}.	Mitochondrial pyruvate carrier 2 OS=Homo sapiens OX=9606 GN=MPC2 PE=1 SV=1	2.81	0.64	1.587	0.805	1	14.3	High	24	3	12	3	Peak Found	High	High	Peak Found	High	Peak Found	High	Peak Found	Peak Found	Peak Found	0.0917723	0.535364	0.513953	0.82674	2.37967e+07	2.5884e+07	1.51304e+08	60206085	1.09323e+07	4.06986e+07	5.67881e+07	4.71319e+07	2.5996e+07	2.25013e+07	2	3	3	2	3	2	3	2	3	2
Q9H9B4	SFXN1	Mitochondrion inner membrane {ECO:0000269|PubMed:30442778}; Multi-pass membrane protein {ECO:0000255}.	Sideroflexin-1 OS=Homo sapiens OX=9606 GN=SFXN1 PE=1 SV=4	1.767	1.89	1.803	1.678	5	35.6	High	56	13	85	12	Peak Found	High	High	Peak Found	High	Peak Found	High	Peak Found	High	Peak Found	0.263935	0.210723	0.411703	0.272377	8.5473e+08	7.84973e+08	1.53052e+09	1255187818	1.31576e+09	1.45615e+09	9.01273e+08	2.23316e+09	1.22537e+09	2.27341e+09	8	13	13	9	13	8	13	10	13	9
Q5T9A4	ATAD3B	Mitochondrion inner membrane {ECO:0000269|PubMed:16909202, ECO:0000269|PubMed:18063578}; Peripheral membrane protein {ECO:0000269|PubMed:16909202, ECO:0000269|PubMed:18063578}. Note=Has been found to co-purify with nucleoids (PubMed:22453275). Since it does not face the mitochondrial matrix, the association with nucleoids could be mediated by ATAD3A. {ECO:0000269|PubMed:224532	ATPase family AAA domain-containing protein 3B OS=Homo sapiens OX=9606 GN=ATAD3B PE=1 SV=1	1.011	0.481	0.915	1.038	1	72.5	High	27	18	113	4	Peak Found	High	High	Peak Found	High	Peak Found	High	Peak Found	High	Peak Found	0.998472	0.176897	0.999589	0.675983	1.36916e+08	5.55363e+07	2.17704e+08	1.37992e+08	2.12613e+07	9.52086e+07	1.67248e+08	1.18236e+08	9.84749e+07	1.00646e+08	3	4	4	3	4	2	4	2	4	2
Q96EY8	MMAB	Mitochondrion {ECO:0000305}.	Corrinoid adenosyltransferase OS=Homo sapiens OX=9606 GN=MMAB PE=1 SV=1	1.783	2.062	0.765	0.342	12	27.4	High	14	3	11	3	Peak Found	High	High	Peak Found	High	Peak Found	High	Peak Found	High	Peak Found	0.32408	0.271695	0.889967	0.448602	5.62531e+07	2.9185e+07	9.09264e+07	80599792	6.44124e+07	1.11683e+08	2.0897e+07	7.09273e+07	2.80887e+07	1.03887e+07	3	3	3	3	3	3	3	3	3	2
Q9HC36	RNMTL1; MRM3	Mitochondrion {ECO:0000269|PubMed:24036117, ECO:0000269|PubMed:25009282}.	rRNA methyltransferase 3, mitochondrial OS=Homo sapiens OX=9606 GN=MRM3 PE=1 SV=2	1.755	1.738	1.994	1.594	17	47	High	15	5	24	5	High	Peak Found	High	High	High	High	High	High	High	Peak Found	0.350706	0.428511	0.34153	0.367481	2.3638e+07	2.52465e+07	4.22495e+07	102235799	3.55853e+07	4.63878e+07	3.43636e+07	8.93441e+07	3.99926e+07	6.92782e+07	3	5	5	4	5	3	5	3	5	3
P33897	ABCD1	Peroxisome membrane {ECO:0000269|PubMed:10777694, ECO:0000269|PubMed:16946495, ECO:0000269|PubMed:17609205}; Multi-pass membrane protein {ECO:0000255}. Mitochondrion membrane {ECO:0000269|PubMed:16946495}; Multi-pass membrane protein. Lysosome membrane {ECO:0000269|PubMed:16946495}; Multi-pass membrane protein. Endoplasmic reticulum membrane {ECO:0000269|PubMed:16946495}; Mult	ATP-binding cassette sub-family D member 1 OS=Homo sapiens OX=9606 GN=ABCD1 PE=1 SV=2	0.803	1.291	0.914	0.891	X	82.9	High	9	5	16	5	Peak Found	Peak Found	High	High	High	High	High	High	Peak Found	High	0.809796	0.737766	0.974716	0.778023	2.35886e+07	4.71013e+06	1.98268e+07	2.3788e+07	4.64204e+07	3.52224e+07	1.52525e+08	4.09171e+07	1.00104e+08	2.28011e+07	3	2	5	3	5	5	4	4	4	3
P10515	DLAT	Mitochondrion matrix.	Dihydrolipoyllysine-residue acetyltransferase component of pyruvate dehydrogenase complex, mitochondrial OS=Homo sapiens OX=9606 GN=DLAT PE=1 SV=3	1.28	1.401	1.071	1.25	11	69	High	27	14	108	14	High	High	High	High	High	High	High	High	High	High	0.626098	0.544694	0.849496	0.490581	6.87907e+08	6.0322e+08	6.48349e+08	910259450	9.24465e+08	9.27083e+08	1.79224e+09	9.94428e+08	1.66545e+09	9.24949e+08	11	14	14	12	14	12	13	11	14	12
O43169	CYB5B	Mitochondrion outer membrane {ECO:0000250|UniProtKB:P04166}.	Cytochrome b5 type B OS=Homo sapiens OX=9606 GN=CYB5B PE=1 SV=2	1.89	1.468	1.146	1.365	16	16.3	High	47	4	11	4	Peak Found	High	High	Peak Found	High	Peak Found	High	Peak Found	High	Peak Found	0.21194	0.496553	0.785372	0.417193	2.34417e+08	1.16227e+08	3.64458e+08	267777960	1.5496e+08	3.39153e+08	5.85873e+07	2.66874e+08	1.44171e+08	7.88808e+08	3	3	3	2	2	2	3	2	4	2
Q9BQC6	MRP63; MRPL57	Mitochondrion {ECO:0000269|PubMed:25278503, ECO:0000269|PubMed:25838379, ECO:0000269|PubMed:28892042}.	Ribosomal protein 63, mitochondrial OS=Homo sapiens OX=9606 GN=MRPL57 PE=1 SV=1	2.095	1.649	1.684	1.341	13	12.3	High	20	2	9	2	Peak Found	High	High	Peak Found	High	Peak Found	High	Peak Found	High	Peak Found	0.219554	0.460483	0.45977	0.453443	4.47452e+07	1.35866e+08	1.08369e+08	83364538	6.83259e+07	5.68427e+07	7.30479e+07	8.50385e+07	1.17018e+08	9.88505e+07	2	2	2	2	2	1	2	1	2	2
P48735	IDH2	Mitochondrion.	Isocitrate dehydrogenase [NADP], mitochondrial OS=Homo sapiens OX=9606 GN=IDH2 PE=1 SV=2	1.098	1.085	1.057	0.715	15	50.9	High	37	17	93	16	High	High	High	High	High	High	High	High	High	High	0.851735	0.956729	0.861654	0.93228	7.72844e+08	8.76693e+08	1.10543e+09	1.09263e+09	9.05199e+08	1.12772e+09	4.70565e+08	1.55701e+09	6.09672e+08	1.2679e+09	15	16	17	16	16	15	17	15	17	14
Q8IXL7	MSRB3	[Isoform 1]: Endoplasmic reticulum.; SUBCELLULAR LOCATION: [Isoform 2]: Mitochondrion.	Methionine-R-sulfoxide reductase B3 OS=Homo sapiens OX=9606 GN=MSRB3 PE=1 SV=2	0.228	0.279	0.422	0.234	12	20.7	High	8	2	17	2	High	Peak Found	High	High	Peak Found	High	Not Found	Peak Found	Peak Found	Not Found	0.101982	0.184369	0.564832	0.327692	2.24012e+06	2.24791e+07	3.90371e+06	2279479	1.10544e+06	2.91091e+06		2.71524e+06	1.66134e+06		1	2	2	1	1	1		1	2
O43772	SLC25A20	Mitochondrion inner membrane; Multi-pass membrane protein.	Mitochondrial carnitine/acylcarnitine carrier protein OS=Homo sapiens OX=9606 GN=SLC25A20 PE=1 SV=1	1.107	1.026	1.112	0.658	3	32.9	High	23	7	17	7	Peak Found	High	High	Peak Found	High	Peak Found	High	Peak Found	High	Peak Found	0.872771	0.941365	0.813959	0.916367	7.46761e+07	7.09537e+07	4.23887e+07	93847032	7.04428e+07	6.70096e+07	1.59516e+08	1.15868e+08	6.94111e+07	4.00376e+07	5	6	7	5	6	5	6	5	7	4
Q15070	OXA1L	Mitochondrion inner membrane {ECO:0000269|PubMed:17936786}; Multi-pass membrane protein {ECO:0000269|PubMed:17936786}.	Mitochondrial inner membrane protein OXA1L OS=Homo sapiens OX=9606 GN=OXA1L PE=1 SV=3	1.183	0.599	0.775	3.074	14	48.5	High	16	8	23	8	Peak Found	High	High	Peak Found	High	Peak Found	High	Peak Found	High	Peak Found	0.752495	0.216389	0.839717	0.0528209	1.23979e+08	2.28064e+08	2.1429e+08	1.49578e+08	2.16924e+08	1.67577e+08	4.47917e+08	2.05304e+08	4.9144e+08	4.59585e+08	5	6	7	5	8	6	8	6	8	6
Q5K4L6	SLC27A3	Mitochondrion membrane {ECO:0000250|UniProtKB:O88561}; Single-pass membrane protein {ECO:0000255}.	Long-chain fatty acid transport protein 3 OS=Homo sapiens OX=9606 GN=SLC27A3 PE=2 SV=3	3.008	1.541	0.708	5.296	1; CHR_HSCHR1_1_CTG31	78.6	High	4	2	10	2	Not Found	Peak Found	High	High	Peak Found	High	Peak Found	High	Peak Found	Not Found	0.370271	0.721953	0.963294	0.0815674		238343	1.35039e+06	1.68486e+06	1.17594e+06	2.46277e+06	168677		2.26633e+06			1	2	1	2	1	1		2
P43897	TSFM	Mitochondrion.	Elongation factor Ts, mitochondrial OS=Homo sapiens OX=9606 GN=TSFM PE=1 SV=2	1.131	1.108	1.014	1.161	12	35.4	High	24	6	27	6	Peak Found	High	High	Peak Found	High	Peak Found	High	Peak Found	High	Peak Found	0.842865	0.987331	0.903894	0.550608	6.44604e+07	9.24536e+07	1.01072e+08	77969474	5.85718e+07	9.95376e+07	5.27058e+07	1.31412e+08	1.4522e+08	1.20745e+08	3	6	6	2	6	3	5	3	6	4
Q9H0U6	MRPL18	Mitochondrion {ECO:0000269|PubMed:25278503, ECO:0000269|PubMed:28892042}.	39S ribosomal protein L18, mitochondrial OS=Homo sapiens OX=9606 GN=MRPL18 PE=1 SV=1	1.816	1.807	0.653	1.055	6	20.6	High	9	2	7	2	Peak Found	High	High	Peak Found	High	Peak Found	High	Peak Found	High	Peak Found	0.32516	0.392617	0.810613	0.633593	2.97923e+07	2.96252e+07	3.32887e+07	54098068	3.73082e+07	7.76555e+07	1.05546e+07	5.06255e+07	3.26643e+07	3.14301e+07	1	2	2	1	2	2	2	2	2	1
Q9Y375	NDUFAF1	Mitochondrion {ECO:0000269|PubMed:16218961, ECO:0000269|PubMed:17557076}. Mitochondrion matrix {ECO:0000305|PubMed:17557076}. Note=Peripherally associated with the matrix face of the mitochondrial inner membrane. {ECO:0000305|PubMed:17557076}.	Complex I intermediate-associated protein 30, mitochondrial OS=Homo sapiens OX=9606 GN=NDUFAF1 PE=1 SV=2	2.405	0.577	6.184	13.084	15	37.7	High	8	2	6	2	Peak Found	High	High	Peak Found	High	Not Found	Peak Found	Not Found	High	Not Found	0.197833	0.489161	0.0328628	0.00167834	2.3582e+06	2.39703e+07	3.95768e+07	11638058	1.2267e+07		4.55012e+07		6.25194e+07		1	2	2	1	2		2		2
P55809	OXCT1	Mitochondrion matrix.	Succinyl-CoA:3-ketoacid coenzyme A transferase 1, mitochondrial OS=Homo sapiens OX=9606 GN=OXCT1 PE=1 SV=1	1.421	1.126	0.938	1.12	5	56.1	High	42	14	74	14	Peak Found	High	High	Peak Found	High	High	High	Peak Found	High	Peak Found	0.489253	0.892679	0.97649	0.5911	4.07883e+08	5.24888e+08	7.51921e+08	5.86724e+08	4.4969e+08	7.46573e+08	4.0828e+08	9.36608e+08	7.04661e+08	8.53236e+08	10	12	14	9	13	10	14	9	14	11
P08253	MMP2	[Isoform 1]: Secreted, extracellular space, extracellular matrix {ECO:0000305|PubMed:2834383}. Membrane. Nucleus. Note=Colocalizes with integrin alphaV/beta3 at the membrane surface in angiogenic blood vessels and melanomas. Found in mitochondria, along microfibrils, and in nuclei of cardiomyocytes.; SUBCELLULAR LOCATION: [Isoform 2]: Cytoplasm. Mitochondrion.	72 kDa type IV collagenase OS=Homo sapiens OX=9606 GN=MMP2 PE=1 SV=2	1.301	0.781	0.591	0.235	16	73.8	High	9	4	34	4	High	High	High	High	High	High	High	High	High	Peak Found	0.662711	0.758993	0.76411	0.326761	2.59685e+07	1.52123e+07	3.57165e+07	20439207	1.16016e+07	2.20153e+07	1.20992e+07	2.01998e+07	2.37193e+07	3.46366e+06	2	4	3	2	4	2	4	2	4	3
P82664	MRPS10	Mitochondrion {ECO:0000269|PubMed:25838379}.	28S ribosomal protein S10, mitochondrial OS=Homo sapiens OX=9606 GN=MRPS10 PE=1 SV=2	2.994	0.688	2.954	0.818	6	23	High	22	4	47	4	High	High	High	High	High	High	High	High	High	Peak Found	0.0706194	0.521321	0.166745	0.795701	6.21013e+06	7.7504e+07	6.37709e+07	91088497	3.83166e+07	6.38973e+07	5.18861e+07	7.51041e+07	3.86072e+07	1.41515e+07	1	4	4	3	4	3	3	2	4	2
O14925	TIMM23	Mitochondrion inner membrane {ECO:0000269|PubMed:25997101}; Multi-pass membrane protein {ECO:0000255}.	Mitochondrial import inner membrane translocase subunit Tim23 OS=Homo sapiens OX=9606 GN=TIMM23 PE=1 SV=1	3.752	3.023	4.074	1.486	10	21.9	High	28	3	11	3	Not Found	High	High	Peak Found	High	Peak Found	High	Peak Found	High	Peak Found	0.027493	0.0817159	0.0783284	0.374901		2.43267e+07	8.8614e+07	84720872	8.52526e+07	1.18278e+08	8.43793e+07	1.32405e+08	4.66415e+07	1.2071e+07		3	3	2	3	3	3	2	3	2
Q9Y6C9	MTCH2	Mitochondrion inner membrane {ECO:0000305}; Multi-pass membrane protein {ECO:0000305}.	Mitochondrial carrier homolog 2 OS=Homo sapiens OX=9606 GN=MTCH2 PE=1 SV=1	1.729	0.98	1.628	1.616	11	33.3	High	39	9	67	9	Peak Found	High	High	Peak Found	High	Peak Found	High	Peak Found	High	Peak Found	0.282604	0.868355	0.485595	0.295834	3.27075e+08	3.21834e+08	5.46707e+08	5.65496e+08	1.83546e+08	4.15396e+08	3.09705e+08	7.73304e+08	6.54801e+08	3.90903e+08	7	9	9	7	9	6	9	6	9	6
Q9H2D1	SLC25A32	Mitochondrion inner membrane {ECO:0000305|PubMed:29666258}; Multi-pass membrane protein {ECO:0000255}.	Mitochondrial folate transporter/carrier OS=Homo sapiens OX=9606 GN=SLC25A32 PE=1 SV=2	1.833	1.378	2.079	0.689	8	35.4	High	27	5	13	5	Peak Found	Peak Found	High	Peak Found	High	Peak Found	High	Peak Found	High	Peak Found	0.345984	0.668686	0.312323	0.925807	1.10005e+07	1.24852e+07	3.87704e+07	22618718	1.5327e+07	1.75572e+07	2.52365e+07	4.60761e+06	1.80603e+07	8.10994e+06	2	4	5	2	4	2	5	1	5	2
P36542	ATP5C1	Mitochondrion inner membrane {ECO:0000250|UniProtKB:P05631}; Peripheral membrane protein {ECO:0000250|UniProtKB:P05631}; Matrix side {ECO:0000250|UniProtKB:P05631}.	ATP synthase subunit gamma, mitochondrial OS=Homo sapiens OX=9606 GN=ATP5F1C PE=1 SV=1	1.044	1.246	1.125	0.935	10	33	High	35	10	50	10	High	High	High	High	High	High	High	High	High	Peak Found	0.929148	0.724228	0.803109	0.774226	9.83183e+08	2.47586e+09	7.84574e+08	1.72701e+09	1.90694e+09	1.72576e+09	9.37761e+08	2.29838e+09	1.46065e+09	1.60813e+09	7	10	11	10	11	9	11	10	11	10
Q96RQ3	MCCC1	Mitochondrion matrix {ECO:0000269|PubMed:16023992}.	Methylcrotonoyl-CoA carboxylase subunit alpha, mitochondrial OS=Homo sapiens OX=9606 GN=MCCC1 PE=1 SV=3	2.262	3.027	2.867	2.037	3	80.4	High	19	9	42	9	Peak Found	High	High	High	High	High	High	High	High	Peak Found	0.130046	0.057276	0.16669	0.200972	5.3491e+07	6.95614e+07	1.3521e+08	1.73328e+08	1.49641e+08	1.67151e+08	2.35007e+08	2.17409e+08	1.12177e+08	1.67099e+08	5	9	9	7	9	5	9	7	9	8
O95822	MLYCD	Cytoplasm {ECO:0000269|PubMed:10417274}. Mitochondrion matrix {ECO:0000269|PubMed:10417274}. Peroxisome {ECO:0000269|PubMed:10417274}. Peroxisome matrix {ECO:0000250}. Note=Enzymatically active in all three subcellular compartments. {ECO:0000250}.	Malonyl-CoA decarboxylase, mitochondrial OS=Homo sapiens OX=9606 GN=MLYCD PE=1 SV=3	1.112	1.69	1.834	1.797	16	55	High	18	6	10	6	Peak Found	Peak Found	High	Peak Found	High	Peak Found	High	Peak Found	Peak Found	Peak Found	0.838872	0.511411	0.410989	0.280835	1.02314e+07	1.43623e+07	4.44208e+07	2.60411e+07	3.69053e+07	3.28046e+07	3.88172e+07	4.96385e+07	3.68438e+07	1.1148e+07	2	3	5	4	5	4	5	4	5	1
Q96CM8	ACSF2	Mitochondrion {ECO:0000305}.	Acyl-CoA synthetase family member 2, mitochondrial OS=Homo sapiens OX=9606 GN=ACSF2 PE=1 SV=2	1.107	1.291	1.663	0.934	17	68.1	High	14	6	24	6	Peak Found	High	High	Peak Found	High	Peak Found	High	Peak Found	High	Peak Found	0.873462	0.784435	0.469705	0.783715	5.21627e+07	6.91456e+07	1.92535e+08	8.22447e+07	1.30285e+08	9.37322e+07	1.58235e+08	1.54703e+08	1.11211e+08	8.66185e+07	3	6	6	5	6	5	6	6	6	3
P12694	BCKDHA	Mitochondrion matrix.	2-oxoisovalerate dehydrogenase subunit alpha, mitochondrial OS=Homo sapiens OX=9606 GN=BCKDHA PE=1 SV=2	1.94	1.606	1.517	1.66	19	50.4	High	22	7	22	7	Peak Found	High	High	Peak Found	High	Peak Found	High	Peak Found	High	Peak Found	0.256019	0.496071	0.539777	0.296506	2.2225e+07	3.83149e+07	9.06019e+07	6.98916e+07	6.03219e+07	7.71587e+07	8.2552e+07	1.14403e+08	6.15809e+07	1.00646e+08	2	5	7	4	6	3	7	7	7	4
Q7L3T8	PARS2	Mitochondrion matrix {ECO:0000305}.	Probable proline--tRNA ligase, mitochondrial OS=Homo sapiens OX=9606 GN=PARS2 PE=1 SV=1	2.327	0.648	1.564	1.977	1	53.2	High	5	2	2	2	Peak Found	Peak Found	High	Peak Found	Peak Found	Not Found	High	Peak Found	Peak Found	Peak Found	0.37601	0.661681	0.54849	0.325883	1.02955e+06	3.23143e+06	9.62934e+06	5032961	5.19431e+06		1.77764e+07	2.59621e+06	4.53887e+06	2.93749e+06	1	2	2	1	2		2	1	2	1
P51553	IDH3G	Mitochondrion {ECO:0000269|PubMed:11256614}.	Isocitrate dehydrogenase [NAD] subunit gamma, mitochondrial OS=Homo sapiens OX=9606 GN=IDH3G PE=1 SV=1	1.513	2.861	3.368	1.346	X	42.8	High	11	4	17	4	Peak Found	High	High	Peak Found	High	Peak Found	High	Peak Found	High	Peak Found	0.496702	0.0771019	0.114581	0.46601	4.23561e+07	7.72698e+07	5.69593e+07	135907275	2.41105e+08	1.03212e+08	4.90227e+08	1.7634e+08	9.02065e+07	1.04624e+08	3	4	4	4	4	3	4	4	4	3
Q9BXF6	RAB11FIP5	Cytoplasm. Recycling endosome membrane; Peripheral membrane protein. Early endosome membrane {ECO:0000250}; Peripheral membrane protein {ECO:0000250}. Golgi apparatus membrane {ECO:0000250}; Peripheral membrane protein {ECO:0000250}. Cytoplasmic vesicle, secretory vesicle membrane {ECO:0000250}; Peripheral membrane protein {ECO:0000250}. Mitochondrion membrane; Peripheral memb	Rab11 family-interacting protein 5 OS=Homo sapiens OX=9606 GN=RAB11FIP5 PE=1 SV=1	0.415	0.071	1.431	0.167	2	70.4	High	4	2	2	2	Peak Found	High	Peak Found	Not Found	Peak Found	Not Found	High	Not Found	Peak Found	Not Found	0.225955	0.000765698	0.544133	0.181286	1.83302e+07	1.39662e+07	7.78166e+06		7.42702e+06		3.23668e+06		8.95634e+06		1	2	2		2		1		2
Q9NX63	CHCHD3	Mitochondrion inner membrane {ECO:0000250|UniProtKB:Q9CRB9}; Lipid-anchor {ECO:0000305}; Intermembrane side {ECO:0000250|UniProtKB:Q9CRB9}. Cytoplasm {ECO:0000269|PubMed:22567091}. Nucleus {ECO:0000269|PubMed:22567091}. Mitochondrion {ECO:0000269|PubMed:25781180, ECO:0000269|PubMed:25997101}.	MICOS complex subunit MIC19 OS=Homo sapiens OX=9606 GN=CHCHD3 PE=1 SV=1	1.795	1.218	2.058	0.821	7	26.1	High	26	7	67	7	Peak Found	High	High	High	High	High	High	High	High	High	0.251078	0.761821	0.326464	0.914902	3.6438e+08	3.27653e+08	6.3384e+08	5.93721e+08	1.87446e+08	5.30601e+08	6.93503e+08	6.93e+08	2.93184e+08	6.14119e+08	5	6	7	5	5	6	7	6	6	4
Q9BW92	TARS2	Mitochondrion matrix {ECO:0000250}.	Threonine--tRNA ligase, mitochondrial OS=Homo sapiens OX=9606 GN=TARS2 PE=1 SV=1	2.033	1.363	2.171	1.181	1	81	High	17	10	19	10	Peak Found	Peak Found	High	Peak Found	High	Peak Found	High	Peak Found	High	High	0.240673	0.678072	0.305716	0.568856	1.71357e+07	2.35972e+07	5.87963e+07	35032191	5.1934e+07	3.83534e+07	4.84937e+07	6.772e+07	3.63666e+07	5.71188e+07	4	8	9	4	9	4	10	5	10	7
A4D1E9	GTPBP10	Nucleus, nucleolus {ECO:0000269|PubMed:17054726}. Chromosome {ECO:0000269|PubMed:17054726}. Note=Found in the dense fibrillar compartment region of the nucleolus. At the onset of mitosis moves to the chromosome surface and remains there until anaphase. Gradually re-assembles into the nucleolus at late anaphase to telophase.	GTP-binding protein 10 OS=Homo sapiens OX=9606 GN=GTPBP10 PE=1 SV=1	1.225	1.057	2.052	0.932	7	42.9	High	15	4	9	4	Peak Found	High	High	Peak Found	High	Peak Found	High	Peak Found	High	Peak Found	0.724492	0.965309	0.336479	0.707709	2.18413e+07	1.85187e+07	1.46389e+07	1.7303e+07	2.6152e+07	1.53589e+07	3.87472e+07	6.62877e+07	1.98372e+07	4.37634e+07	2	4	3	1	4	2	4	3	4	3
Q9P291	ARMCX1	Mitochondrion {ECO:0000250|UniProtKB:Q9CX83}. Mitochondrion outer membrane {ECO:0000250|UniProtKB:Q9CX83}; Single-pass membrane protein {ECO:0000255}.	Armadillo repeat-containing X-linked protein 1 OS=Homo sapiens OX=9606 GN=ARMCX1 PE=1 SV=1	1.57	1.064	0.985	0.748	X	49.2	High	28	11	53	11	High	High	High	High	High	High	High	High	High	High	0.384086	0.967401	0.929893	0.971569	1.1396e+08	8.43931e+07	1.64144e+08	194685673	1.628e+08	1.23177e+08	1.45742e+08	1.00704e+08	1.32691e+08	7.31452e+07	8	10	10	9	10	8	10	7	9	5
Q3ZCQ8	TIMM50	Mitochondrion inner membrane {ECO:0000269|PubMed:15044455}; Single-pass membrane protein {ECO:0000269|PubMed:15044455}.; SUBCELLULAR LOCATION: [Isoform 2]: Nucleus speckle {ECO:0000269|PubMed:16008839}. Note=Nuclear and enriched in speckles with snRNPs. {ECO:0000269|PubMed:16008839}.	Mitochondrial import inner membrane translocase subunit TIM50 OS=Homo sapiens OX=9606 GN=TIMM50 PE=1 SV=2	1.491	1.971	2.214	0.975	19	39.6	High	15	4	23	4	Peak Found	High	High	Peak Found	High	Peak Found	High	Peak Found	High	Peak Found	0.446493	0.252348	0.284674	0.736999	1.58362e+08	6.49313e+07	1.6506e+08	152333544	1.74147e+08	2.08735e+08	2.64603e+08	2.69348e+08	1.45533e+08	6.83599e+07	3	3	3	2	3	2	3	2	3	3
P17612	PRKACA	Cytoplasm. Cell membrane. Nucleus {ECO:0000250}. Mitochondrion {ECO:0000250}. Membrane {ECO:0000305}; Lipid-anchor {ECO:0000305}. Note=Translocates into the nucleus (monomeric catalytic subunit). The inactive holoenzyme is found in the cytoplasm. Distributed throughout the cytoplasm in meiotically incompetent oocytes. Associated to mitochondrion as meiotic competence is acquir	cAMP-dependent protein kinase catalytic subunit alpha OS=Homo sapiens OX=9606 GN=PRKACA PE=1 SV=2	0.572	0.344	0.29	0.693	19	40.6	High	17	5	7	5	Peak Found	High	High	Peak Found	High	Peak Found	Peak Found	Peak Found	Peak Found	Peak Found	0.439846	0.181131	0.292784	0.924861	1.13471e+07	2.88095e+07	4.69528e+07	1.25303e+07	1.91375e+07	1.32596e+07	9.51174e+06	6.69559e+06	1.37573e+07	1.59782e+07	1	5	5	2	5	3	5	2	4	2
P39210	MPV17	Mitochondrion inner membrane {ECO:0000269|PubMed:16582907, ECO:0000269|PubMed:16582910}; Multi-pass membrane protein {ECO:0000269|PubMed:16582907, ECO:0000269|PubMed:16582910}.	Protein Mpv17 OS=Homo sapiens OX=9606 GN=MPV17 PE=1 SV=1	1.634	0.497	0.613	4.029	2	19.7	High	18	2	8	2	Not Found	High	High	Peak Found	High	Not Found	Peak Found	Peak Found	High	Not Found	0.415829	0.337139	0.709656	0.0239999		3.56501e+07	5.51025e+07	44521656	1.53743e+07		1.9285e+07	4.88375e+07	1.69826e+08			2	2	1	2		2	1	2
P82909	MRPS36	Mitochondrion.	28S ribosomal protein S36, mitochondrial OS=Homo sapiens OX=9606 GN=MRPS36 PE=1 SV=2	2.688	0.166	0.489	0.512	5; CHR_HSCHR5_2_CTG1_1	11.5	High	29	2	8	2	Peak Found	High	High	Peak Found	Peak Found	Peak Found	High	Peak Found	High	Peak Found	0.0972101	0.0167521	0.583895	0.786738	5.9505e+07	2.04896e+07	1.00908e+08	81127086	3.28519e+06	7.15259e+06	5.36786e+06	4.0385e+07	1.78746e+07	1.52091e+07	2	2	2	2	2	1	2	2	2	2
P11177	PDHB	Mitochondrion matrix.	Pyruvate dehydrogenase E1 component subunit beta, mitochondrial OS=Homo sapiens OX=9606 GN=PDHB PE=1 SV=3	0.95	1.63	1.787	0.846	3	39.2	High	31	9	166	9	High	High	High	High	High	High	High	High	High	High	0.924739	0.351132	0.41776	0.881382	6.8455e+08	4.33044e+08	3.10423e+08	8.13601e+08	1.10051e+09	1.00916e+09	7.55157e+08	1.06505e+09	9.21264e+08	3.7097e+08	10	10	10	9	10	10	10	8	10	8
P55084	HADHB	Mitochondrion {ECO:0000269|PubMed:21527675}. Mitochondrion inner membrane {ECO:0000269|PubMed:21527675}. Mitochondrion outer membrane {ECO:0000269|PubMed:21527675}. Endoplasmic reticulum {ECO:0000269|PubMed:21527675}. Note=Protein stability and association with membranes require HADHA. {ECO:0000269|PubMed:29915090}.	Trifunctional enzyme subunit beta, mitochondrial OS=Homo sapiens OX=9606 GN=HADHB PE=1 SV=3	1.493	1.249	1.47	1.254	2	51.3	High	49	22	431	22	High	High	High	High	High	High	High	High	High	High	0.431097	0.720756	0.566098	0.488084	2.65033e+09	2.56062e+09	4.39371e+09	3895732989	2.65389e+09	3.73047e+09	4.73235e+09	4.76268e+09	5.21329e+09	3.4503e+09	19	25	25	23	25	24	25	21	25	22
Q9H4B0	OSGEPL1	Mitochondrion {ECO:0000255|HAMAP-Rule:MF_03179, ECO:0000269|PubMed:19694617}.	Probable tRNA N6-adenosine threonylcarbamoyltransferase, mitochondrial OS=Homo sapiens OX=9606 GN=OSGEPL1 PE=2 SV=2	0.871	1.099	0.861	0.851	2	45.1	High	5	2	71	2	High	Peak Found	High	High	High	High	High	High	High	High	0.873435	0.933931	0.971123	0.811637	6.58111e+07	4.54757e+07	4.26827e+07	5.55276e+07	3.35846e+07	7.23433e+07	2.22575e+07	5.6674e+07	2.72817e+07	5.59881e+07	1	2	2	1	2	1	2	1	2	1
Q9Y3D5	MRPS18C	Mitochondrion {ECO:0000269|PubMed:25838379}.	28S ribosomal protein S18c, mitochondrial OS=Homo sapiens OX=9606 GN=MRPS18C PE=1 SV=1	1.483	2.207	0.84	1.982	4	15.8	High	13	2	10	2	Peak Found	High	High	Peak Found	High	Peak Found	High	Peak Found	High	Peak Found	0.52276	0.294311	0.946167	0.231209	1.76953e+07	1.11671e+07	2.77207e+07	26145444	5.97479e+07	2.08796e+07	1.38902e+07	3.67722e+07	2.08806e+07	3.86533e+07	2	2	2	2	2	1	2	2	2	2
P56556	NDUFA6	Mitochondrion inner membrane {ECO:0000305|PubMed:12611891}; Peripheral membrane protein {ECO:0000305}; Matrix side {ECO:0000305}.	NADH dehydrogenase [ubiquinone] 1 alpha subcomplex subunit 6 OS=Homo sapiens OX=9606 GN=NDUFA6 PE=1 SV=4	1.841	1.068	1.849	2.716	22; CHR_HSCHR22_4_CTG1; CHR_HSCHR22_3_CTG1; CHR_HSCHR22_2_CTG1	15.1	High	26	3	8	3	Peak Found	High	High	Peak Found	High	Peak Found	High	Peak Found	High	Peak Found	0.307504	0.955184	0.40366	0.080601	3.75222e+07	1.70915e+08	9.15996e+07	61264763	1.88947e+08	3.01431e+07	5.87283e+07	6.51941e+07	9.25863e+07	1.76059e+08	2	3	3	2	3	1	3	2	3	2
Q9H061	TMEM126A	Mitochondrion inner membrane {ECO:0000269|PubMed:19327736, ECO:0000269|PubMed:23500070}; Multi-pass membrane protein {ECO:0000269|PubMed:19327736, ECO:0000269|PubMed:23500070}.	Transmembrane protein 126A OS=Homo sapiens OX=9606 GN=TMEM126A PE=1 SV=1	1.748	0.617	0.932	1.089	11	21.5	High	31	6	65	6	High	High	High	High	High	High	High	High	High	High	0.272915	0.276862	0.982915	0.622851	1.20275e+08	1.39466e+08	6.53672e+08	177565929	9.22567e+07	1.31165e+08	1.18364e+08	2.1433e+08	2.59225e+08	2.10602e+08	5	4	6	6	6	5	6	5	6	6
O15382	BCAT2	[Isoform A]: Mitochondrion.; SUBCELLULAR LOCATION: [Isoform B]: Cytoplasm.	Branched-chain-amino-acid aminotransferase, mitochondrial OS=Homo sapiens OX=9606 GN=BCAT2 PE=1 SV=2	2.872	1.231	1.355	0.852	19	44.3	High	25	6	67	6	High	High	High	High	High	High	High	High	High	High	0.0505476	0.857641	0.634971	0.872524	8.64532e+07	5.83419e+07	2.42824e+08	163535809	7.25749e+07	1.12929e+08	2.10002e+08	1.66081e+08	8.77616e+07	8.90446e+07	3	5	5	6	6	5	6	5	6	3
Q9UDW1	UQCR10	Mitochondrion inner membrane {ECO:0000250|UniProtKB:P22289}; Single-pass membrane protein {ECO:0000250|UniProtKB:P22289}.	Cytochrome b-c1 complex subunit 9 OS=Homo sapiens OX=9606 GN=UQCR10 PE=1 SV=3	0.757	1.073	0.775	0.501	22	7.3	High	38	2	49	2	High	High	High	High	High	High	High	High	High	High	0.585714	0.980105	0.839659	0.562778	1.67623e+08	9.89973e+07	8.04339e+07	177854844	9.9581e+07	1.69714e+08	6.35527e+07	2.73263e+08	7.8755e+07	5.92449e+07	2	2	2	1	2	2	2	2	2	2
Q9NQ50	MRPL40	Mitochondrion {ECO:0000269|PubMed:25278503, ECO:0000269|PubMed:25838379, ECO:0000269|PubMed:28892042}.	39S ribosomal protein L40, mitochondrial OS=Homo sapiens OX=9606 GN=MRPL40 PE=1 SV=1	13.174	0.714	1.706	2.271	22	24.5	High	29	5	12	5	Peak Found	High	High	Peak Found	High	Peak Found	High	Peak Found	High	Peak Found	3.42616e-05	0.670392	0.457664	0.163577	1.87495e+07	1.92513e+07	1.05095e+08	44622436	1.47908e+07	9.918e+06	9.77097e+07	4.27933e+07	9.38913e+07	1.15633e+08	2	3	4	2	3	2	5	2	5	3
Q96BW9	TAMM41	Mitochondrion inner membrane {ECO:0000250|UniProtKB:D3ZKT0}; Peripheral membrane protein {ECO:0000250|UniProtKB:D3ZKT0}; Matrix side {ECO:0000250|UniProtKB:D3ZKT0}.	Phosphatidate cytidylyltransferase, mitochondrial OS=Homo sapiens OX=9606 GN=TAMM41 PE=1 SV=2	1.904	2.431	2.01	2.691	3	51	High	13	3	6	3	Peak Found	Peak Found	High	Peak Found	High	Peak Found	Peak Found	Peak Found	High	Peak Found	0.368337	0.256531	0.329681	0.128637	3.53584e+06	1.09418e+07	1.37805e+07	17844274	2.87066e+07	2.50622e+07	1.8649e+07	3.10862e+07	2.43388e+07	6.44457e+07	1	3	3	1	3	1	3	1	3	1
Q15526	SURF1	Mitochondrion inner membrane {ECO:0000250}; Multi-pass membrane protein {ECO:0000250}.	Surfeit locus protein 1 OS=Homo sapiens OX=9606 GN=SURF1 PE=1 SV=1	2.508	1.528	2.562	1.058	9; CHR_HG2030_PATCH	33.3	High	24	5	13	5	Peak Found	High	High	Peak Found	High	Peak Found	High	Peak Found	High	Peak Found	0.128526	0.564495	0.231326	0.626394	2.39681e+07	2.51585e+07	7.39617e+07	8.07769e+07	6.08493e+07	5.50255e+07	1.06815e+08	7.37757e+07	3.97388e+07	2.23123e+07	2	5	4	4	5	4	4	3	5	2
Q9BSH4	TACO1	Mitochondrion {ECO:0000269|PubMed:19503089}.	Translational activator of cytochrome c oxidase 1 OS=Homo sapiens OX=9606 GN=TACO1 PE=1 SV=1	2.066	1.077	3.563	1.08	17	32.5	High	13	2	9	2	Peak Found	High	High	Peak Found	High	Peak Found	High	Peak Found	High	Peak Found	0.275375	0.945741	0.129751	0.556673	1.35957e+07	1.40741e+07	1.55352e+07	28092430	1.80562e+07	3.87564e+07	6.39707e+07	3.18359e+07	4.17102e+07	1.14686e+07	1	2	2	1	2	2	2	1	2	2
Q16740	CLPP	Mitochondrion matrix {ECO:0000269|PubMed:10525407, ECO:0000269|PubMed:22354088}.	ATP-dependent Clp protease proteolytic subunit, mitochondrial OS=Homo sapiens OX=9606 GN=CLPP PE=1 SV=1	1.038	1.304	1.381	0.979	19	30.2	High	31	7	36	7	Peak Found	High	High	High	High	High	High	High	High	Peak Found	0.94697	0.709256	0.61841	0.740251	2.03256e+08	9.21372e+07	1.58513e+08	2.37427e+08	1.64438e+08	3.00422e+08	2.33593e+08	2.64382e+08	1.56405e+08	2.8116e+08	6	7	7	5	7	6	7	5	7	5
Q9Y277	VDAC3	Mitochondrion outer membrane.	Voltage-dependent anion-selective channel protein 3 OS=Homo sapiens OX=9606 GN=VDAC3 PE=1 SV=1	1.723	3.275	2.754	1.536	8	30.6	High	41	10	131	9	High	High	High	High	High	High	High	High	High	High	0.285751	0.0147718	0.182197	0.329542	5.86919e+08	4.15177e+08	3.90019e+08	8.68803e+08	9.20286e+08	1.03392e+09	1.09698e+09	1.40965e+09	5.26229e+08	9.06789e+08	6	9	8	7	8	7	9	7	9	8
Q8IYU8	EFHA1; MICU2	Mitochondrion intermembrane space {ECO:0000269|PubMed:24231807, ECO:0000269|PubMed:24560927, ECO:0000269|PubMed:26774479, ECO:0000269|PubMed:27099988}.	Calcium uptake protein 2, mitochondrial OS=Homo sapiens OX=9606 GN=MICU2 PE=1 SV=2	2.844	1.935	2.271	2.186	13	49.6	High	24	7	41	7	High	Peak Found	High	High	High	High	High	High	High	Peak Found	0.0588165	0.31596	0.288793	0.193994	4.68556e+07	1.9629e+07	2.65141e+08	122964955	6.9783e+07	1.08732e+08	7.53525e+07	6.79086e+07	5.29941e+07	5.01473e+07	3	5	7	6	7	5	7	4	6	4
Q9UDR5	AASS	Mitochondrion {ECO:0000250}.	Alpha-aminoadipic semialdehyde synthase, mitochondrial OS=Homo sapiens OX=9606 GN=AASS PE=1 SV=1	2.008	1.623	1.535	1.009	7	102.1	High	18	14	89	14	High	High	High	High	High	High	High	High	High	High	0.214094	0.438016	0.5314	0.715604	8.68865e+07	4.85912e+07	1.04742e+08	159135408	1.61417e+08	2.41725e+08	1.53511e+08	2.03989e+08	8.84985e+07	8.63061e+07	7	12	13	10	14	9	13	10	13	9
Q6UXV4	APOOL	Mitochondrion inner membrane {ECO:0000269|PubMed:23704930, ECO:0000269|PubMed:25764979}; Multi-pass membrane protein {ECO:0000269|PubMed:23704930}. Mitochondrion {ECO:0000269|PubMed:25781180, ECO:0000269|PubMed:25997101}.	MICOS complex subunit MIC27 OS=Homo sapiens OX=9606 GN=APOOL PE=1 SV=1	1.183	2.63	4.1	0.215	X	29.1	High	26	5	12	5	Peak Found	High	High	Peak Found	High	Peak Found	High	Peak Found	High	Peak Found	0.748418	0.186562	0.0897935	0.185648	1.71228e+07	2.61132e+07	5.28469e+07	36291906	1.87415e+07	5.21154e+07	3.28608e+07	5.28435e+07	6.48216e+07	4.00341e+07	1	4	5	2	3	2	3	2	4	1
Q9Y399	MRPS2	Mitochondrion {ECO:0000269|PubMed:25838379}.	28S ribosomal protein S2, mitochondrial OS=Homo sapiens OX=9606 GN=MRPS2 PE=1 SV=1	1.172	1.224	1.676	1.644	9	33.2	High	34	9	31	9	Peak Found	High	High	Peak Found	High	Peak Found	High	High	High	Peak Found	0.780569	0.815246	0.46375	0.284937	8.27686e+07	1.15033e+08	1.10331e+08	123340486	1.75576e+08	1.26967e+08	2.02636e+08	2.61469e+08	3.36451e+08	3.75264e+08	4	7	8	4	9	4	9	6	7	5
Q6UB28	METAP1D	Mitochondrion {ECO:0000255|HAMAP-Rule:MF_03174, ECO:0000269|PubMed:14532271}.	Methionine aminopeptidase 1D, mitochondrial OS=Homo sapiens OX=9606 GN=METAP1D PE=1 SV=1	4.156	0.668	3.206	1.676	2	37.1	High	8	2	3	2	Not Found	Peak Found	Peak Found	High	Peak Found	Peak Found	High	Peak Found	Peak Found	Not Found	0.0853926	0.712889	0.203907	0.385126		2.86248e+06	1.18955e+07		1.91335e+06		9.17765e+06		4.79843e+06			1	1		1		1		1
P31930	UQCRC1	Mitochondrion inner membrane {ECO:0000250|UniProtKB:P07256}; Peripheral membrane protein {ECO:0000250|UniProtKB:P07256}; Matrix side {ECO:0000250|UniProtKB:P07256}.	Cytochrome b-c1 complex subunit 1, mitochondrial OS=Homo sapiens OX=9606 GN=UQCRC1 PE=1 SV=3	1.426	1.123	1.61	1.159	3	52.6	High	48	16	160	15	High	High	High	High	High	High	High	High	High	High	0.484758	0.897143	0.49436	0.55877	9.63602e+08	6.90606e+08	2.37604e+09	1.75135e+09	1.5516e+09	1.48976e+09	1.43892e+09	1.7671e+09	1.78326e+09	1.55255e+09	13	16	17	16	17	15	17	14	17	14
O75648	TRMU	Mitochondrion {ECO:0000269|PubMed:15509579, ECO:0000269|PubMed:15944150, ECO:0000269|PubMed:16513084, ECO:0000269|PubMed:16826519}.	Mitochondrial tRNA-specific 2-thiouridylase 1 OS=Homo sapiens OX=9606 GN=TRMU PE=1 SV=2			1.222		22	47.7	High	9	3	5	3	Not Found	Peak Found	Not Found	Peak Found	High	Not Found	High	High	Peak Found	Not Found			0.702073			2.10437e+06		3498246	1.42097e+06		6.5983e+06	8.96864e+06	2.21809e+06			1		1	2		2	2	1
Q12981	BNIP1	Endoplasmic reticulum membrane {ECO:0000269|PubMed:15272311, ECO:0000269|PubMed:23896122}; Single-pass type IV membrane protein {ECO:0000255}. Mitochondrion membrane {ECO:0000269|PubMed:21931693, ECO:0000269|PubMed:23896122}; Single-pass type IV membrane protein {ECO:0000255}. Note=Localization to the mitochondrion is regulated by RNF186. {ECO:0000269|PubMed:23896122}.	Vesicle transport protein SEC20 OS=Homo sapiens OX=9606 GN=BNIP1 PE=1 SV=3	2.683	2.487	1.631	3.375	5	26.1	High	13	2	8	2	High	High	High	High	High	Peak Found	High	Peak Found	Peak Found	Peak Found	0.118439	0.214086	0.456171	0.0949659	1.48286e+07	3.05525e+07	2.76041e+07	35442885	4.46842e+07	2.63364e+07	3.01336e+07	2.12854e+07	3.00176e+07	6.26807e+07	2	2	2	2	2	2	2	1	2	2
Q9UII2	ATPIF1	Mitochondrion {ECO:0000269|PubMed:12110673}.	ATPase inhibitor, mitochondrial OS=Homo sapiens OX=9606 GN=ATP5IF1 PE=1 SV=1	1.024	0.597	0.727	1.108	1	12.2	High	25	4	57	4	Peak Found	High	High	High	High	High	High	High	High	High	0.958708	0.217463	0.780467	0.601368	3.94892e+08	4.55576e+08	7.01931e+08	5.13613e+08	5.16246e+08	3.26357e+08	1.37187e+08	5.87532e+08	3.08419e+08	6.15624e+08	4	4	4	4	4	3	4	4	4	4
Q7Z7H8	MRPL10	Mitochondrion {ECO:0000269|PubMed:25278503, ECO:0000269|PubMed:25838379, ECO:0000269|PubMed:28892042}.	39S ribosomal protein L10, mitochondrial OS=Homo sapiens OX=9606 GN=MRPL10 PE=1 SV=3	0.834	1.442	1.974	0.447	17	29.3	High	19	3	39	3	High	High	High	High	High	High	High	High	High	High	0.783777	0.612851	0.362806	0.570129	5.2418e+07	4.1512e+07	7.63042e+07	24287706	1.00971e+08	6.84018e+07	9.3976e+07	3.71247e+07	2.03424e+08	1.96739e+07	2	3	3	2	3	2	3	1	3	2
Q9NUT2	ABCB8	Mitochondrion inner membrane {ECO:0000269|PubMed:16259955, ECO:0000269|PubMed:31435016}; Multi-pass membrane protein {ECO:0000255|PROSITE-ProRule:PRU00441}.	ATP-binding cassette sub-family B member 8, mitochondrial OS=Homo sapiens OX=9606 GN=ABCB8 PE=1 SV=3	1.317	0.95	1.1	3.273	7	79.9	High	6	4	9	3	Not Found	Peak Found	Peak Found	Not Found	High	Not Found	High	Not Found	Peak Found	Not Found	0.78524	0.998447	0.769604	0.0926879		4.46552e+06	6.90228e+06		6.37277e+06		5.4247e+06		2.06399e+07			2	3		3		3		3
P48047	ATP5O	Mitochondrion {ECO:0000250}. Mitochondrion inner membrane {ECO:0000250}.	ATP synthase subunit O, mitochondrial OS=Homo sapiens OX=9606 GN=ATP5PO PE=1 SV=1	1.63	1.221	1.688	1.094	21	23.3	High	50	9	165	9	High	High	High	High	High	High	High	High	High	High	0.337219	0.757355	0.458544	0.614088	1.31474e+09	1.6661e+09	1.17089e+09	2224095035	1.32449e+09	1.89299e+09	2.3837e+09	3.09875e+09	1.06013e+09	1.5509e+09	7	10	10	8	10	7	10	8	10	8
P49406	MRPL19	Mitochondrion {ECO:0000269|PubMed:10600119, ECO:0000269|PubMed:11543634, ECO:0000269|PubMed:25278503, ECO:0000269|PubMed:25838379, ECO:0000269|PubMed:28892042}.	39S ribosomal protein L19, mitochondrial OS=Homo sapiens OX=9606 GN=MRPL19 PE=1 SV=2	1.342	0.708	0.977	0.827	2	33.5	High	25	9	78	9	High	High	High	High	High	High	High	High	High	High	0.561824	0.407682	0.937048	0.91208	1.58096e+08	2.39683e+08	2.65724e+08	268735698	9.05613e+07	1.91604e+08	2.43483e+08	2.83493e+08	2.25373e+08	2.16691e+08	7	8	9	8	9	6	9	8	9	8
Q6L8Q7	PDE12	Mitochondrion matrix {ECO:0000269|PubMed:21245038, ECO:0000269|PubMed:21666256, ECO:0000269|PubMed:22285541}.	2',5'-phosphodiesterase 12 OS=Homo sapiens OX=9606 GN=PDE12 PE=1 SV=2	0.998	0.928	1.089	1.126	3	67.3	High	21	10	38	10	High	High	High	High	High	Peak Found	High	High	High	High	0.985811	0.748413	0.833542	0.614865	9.2943e+07	9.18697e+07	8.50012e+07	6.21833e+07	6.43798e+07	9.85013e+07	1.01256e+08	6.20618e+07	1.10448e+08	5.01438e+07	7	8	8	4	8	6	9	5	9	7
Q9BYD1	MRPL13	Mitochondrion {ECO:0000269|PubMed:25278503, ECO:0000269|PubMed:25838379, ECO:0000269|PubMed:28892042}.	39S ribosomal protein L13, mitochondrial OS=Homo sapiens OX=9606 GN=MRPL13 PE=1 SV=1	1.644	0.866	1.905	0.815	8	20.7	High	38	7	97	7	High	High	High	High	High	High	High	High	High	High	0.337114	0.663315	0.374923	0.940047	1.90077e+08	9.56213e+07	1.19883e+08	2.00187e+08	9.08016e+07	2.73492e+08	8.92503e+07	3.38934e+08	9.07018e+07	4.88022e+08	6	7	7	6	7	6	7	6	7	6
P30038	ALDH4A1	Mitochondrion matrix.	Delta-1-pyrroline-5-carboxylate dehydrogenase, mitochondrial OS=Homo sapiens OX=9606 GN=ALDH4A1 PE=1 SV=3	1.678	1.292	1.298	1.117	1	61.7	High	24	12	49	12	High	High	High	High	High	High	High	High	High	High	0.33163	0.74653	0.672287	0.582712	1.02585e+08	8.0257e+07	1.22681e+08	140125382	1.242e+08	1.48456e+08	1.60863e+08	1.4569e+08	1.28809e+08	1.06419e+08	6	11	10	6	12	8	12	7	11	7
Q9NWU5	MRPL22	Mitochondrion {ECO:0000269|PubMed:25278503, ECO:0000269|PubMed:28892042}.	39S ribosomal protein L22, mitochondrial OS=Homo sapiens OX=9606 GN=MRPL22 PE=1 SV=1	1.23	1.72	1.473	1.93	5	23.6	High	36	7	106	7	High	High	High	High	High	High	High	High	High	High	0.713517	0.37155	0.564478	0.205516	9.88542e+07	7.52519e+07	8.96737e+07	1.69413e+08	1.7764e+08	1.80878e+08	7.62923e+07	2.61722e+08	3.06811e+08	1.95219e+08	5	6	7	6	6	6	7	6	7	5
Q8TB37	NUBPL	Mitochondrion {ECO:0000269|PubMed:19752196}.	Iron-sulfur protein NUBPL OS=Homo sapiens OX=9606 GN=NUBPL PE=1 SV=3	4.475	3.347	2.812	1.868	14	34.1	High	14	3	6	3	Peak Found	Peak Found	High	Peak Found	High	Peak Found	High	Peak Found	High	Peak Found	0.0199771	0.121965	0.212418	0.275395	1.02451e+07	5.56498e+06	3.7621e+07	22105860	2.65149e+07	2.48747e+07	9.90778e+06	7.95412e+06	1.96549e+07	1.35981e+07	1	2	3	2	3	2	2	1	3	1
Q92665	MRPS31	Mitochondrion {ECO:0000269|PubMed:11279123}.	28S ribosomal protein S31, mitochondrial OS=Homo sapiens OX=9606 GN=MRPS31 PE=1 SV=3	1.835	1.177	1.611	1.298	13	45.3	High	34	9	35	9	High	High	High	Peak Found	High	Peak Found	High	Peak Found	High	Peak Found	0.245446	0.879539	0.493849	0.461374	8.05169e+07	9.45263e+07	2.07968e+08	132166812	7.97858e+07	4.39655e+07	1.54277e+08	1.09562e+08	1.59631e+08	1.04182e+08	5	9	9	5	7	2	9	4	9	3
P83111	LACTB	Mitochondrion {ECO:0000269|PubMed:11551941, ECO:0000269|PubMed:19858488, ECO:0000269|PubMed:28329758}.	Serine beta-lactamase-like protein LACTB, mitochondrial OS=Homo sapiens OX=9606 GN=LACTB PE=1 SV=2	1.423	1.363	1.266	1.344	15	60.7	High	22	10	41	10	Peak Found	High	High	High	High	High	High	High	High	Peak Found	0.49712	0.690506	0.694374	0.442799	6.63324e+07	9.59265e+07	1.95066e+08	208449827	8.19631e+07	1.92816e+08	1.28742e+08	1.1066e+08	2.04778e+08	1.33508e+08	6	10	10	9	9	8	10	8	10	7
Q9Y3E5	PTRH2	Mitochondrion.	Peptidyl-tRNA hydrolase 2, mitochondrial OS=Homo sapiens OX=9606 GN=PTRH2 PE=1 SV=1	1.475	1.098	1.255	0.532	17	19.2	High	43	5	24	5	Peak Found	High	High	Peak Found	High	Peak Found	High	Peak Found	High	Peak Found	0.46168	0.980945	0.702346	0.633238	1.24159e+08	8.46072e+07	1.38959e+08	145400212	1.35451e+08	1.52504e+08	9.01261e+07	2.13871e+08	8.75186e+07	2.27082e+08	3	4	4	4	5	5	5	4	4	3
Q9H845	ACAD9	Mitochondrion inner membrane {ECO:0000269|PubMed:16020546, ECO:0000269|PubMed:20816094}; Peripheral membrane protein {ECO:0000269|PubMed:16020546}; Matrix side {ECO:0000269|PubMed:16020546}. Note=Essentially associated with membranes. {ECO:0000269|PubMed:16020546}.	Acyl-CoA dehydrogenase family member 9, mitochondrial OS=Homo sapiens OX=9606 GN=ACAD9 PE=1 SV=1	1.001	1.395	0.987	1.112	3	68.7	High	43	21	112	21	Peak Found	High	High	High	High	High	High	High	High	Peak Found	0.994475	0.551086	0.927495	0.59838	3.21875e+08	2.8007e+08	4.5002e+08	4.91788e+08	4.06616e+08	3.8467e+08	3.00398e+08	3.36437e+08	5.10156e+08	3.25327e+08	8	19	20	14	20	13	19	13	20	11
O95139	NDUFB6	Mitochondrion inner membrane {ECO:0000305|PubMed:12611891}; Single-pass membrane protein {ECO:0000255}; Matrix side {ECO:0000305}.	NADH dehydrogenase [ubiquinone] 1 beta subcomplex subunit 6 OS=Homo sapiens OX=9606 GN=NDUFB6 PE=1 SV=3	1.11	2.498	1.07	2.659	9	15.5	High	47	6	25	6	Peak Found	High	High	Peak Found	High	Peak Found	High	Peak Found	High	Peak Found	0.834226	0.0993573	0.85061	0.082727	8.2642e+07	1.51664e+08	5.7054e+08	211986175	2.29888e+08	1.48856e+08	3.62803e+08	3.3416e+08	4.12625e+08	5.08565e+08	3	5	6	4	5	2	6	5	6	5
P82912	MRPS11	Mitochondrion {ECO:0000269|PubMed:25838379}.	28S ribosomal protein S11, mitochondrial OS=Homo sapiens OX=9606 GN=MRPS11 PE=1 SV=2	1.003	0.782	0.661	0.784	15	20.6	High	22	3	8	3	Peak Found	High	High	Peak Found	High	Not Found	High	Peak Found	High	Peak Found	0.954552	0.710413	0.817298	0.863407	2.30955e+07	2.90889e+07	5.72548e+07	22161317	2.78224e+07		3.63952e+07	2.26519e+07	3.45661e+07	2.15943e+07	2	2	2	2	3		3	2	3	2
Q8N183	NDUFAF2	Mitochondrion {ECO:0000269|PubMed:15774466}.	NADH dehydrogenase [ubiquinone] 1 alpha subcomplex assembly factor 2 OS=Homo sapiens OX=9606 GN=NDUFAF2 PE=1 SV=1	1.642	1.75	1.728	0.72	5	19.8	High	37	5	9	5	Peak Found	High	High	Peak Found	High	Peak Found	High	Peak Found	High	Peak Found	0.410267	0.404969	0.44157	0.992914	7.73485e+07	4.69888e+07	6.82876e+07	130810719	8.65143e+07	7.31733e+07	3.36921e+08	1.09608e+08	1.15439e+08	4.03882e+07	4	5	5	5	5	3	5	4	5	3
Q969S9	GFM2	Mitochondrion {ECO:0000255|HAMAP-Rule:MF_03059}.	Ribosome-releasing factor 2, mitochondrial OS=Homo sapiens OX=9606 GN=GFM2 PE=1 SV=1	1.638	1.801	2.322	2.331	5	86.5	High	8	4	39	4	High	Peak Found	High	High	High	Peak Found	High	High	Peak Found	Peak Found	0.497485	0.499768	0.317622	0.182352	4.48842e+06	3.54557e+06	2.58369e+07	8.27971e+06	1.12745e+07	6.74946e+06	8.99299e+06	1.16374e+07	1.94165e+07	2.54506e+07	1	3	3	2	3	1	3	2	3	2
Q8IXM3	MRPL41	Mitochondrion {ECO:0000269|PubMed:16024796, ECO:0000269|PubMed:25278503, ECO:0000269|PubMed:25838379, ECO:0000269|PubMed:28892042}.	39S ribosomal protein L41, mitochondrial OS=Homo sapiens OX=9606 GN=MRPL41 PE=1 SV=1	1.298	0.534	0.719	0.255	9	15.4	High	23	3	12	3	Peak Found	High	High	Peak Found	High	Peak Found	High	Peak Found	High	Not Found	0.620233	0.27395	0.799149	0.201501	9.89917e+07	7.04948e+07	3.38146e+08	86882182	1.90154e+07	3.09059e+07	5.1402e+07	4.32058e+07	3.53259e+07		3	3	3	3	2	1	3	2	3
Q9GZT3	SLIRP	Mitochondrion {ECO:0000269|PubMed:16762838}. Nucleus {ECO:0000269|PubMed:16762838}. Note=Predominantly mitochondrial. Some fraction is nuclear. In the nucleus, it is recruited to nuclear receptor target promoters.	SRA stem-loop-interacting RNA-binding protein, mitochondrial OS=Homo sapiens OX=9606 GN=SLIRP PE=1 SV=1	1.371	1.164	1.947	2.004	14	12.3	High	65	6	41	6	Peak Found	High	High	Peak Found	High	High	High	High	High	High	0.534669	0.836424	0.360568	0.179029	4.99416e+08	3.40341e+08	5.31861e+08	6.45954e+08	5.44934e+08	5.29266e+08	1.30588e+09	9.0578e+08	1.64587e+09	8.68761e+08	6	6	6	6	6	6	6	6	6	6
O95168	NDUFB4	Mitochondrion inner membrane {ECO:0000305|PubMed:12611891}; Single-pass membrane protein {ECO:0000255}; Matrix side {ECO:0000305}.	NADH dehydrogenase [ubiquinone] 1 beta subcomplex subunit 4 OS=Homo sapiens OX=9606 GN=NDUFB4 PE=1 SV=3	1.031	1.374	1.583	0.661	3	15.2	High	22	2	10	2	Peak Found	High	High	Peak Found	High	Peak Found	High	Peak Found	High	Peak Found	0.970431	0.665928	0.507228	0.925748	9.81059e+07	5.57666e+07	4.0797e+07	100266062	2.02239e+08	9.67271e+07	1.42592e+08	1.02319e+08	7.17275e+07	4.18688e+07	2	2	2	2	2	2	2	2	2	2
Q9H300	PARL	Mitochondrion inner membrane {ECO:0000269|PubMed:17116872, ECO:0000269|PubMed:22354088}; Multi-pass membrane protein {ECO:0000269|PubMed:17116872}.; SUBCELLULAR LOCATION: [P-beta]: Nucleus {ECO:0000269|PubMed:17116872}. Note=Translocated into the nucleus by an unknown mechanism (PubMed:17116872). {ECO:0000269|PubMed:17116872}.	Presenilins-associated rhomboid-like protein, mitochondrial OS=Homo sapiens OX=9606 GN=PARL PE=1 SV=2	1.739	1.718	2.021	1.12	3	42.2	High	8	2	21	2	High	Peak Found	High	High	High	High	High	High	High	Peak Found	0.283531	0.352811	0.337397	0.619244	1.93795e+08	1.21894e+08	1.0119e+08	383334377	1.35457e+08	2.5532e+08	3.47732e+07	1.81467e+07	1.40425e+08	1.51612e+08	2	2	2	2	2	2	2	1	2	2
Q9GZT6	CCDC90B	Mitochondrion membrane {ECO:0000269|PubMed:11256614}; Single-pass membrane protein {ECO:0000255}.	Coiled-coil domain-containing protein 90B, mitochondrial OS=Homo sapiens OX=9606 GN=CCDC90B PE=1 SV=2	0.785	1.156	0.81	0.624	11	29.5	High	25	4	60	4	High	High	High	High	High	High	High	High	High	High	0.784224	0.839579	0.977668	0.98982	8.34229e+06	1.82781e+07	5.4462e+07	5994008	2.76622e+07	1.4403e+07	1.58209e+07	2.98012e+07	5.42599e+07	1.5546e+07	1	3	4	1	4	1	4	3	4	3
O96000	NDUFB10	Mitochondrion inner membrane {ECO:0000305|PubMed:12611891}; Peripheral membrane protein {ECO:0000305}; Matrix side {ECO:0000305}.	NADH dehydrogenase [ubiquinone] 1 beta subcomplex subunit 10 OS=Homo sapiens OX=9606 GN=NDUFB10 PE=1 SV=3	1.391	1.328	1.446	2.02	16	20.8	High	40	7	48	7	High	High	High	High	High	High	High	High	High	High	0.516215	0.624431	0.579867	0.175553	1.94069e+08	1.26877e+08	2.75195e+08	402631344	3.70559e+08	3.93243e+08	4.13967e+08	5.32316e+08	2.88675e+08	4.2859e+08	5	6	6	5	6	5	7	6	7	6
P09211	GSTP1	Cytoplasm {ECO:0000269|PubMed:19269317}. Mitochondrion {ECO:0000269|PubMed:19269317}. Nucleus {ECO:0000269|PubMed:19269317}. Note=The 83 N-terminal amino acids function as un uncleaved transit peptide, and arginine residues within it are crucial for mitochondrial localization.	Glutathione S-transferase P OS=Homo sapiens OX=9606 GN=GSTP1 PE=1 SV=2	0.493	0.787	0.077	0.103	11	23.3	High	45	6	11	6	High	High	High	Peak Found	High	Peak Found	High	Peak Found	High	Peak Found	0.25712	0.594251	0.00452998	0.020703	4.47971e+07	2.22027e+08	3.09329e+07	15069608	6.10921e+07	4.06833e+07	3.6676e+06	1.95409e+07	1.97914e+07	4.01478e+06	2	5	4	1	5	2	4	1	5	2
O95182	NDUFA7	Mitochondrion inner membrane {ECO:0000305|PubMed:12611891}; Peripheral membrane protein {ECO:0000305}; Matrix side {ECO:0000305}.	NADH dehydrogenase [ubiquinone] 1 alpha subcomplex subunit 7 OS=Homo sapiens OX=9606 GN=NDUFA7 PE=1 SV=3	1.24	1.253	0.462	1.063	19	12.5	High	36	4	14	4	Peak Found	High	High	Peak Found	High	Peak Found	High	Peak Found	High	Peak Found	0.686751	0.774955	0.445437	0.657503	3.86876e+07	8.43557e+07	8.72268e+07	32002492	6.73608e+07	2.8458e+07	4.04269e+07	4.95476e+07	9.91924e+07	1.54325e+08	2	4	4	1	3	1	4	1	4	3
Q9Y697	NFS1	[Isoform Mitochondrial]: Mitochondrion {ECO:0000269|PubMed:19454487, ECO:0000269|PubMed:26702583, ECO:0000269|PubMed:9885568}.; SUBCELLULAR LOCATION: [Isoform Cytoplasmic]: Cytoplasm {ECO:0000269|PubMed:9885568}. Nucleus {ECO:0000269|PubMed:19454487, ECO:0000269|PubMed:9885568}.	Cysteine desulfurase, mitochondrial OS=Homo sapiens OX=9606 GN=NFS1 PE=1 SV=3	1.415	1.475	1.073	0.912	20	50.2	High	40	14	58	14	High	High	High	High	High	High	High	High	High	Peak Found	0.504792	0.550984	0.847988	0.802055	7.07349e+07	1.25923e+08	2.38691e+08	1.60421e+08	2.22135e+08	1.42501e+08	1.43923e+08	2.47211e+08	1.6105e+08	1.33009e+08	4	11	12	7	13	6	13	6	13	7
P22570	FDXR	Mitochondrion inner membrane {ECO:0000250|UniProtKB:P48360}; Peripheral membrane protein {ECO:0000305}.	NADPH:adrenodoxin oxidoreductase, mitochondrial OS=Homo sapiens OX=9606 GN=FDXR PE=1 SV=3	1.476	1.226	1.881	1.435	17	53.8	High	43	17	75	17	High	High	High	High	High	Peak Found	High	High	High	Peak Found	0.443918	0.750247	0.382975	0.37854	2.73518e+08	3.52279e+08	5.68614e+08	5.52556e+08	3.45219e+08	3.848e+08	4.26805e+08	6.01132e+08	9.01515e+08	4.16271e+08	11	17	17	13	16	11	17	12	16	10
P56378	C14orf2	Mitochondrion membrane {ECO:0000269|PubMed:24330338}; Single-pass membrane protein {ECO:0000255}.	6.8 kDa mitochondrial proteolipid OS=Homo sapiens OX=9606 GN=MP68 PE=1 SV=1	1.844	1.212	3.394	2.176	14	6.7	High	33	2	15	2	Peak Found	High	High	High	High	High	High	Peak Found	High	Peak Found	0.235942	0.831854	0.11249	0.15972	1.02084e+08	1.51098e+08	1.2682e+08	262646194	1.24569e+08	1.77657e+08	5.57468e+08	3.78639e+08	1.01324e+08	3.30212e+08	1	2	2	2	2	2	2	2	2	2
Q07817	BCL2L1	[Isoform Bcl-X(L)]: Mitochondrion inner membrane {ECO:0000250}. Mitochondrion outer membrane {ECO:0000250}. Mitochondrion matrix {ECO:0000250}. Cytoplasmic vesicle, secretory vesicle, synaptic vesicle membrane {ECO:0000250}. Cytoplasm, cytosol {ECO:0000250}. Cytoplasm, cytoskeleton, microtubule organizing center, centrosome. Nucleus membrane {ECO:0000250}; Single-pass membrane	Bcl-2-like protein 1 OS=Homo sapiens OX=9606 GN=BCL2L1 PE=1 SV=1	1.117	0.719	0.81	0.083	20	26	High	12	3	5	3	Peak Found	High	High	High	Peak Found	High	Peak Found	Peak Found	Peak Found	Peak Found	0.832843	0.664838	0.996052	0.0381719	3.34615e+07	2.24506e+07	1.2469e+07	5607107	4.41297e+06	2.70011e+07	2.86001e+07	1.59821e+07	3.33765e+06	2.18613e+06	2	3	2	1	2	2	3	2	2	1
P22307	SCP2	Cytoplasm {ECO:0000269|PubMed:17157249}. Mitochondrion {ECO:0000269|PubMed:17157249}. Note=Cytoplasmic in the liver and also associated with mitochondria especially in steroidogenic tissues.; SUBCELLULAR LOCATION: [Isoform SCPx]: Peroxisome. Note=Interaction with PEX5 is essential for peroxisomal import.; SUBCELLULAR LOCATION: [Isoform SCP2]: Mitochondrion {ECO:0000305}.	Non-specific lipid-transfer protein OS=Homo sapiens OX=9606 GN=SCP2 PE=1 SV=2	1.419	0.959	1.171	0.683	1	59	High	39	17	132	17	High	High	High	High	High	High	High	High	High	High	0.491178	0.832051	0.765302	0.881859	8.67188e+08	9.26667e+08	1.67839e+09	1.2501e+09	5.32522e+08	1.00388e+09	1.49283e+09	9.75269e+08	1.77293e+09	6.86773e+08	10	16	17	12	17	10	17	12	16	11
Q9HAV7	GRPEL1	Mitochondrion matrix {ECO:0000269|PubMed:11311562}.	GrpE protein homolog 1, mitochondrial OS=Homo sapiens OX=9606 GN=GRPEL1 PE=1 SV=2	0.909	0.916	0.916	0.964	4	24.3	High	37	7	47	7	Peak Found	High	High	Peak Found	High	Peak Found	High	High	High	High	0.856249	0.756063	0.999589	0.742078	3.99597e+08	5.48784e+08	5.52386e+08	410727554	7.5241e+08	4.55266e+08	6.73068e+08	4.67979e+08	9.11443e+08	7.07685e+08	5	7	7	6	6	5	7	6	7	5
Q9UMS0	NFU1	Mitochondrion. Cytoplasm, cytosol.	NFU1 iron-sulfur cluster scaffold homolog, mitochondrial OS=Homo sapiens OX=9606 GN=NFU1 PE=1 SV=2	1.476	0.598	0.286	0.352	2	28.4	High	9	2	6	2	Peak Found	High	High	Peak Found	High	Peak Found	High	Peak Found	High	Peak Found	0.491432	0.426495	0.229597	0.51878	8.68246e+07	1.39124e+07	3.26381e+07	125792376	8.31791e+06	7.26756e+07	1.46367e+07	6.37589e+07	2.71024e+07	2.41472e+07	2	1	1	2	1	2	2	1	2	2
O75880	SCO1	Mitochondrion {ECO:0000269|PubMed:9878253}. Mitochondrion inner membrane {ECO:0000269|PubMed:15229189}; Single-pass membrane protein {ECO:0000255}.	Protein SCO1 homolog, mitochondrial OS=Homo sapiens OX=9606 GN=SCO1 PE=1 SV=1	1.224	0.973	1.153	1	17	33.8	High	5	2	5	2	Peak Found	Peak Found	High	Peak Found	Peak Found	Peak Found	High	High	High	Peak Found	0.710804	0.917527	0.772303	0.715032	3.68667e+07	3.32875e+07	5.41494e+07	40774308	2.98018e+07	3.63533e+07	4.23243e+07	3.7157e+07	3.35196e+07	4.17355e+07	2	2	2	2	2	2	2	2	2	2
Q9H936	SLC25A22	Mitochondrion inner membrane {ECO:0000305}; Multi-pass membrane protein {ECO:0000305}.	Mitochondrial glutamate carrier 1 OS=Homo sapiens OX=9606 GN=SLC25A22 PE=1 SV=1	1.536	1.108	1.343	1.403	11	34.4	High	17	6	35	6	Peak Found	High	High	High	High	High	High	High	High	High	0.390379	0.965708	0.642283	0.404065	1.27515e+08	1.76775e+08	2.33585e+08	273395228	2.12543e+08	2.14943e+08	2.30744e+08	2.79613e+08	1.43259e+08	4.17381e+08	5	6	6	6	6	6	6	6	6	6
Q13084	MRPL28	Mitochondrion {ECO:0000269|PubMed:25278503, ECO:0000269|PubMed:28892042}.	39S ribosomal protein L28, mitochondrial OS=Homo sapiens OX=9606 GN=MRPL28 PE=1 SV=4	1.117	0.879	0.994	1.026	16	30.1	High	38	6	22	6	Peak Found	High	High	Peak Found	High	Peak Found	High	Peak Found	High	Peak Found	0.816994	0.778686	0.917337	0.641076	7.05941e+07	4.99056e+07	5.73498e+07	48258503	4.24448e+07	4.70151e+07	8.25514e+07	7.86298e+07	4.9242e+07	4.43315e+07	3	5	6	3	5	3	6	3	6	3
Q9P2R7	SUCLA2	Mitochondrion {ECO:0000255|HAMAP-Rule:MF_03220, ECO:0000269|PubMed:15877282, ECO:0000269|PubMed:17287286, ECO:0000269|PubMed:25944712}.	Succinate--CoA ligase [ADP-forming] subunit beta, mitochondrial OS=Homo sapiens OX=9606 GN=SUCLA2 PE=1 SV=3	1.937	1.543	1.664	1.837	13	50.3	High	39	15	212	15	High	High	High	High	High	High	High	High	High	High	0.194657	0.415404	0.469311	0.221468	5.29969e+08	4.08254e+08	7.41788e+08	927160590	6.91357e+08	9.30477e+08	1.29953e+09	9.84276e+08	8.27714e+08	1.18467e+09	12	14	14	13	13	13	15	11	13	11
P07954	FH	[Isoform Mitochondrial]: Mitochondrion {ECO:0000269|PubMed:27037871}.; SUBCELLULAR LOCATION: [Isoform Cytoplasmic]: Cytoplasm, cytosol {ECO:0000269|PubMed:20231875, ECO:0000269|PubMed:22509282, ECO:0000269|PubMed:26237645, ECO:0000269|PubMed:27037871}. Nucleus {ECO:0000269|PubMed:20231875, ECO:0000269|PubMed:26237645}. Chromosome {ECO:0000269|PubMed:26237645}. Note=Translocate	Fumarate hydratase, mitochondrial OS=Homo sapiens OX=9606 GN=FH PE=1 SV=3	1.213	1.392	1.468	1.034	1	54.6	High	51	21	160	21	High	High	High	High	High	High	High	High	High	Peak Found	0.702832	0.553688	0.567217	0.669341	1.55876e+09	1.35819e+09	1.72584e+09	2.2262e+09	2.11968e+09	1.78712e+09	2.13853e+09	2.24247e+09	1.40897e+09	2.11981e+09	18	20	21	19	22	17	21	18	21	17
P38646	HSPA9	Mitochondrion {ECO:0000269|PubMed:22002106, ECO:0000269|PubMed:26702583}. Nucleus, nucleolus {ECO:0000269|PubMed:22002106}.	Stress-70 protein, mitochondrial OS=Homo sapiens OX=9606 GN=HSPA9 PE=1 SV=2	1.418	1.449	2.099	1.402	5	73.6	High	70	40	638	39	High	High	High	High	High	High	High	High	High	High	0.492102	0.497876	0.314904	0.395971	8.96439e+09	6.99969e+09	1.04497e+10	1.09776e+10	1.28216e+10	1.09867e+10	1.49257e+10	1.34626e+10	1.06384e+10	1.5046e+10	35	41	42	35	41	36	42	33	43	36
Q9Y2Z9	COQ6	Mitochondrion inner membrane {ECO:0000255|HAMAP-Rule:MF_03193}; Peripheral membrane protein {ECO:0000255|HAMAP-Rule:MF_03193}; Matrix side {ECO:0000255|HAMAP-Rule:MF_03193}. Golgi apparatus {ECO:0000255|HAMAP-Rule:MF_03193}. Cell projection {ECO:0000255|HAMAP-Rule:MF_03193}. Note=Localizes to cell processes and Golgi apparatus in podocytes. {ECO:0000255|HAMAP-Rule:MF_03193}.	Ubiquinone biosynthesis monooxygenase COQ6, mitochondrial OS=Homo sapiens OX=9606 GN=COQ6 PE=1 SV=2	1.135	0.803	2.118	1.015	14	50.8	High	8	3	5	3	Not Found	Peak Found	High	Peak Found	High	Peak Found	Peak Found	Peak Found	Peak Found	Peak Found	0.828453	0.851642	0.307242	0.681229		5.0014e+06	1.20395e+07	6.54826e+06	3.96056e+06	8.71614e+06	3.6396e+07	1.54246e+07	4.9567e+06	2.48396e+07		2	3	2	3	2	3	2	2	2
P10809	HSPD1	Mitochondrion matrix.	60 kDa heat shock protein, mitochondrial OS=Homo sapiens OX=9606 GN=HSPD1 PE=1 SV=2	0.859	0.85	1.23	0.802	2	61	High	72	37	986	37	High	High	High	High	High	High	High	High	High	High	0.770304	0.636385	0.7208	0.940099	1.10781e+10	1.75529e+10	1.53065e+10	1.39507e+10	1.28524e+10	1.47552e+10	2.54343e+10	1.79543e+10	2.64194e+10	1.34654e+10	30	43	45	35	44	33	45	33	45	32
P25325	MPST	Cytoplasm {ECO:0000250|UniProtKB:P97532}. Mitochondrion {ECO:0000250|UniProtKB:P97532}. Cell junction, synapse, synaptosome {ECO:0000250|UniProtKB:Q99J99}.	3-mercaptopyruvate sulfurtransferase OS=Homo sapiens OX=9606 GN=MPST PE=1 SV=3	1.227	2.077	2.308	0.782	22	33.2	High	33	8	35	8	Peak Found	High	High	Peak Found	High	High	High	High	High	Peak Found	0.710704	0.222214	0.262644	0.96641	9.05873e+07	6.51899e+07	1.33288e+08	1.17491e+08	2.21882e+08	1.10744e+08	2.28048e+08	1.90708e+08	1.01942e+08	1.21754e+08	5	8	8	7	8	6	7	7	8	6
Q969Z0	TBRG4	Mitochondrion matrix {ECO:0000269|PubMed:20869947, ECO:0000269|PubMed:28335001}.	FAST kinase domain-containing protein 4 OS=Homo sapiens OX=9606 GN=TBRG4 PE=1 SV=1	1.396	1.489	1.43	1.307	7	70.7	High	34	15	68	15	High	High	High	Peak Found	High	Peak Found	High	Peak Found	High	High	0.510977	0.460838	0.58901	0.452506	1.36116e+08	2.34459e+08	4.50157e+08	2.73115e+08	2.84667e+08	2.94399e+08	4.2141e+08	4.56926e+08	3.72594e+08	3.19566e+08	8	14	15	11	14	11	14	11	14	11
O75251	NDUFS7	Mitochondrion {ECO:0000305|PubMed:12611891}.	NADH dehydrogenase [ubiquinone] iron-sulfur protein 7, mitochondrial OS=Homo sapiens OX=9606 GN=NDUFS7 PE=1 SV=3	1.516	1.083	1.414	0.536	19	23.5	High	18	4	19	4	Peak Found	High	High	Peak Found	High	Peak Found	High	Peak Found	High	Peak Found	0.421867	0.997798	0.598837	0.646623	1.42704e+08	1.12137e+08	1.08318e+08	264730284	1.01213e+08	2.09318e+08	1.97463e+08	2.72344e+08	9.47299e+07	1.35024e+08	3	4	4	4	4	4	4	4	4	4
Q96HS1	PGAM5	Mitochondrion outer membrane {ECO:0000269|PubMed:18387606}; Single-pass membrane protein {ECO:0000269|PubMed:18387606}. Note=Isoform 2 overexpression results in the formation of disconnected punctuate mitochondria distributed throughout the cytoplasm. Isoform 1 overexpression results in the clustering of mitochondria around the nucleus.	Serine/threonine-protein phosphatase PGAM5, mitochondrial OS=Homo sapiens OX=9606 GN=PGAM5 PE=1 SV=2	1.852	1.785	1.985	1.477	12	32	High	31	10	136	10	High	High	High	High	High	High	High	High	High	High	0.226561	0.258905	0.348439	0.357133	2.66849e+08	1.63731e+08	6.11231e+08	494677763	5.42407e+08	4.75729e+08	6.97261e+08	6.39455e+08	3.72961e+08	5.58991e+08	6	9	10	9	10	9	10	10	10	8
P08574	CYC1	Mitochondrion inner membrane {ECO:0000250|UniProtKB:P07143}; Single-pass membrane protein {ECO:0000250|UniProtKB:P07143}.	Cytochrome c1, heme protein, mitochondrial OS=Homo sapiens OX=9606 GN=CYC1 PE=1 SV=3	1.166	0.79	0.581	1.206	8	35.4	High	36	6	48	6	Peak Found	High	High	Peak Found	High	Peak Found	High	Peak Found	High	Peak Found	0.760161	0.528463	0.581102	0.522689	2.6821e+08	6.46733e+08	2.12454e+08	4.49907e+08	5.17067e+08	1.81972e+08	1.69827e+08	2.59332e+08	2.52137e+08	1.05673e+09	4	6	6	4	6	4	6	5	6	4
Q9BX68	HINT2	Mitochondrion {ECO:0000269|PubMed:16762638, ECO:0000269|PubMed:18653718}.	Histidine triad nucleotide-binding protein 2, mitochondrial OS=Homo sapiens OX=9606 GN=HINT2 PE=1 SV=1	1.816	1.886	2.107	1.721	9	17.2	High	41	5	25	5	Peak Found	High	High	Peak Found	High	Peak Found	High	High	High	Peak Found	0.244449	0.244343	0.312725	0.270192	1.4668e+08	8.44593e+07	1.95788e+08	211729070	2.85177e+08	2.41968e+08	2.353e+08	4.19515e+08	2.43311e+08	1.9142e+08	3	4	4	3	4	3	5	3	5	3
P00387	CYB5R3	[Isoform 1]: Endoplasmic reticulum membrane; Lipid-anchor; Cytoplasmic side. Mitochondrion outer membrane; Lipid-anchor; Cytoplasmic side.; SUBCELLULAR LOCATION: [Isoform 2]: Cytoplasm. Note=Produces the soluble form found in erythrocytes.	NADH-cytochrome b5 reductase 3 OS=Homo sapiens OX=9606 GN=CYB5R3 PE=1 SV=3	0.992	1.071	1.154	0.925	22	34.2	High	53	12	144	12	High	High	High	High	High	High	High	High	High	High	0.991234	0.978502	0.778903	0.785919	1.72474e+09	9.03892e+08	8.72673e+08	1.55996e+09	6.70094e+08	1.646e+09	1.08098e+09	1.55993e+09	9.32658e+08	2.16126e+09	10	13	13	10	14	10	13	10	14	10
Q99643	SDHC	Mitochondrion inner membrane; Multi-pass membrane protein.	Succinate dehydrogenase cytochrome b560 subunit, mitochondrial OS=Homo sapiens OX=9606 GN=SDHC PE=1 SV=1	0.825	1.069	1.826	0.498	1	18.6	High	14	2	5	2	Peak Found	High	High	Peak Found	High	Peak Found	High	Peak Found	High	Peak Found	0.736432	0.956456	0.402964	0.650456	7.26105e+07	1.07079e+08	2.8387e+07	87915344	5.2181e+07	1.13928e+08	3.20662e+07	1.94597e+08	3.31825e+07	5.30874e+07	1	2	2	1	2	1	2	1	2	1
O43676	NDUFB3	Mitochondrion inner membrane {ECO:0000305|PubMed:12611891}; Single-pass membrane protein {ECO:0000305}; Matrix side {ECO:0000305}.	NADH dehydrogenase [ubiquinone] 1 beta subcomplex subunit 3 OS=Homo sapiens OX=9606 GN=NDUFB3 PE=1 SV=3	0.886	2.057	2.244	1.054	2	11.4	High	29	3	15	3	Peak Found	High	High	Peak Found	High	Peak Found	High	Peak Found	High	Peak Found	0.814432	0.190981	0.277437	0.660775	9.44355e+07	1.94155e+08	5.26092e+07	124928516	2.76734e+08	1.5094e+08	4.24149e+08	8.31727e+07	9.0948e+07	1.33309e+08	2	3	3	2	3	2	3	2	3	2
Q6PI78	TMEM65	Cell membrane {ECO:0000269|PubMed:26403541}; Multi-pass membrane protein {ECO:0000255}. Mitochondrion inner membrane {ECO:0000269|PubMed:24765583, ECO:0000269|PubMed:28295037}; Multi-pass membrane protein {ECO:0000255}. Note=Localizes at the intercalated disk in the ventricular tissue (PubMed:26403541). {ECO:0000269|PubMed:26403541}.	Transmembrane protein 65 OS=Homo sapiens OX=9606 GN=TMEM65 PE=1 SV=2	1.265	0.978	2.193	0.713	8	25.5	High	14	3	7	3	Peak Found	High	High	Peak Found	High	Peak Found	High	Peak Found	Peak Found	Peak Found	0.669666	0.941641	0.305892	0.941866	2.08842e+07	3.27131e+07	4.36219e+07	3.43088e+07	2.36628e+07	3.0016e+07	6.23401e+07	3.44003e+07	2.64686e+07	4.83797e+07	2	3	3	3	3	2	3	2	3	2
P36551	CPOX	Mitochondrion intermembrane space.	Oxygen-dependent coproporphyrinogen-III oxidase, mitochondrial OS=Homo sapiens OX=9606 GN=CPOX PE=1 SV=3	0.731	1.21	1.642	0.502	3	50.1	High	15	5	23	5	Peak Found	High	High	Peak Found	High	Peak Found	High	Peak Found	High	Peak Found	0.546653	0.835948	0.479134	0.606169	1.04965e+08	5.66736e+07	5.22853e+08	5.42965e+07	3.36349e+08	9.08912e+07	3.33326e+08	9.82131e+07	4.73492e+08	1.53544e+07	4	5	4	4	5	4	4	3	5	2
O95571	ETHE1	Cytoplasm {ECO:0000269|PubMed:12398897}. Nucleus {ECO:0000269|PubMed:12398897}. Mitochondrion matrix {ECO:0000269|PubMed:14732903}.	Persulfide dioxygenase ETHE1, mitochondrial OS=Homo sapiens OX=9606 GN=ETHE1 PE=1 SV=2	0.954	1.7	1.903	0.915	19	27.9	High	30	6	27	6	Peak Found	High	High	Peak Found	High	Peak Found	High	Peak Found	High	Peak Found	0.930852	0.305989	0.375332	0.797375	2.71807e+08	1.92952e+08	2.07859e+08	261426162	5.02213e+08	2.69927e+08	3.7264e+08	4.57689e+08	3.22711e+08	5.74097e+08	5	5	5	4	6	4	6	5	6	5
Q6P1L8	MRPL14	Mitochondrion {ECO:0000269|PubMed:11543634, ECO:0000269|PubMed:22829778, ECO:0000269|PubMed:25278503, ECO:0000269|PubMed:25838379, ECO:0000269|PubMed:28892042}.	39S ribosomal protein L14, mitochondrial OS=Homo sapiens OX=9606 GN=MRPL14 PE=1 SV=1	1.467	0.734	1.988	1.425	6	15.9	High	35	4	40	4	High	High	High	High	High	High	High	High	High	Peak Found	0.486923	0.565901	0.347606	0.421037	4.6092e+07	6.04893e+07	1.61368e+08	134975340	3.20911e+07	7.84329e+07	6.04655e+07	2.08307e+08	7.94398e+07	1.2993e+08	3	4	4	4	4	3	4	4	4	4
O95167	NDUFA3	Mitochondrion inner membrane {ECO:0000305|PubMed:12611891}; Single-pass membrane protein {ECO:0000255}.	NADH dehydrogenase [ubiquinone] 1 alpha subcomplex subunit 3 OS=Homo sapiens OX=9606 GN=NDUFA3 PE=1 SV=1	1.265	0.64	0.683	0.507	19; CHR_HSCHR19LRC_LRC_J_CTG3_1; CHR_HSCHR19LRC_LRC_I_CTG3_1; CHR_HSCHR19LRC_PGF1_CTG3_1; CHR_HSCHR19LRC_COX2_CTG3_1; CHR_HSCHR19_4_CTG3_1; CHR_HSCHR19LRC_LRC_S_CTG3_1; CHR_HSCHR19LRC_LRC_T_CTG3_1; CHR_HSCHR19LRC_PGF2_CTG3_1; CHR_HSCHR19LRC_COX1_CTG3_1	9.3	High	21	2	7	2	Peak Found	High	High	Peak Found	High	Peak Found	High	Peak Found	High	Peak Found	0.69596	0.423649	0.755731	0.721487	5.10536e+07	8.23042e+07	5.42712e+07	74864888	3.04257e+07	5.2907e+07	2.47768e+07	7.56035e+07	3.35393e+07	2.40484e+07	2	2	2	2	2	2	2	2	2	2
P49590	HARS2	Mitochondrion {ECO:0000269|PubMed:21464306}.	Probable histidine--tRNA ligase, mitochondrial OS=Homo sapiens OX=9606 GN=HARS2 PE=1 SV=1	1.212	1.167	1.134	0.816	5	56.9	High	20	10	37	6	High	High	High	High	High	High	High	High	High	High	0.726202	0.898078	0.795879	0.909556	1.07823e+08	8.39327e+07	1.16091e+08	1.70421e+08	9.7181e+07	1.28715e+08	2.02768e+08	1.23917e+08	1.86634e+08	8.62525e+07	7	10	10	9	10	8	10	9	10	7
P00505	GOT2	Mitochondrion matrix {ECO:0000269|PubMed:9537447}. Cell membrane {ECO:0000269|PubMed:9537447}. Note=Exposure to alcohol promotes translocation to the cell membrane.	Aspartate aminotransferase, mitochondrial OS=Homo sapiens OX=9606 GN=GOT2 PE=1 SV=3	1.474	1.759	2.124	1.079	16	47.5	High	35	14	108	14	High	High	High	High	High	High	High	High	High	High	0.445158	0.272655	0.307965	0.627142	1.31751e+09	6.80842e+08	1.04039e+09	2.08763e+09	1.62289e+09	2.07803e+09	3.30978e+09	2.71619e+09	6.63281e+08	2.06249e+09	11	11	13	11	10	10	13	12	13	13
Q5JRX3	PITRM1	Mitochondrion matrix {ECO:0000269|PubMed:16849325, ECO:0000269|PubMed:19196155}.	Presequence protease, mitochondrial OS=Homo sapiens OX=9606 GN=PITRM1 PE=1 SV=3	1.128	0.756	1.095	0.719	10	117.3	High	38	31	194	31	High	High	High	High	High	High	High	High	High	High	0.810728	0.468723	0.828799	0.938168	6.46441e+08	7.17724e+08	8.05855e+08	9.33923e+08	6.32039e+08	6.20944e+08	9.52856e+08	1.02976e+09	8.28531e+08	1.22427e+09	21	31	30	25	29	27	30	27	31	24
Q9BUR5	APOO	Mitochondrion inner membrane {ECO:0000269|PubMed:25764979}; Single-pass membrane protein {ECO:0000255}. Secreted {ECO:0000269|PubMed:16956892, ECO:0000269|PubMed:25764979}. Mitochondrion {ECO:0000269|PubMed:25781180}. Golgi apparatus membrane {ECO:0000269|PubMed:25764979}. Endoplasmic reticulum membrane {ECO:0000269|PubMed:25764979}. Note=Exists in three distinct forms: a glyc	MICOS complex subunit MIC26 OS=Homo sapiens OX=9606 GN=APOO PE=1 SV=1	1.341	0.937	0.449	0.407	X	22.3	High	29	4	27	4	Peak Found	High	High	High	High	High	High	High	High	High	0.611935	0.887664	0.431978	0.605618	4.41992e+07	2.99561e+07	4.43207e+07	57295500	4.60507e+07	3.39145e+07	6.87879e+07	8.45569e+07	5.53958e+07	3.62274e+06	2	4	4	2	4	2	4	3	4	1
Q53H12	AGK	Mitochondrion inner membrane {ECO:0000269|PubMed:15939762, ECO:0000269|PubMed:16269826, ECO:0000269|PubMed:28712724, ECO:0000269|PubMed:28712726}; Peripheral membrane protein {ECO:0000269|PubMed:28712724}. Mitochondrion intermembrane space {ECO:0000269|PubMed:28712724, ECO:0000269|PubMed:28712726}. Note=Localizes in the mitochondrion intermembrane space, where it associates wi	Acylglycerol kinase, mitochondrial OS=Homo sapiens OX=9606 GN=AGK PE=1 SV=2	1.855	2.29	2.171	1.578	7	47.1	High	30	9	97	9	High	High	High	High	High	High	High	High	High	High	0.227834	0.095641	0.295719	0.311284	1.42943e+08	1.52003e+08	2.69429e+08	2.74049e+08	7.30161e+08	3.31526e+08	5.7e+08	3.74649e+08	8.45172e+08	2.04835e+08	6	9	9	7	9	7	9	7	9	7
Q5TC12	ATPAF1	Mitochondrion {ECO:0000250}.	ATP synthase mitochondrial F1 complex assembly factor 1 OS=Homo sapiens OX=9606 GN=ATPAF1 PE=1 SV=1	0.4	0.68	0.308	0.524	1	36.4	High	7	2	5	2	Peak Found	Peak Found	High	Not Found	High	Not Found	High	Not Found	Peak Found	Not Found	0.29649	0.655063	0.376717	0.839451	7.97406e+06	7.2105e+06	3.64588e+06		5.75866e+06		4.31846e+06		4.26433e+06		1	2	2		2		2		2
Q15120	PDK3	Mitochondrion matrix.	[Pyruvate dehydrogenase (acetyl-transferring)] kinase isozyme 3, mitochondrial OS=Homo sapiens OX=9606 GN=PDK3 PE=1 SV=1	100	100	100	100	X	46.9	High	11	3	4	2	Not Found	Not Found	High	Not Found	High	Not Found	High	Peak Found	High	Not Found	1e-17	1e-17	1e-17	1e-17			957829		3.38028e+06		2.13566e+06	6.23407e+06	6.57794e+06				1		2		2	1	2
Q92552	MRPS27	Cytoplasm {ECO:0000269|PubMed:28714366}. Mitochondrion {ECO:0000269|PubMed:22841715, ECO:0000269|PubMed:25838379}.	28S ribosomal protein S27, mitochondrial OS=Homo sapiens OX=9606 GN=MRPS27 PE=1 SV=3	1.076	1.347	1.267	1.226	5	47.6	High	23	10	87	10	High	High	High	High	High	High	High	High	High	High	0.882214	0.602659	0.694108	0.507571	1.63811e+08	1.40854e+08	4.39268e+08	285271379	4.66028e+08	2.76702e+08	2.47005e+08	3.75082e+08	4.15302e+08	4.47359e+08	7	10	10	9	10	9	10	7	10	9
Q16798	ME3	Mitochondrion matrix.	NADP-dependent malic enzyme, mitochondrial OS=Homo sapiens OX=9606 GN=ME3 PE=2 SV=2	4.213	1.583	4.257	7.409	11	67	High	15	6	23	5	High	Peak Found	High	High	High	High	High	High	High	Not Found	0.0362199	0.604509	0.0750755	0.00822259		3.97565e+06	2.50335e+07		1.15062e+07	3.08906e+06	3.64327e+07		3.72571e+07			4	3		4	2	4		4
Q02978	SLC25A11	Mitochondrion inner membrane {ECO:0000250|UniProtKB:P97700}; Multi-pass membrane protein {ECO:0000250|UniProtKB:P97700}.	Mitochondrial 2-oxoglutarate/malate carrier protein OS=Homo sapiens OX=9606 GN=SLC25A11 PE=1 SV=3	1.55	1.495	1.753	0.947	17	34	High	67	17	127	17	High	High	High	High	High	High	High	High	High	Peak Found	0.389422	0.455395	0.431479	0.760138	5.13735e+08	6.26005e+08	1.31305e+09	1073106484	6.68024e+08	1.05506e+09	8.41726e+08	1.04519e+09	1.31896e+09	7.23352e+08	11	17	16	14	17	15	15	11	17	10
Q9BQ52	ELAC2	Mitochondrion {ECO:0000269|PubMed:21593607}. Nucleus {ECO:0000269|PubMed:21593607}. Note=Mainly mitochondrial.	Zinc phosphodiesterase ELAC protein 2 OS=Homo sapiens OX=9606 GN=ELAC2 PE=1 SV=2	1.934	1.738	3.827	1.276	17	92.2	High	14	8	37	8	Peak Found	High	High	Peak Found	High	Peak Found	High	Peak Found	High	Peak Found	0.277931	0.410001	0.0883525	0.467272	1.67998e+07	4.88909e+07	8.42967e+07	1.17168e+08	1.02071e+08	5.25331e+07	1.11256e+08	9.56213e+07	1.52254e+08	3.92914e+07	3	8	7	6	8	4	8	5	8	6
Q9Y5J9	TIMM8B	Mitochondrion inner membrane {ECO:0000250}; Peripheral membrane protein {ECO:0000250}; Intermembrane side {ECO:0000250}.	Mitochondrial import inner membrane translocase subunit Tim8 B OS=Homo sapiens OX=9606 GN=TIMM8B PE=1 SV=1	1.443	1.686	1.189	2.429	11	9.3	High	31	3	8	3	Peak Found	High	High	Peak Found	High	Peak Found	High	Peak Found	Peak Found	Peak Found	0.523779	0.440477	0.751179	0.133603	2.78754e+07	5.1275e+07	3.11621e+07	1.25243e+08	5.69844e+07	1.10045e+08	2.9161e+07	1.47724e+08	9.4289e+07	1.60271e+08	1	3	3	3	3	3	3	3	3	3
O00746	NME4	Mitochondrion intermembrane space {ECO:0000269|PubMed:18635542}; Peripheral membrane protein. Mitochondrion matrix {ECO:0000305|PubMed:18635542}. Note=Predominantly localized in the mitochondrion intermembrane space (PubMed:18635542). Colocalizes with OPA1 in mitochondria (PubMed:24970086). {ECO:0000269|PubMed:18635542, ECO:0000269|PubMed:24970086}.	Nucleoside diphosphate kinase, mitochondrial OS=Homo sapiens OX=9606 GN=NME4 PE=1 SV=1	1.168	0.798	1.11	0.959	16	20.6	High	51	7	51	7	Peak Found	High	High	High	High	High	High	High	High	High	0.810279	0.617306	0.818	0.746901	7.87271e+07	6.27738e+07	1.13223e+08	84283055	5.83805e+07	7.08588e+07	9.93749e+07	5.33957e+07	5.2284e+07	7.17925e+07	4	7	7	3	7	3	7	5	7	5
Q8N5K1	CISD2	Endoplasmic reticulum membrane; Single-pass membrane protein. Mitochondrion outer membrane; Single-pass membrane protein. Note=According to PubMed:20010695, it mainly localizes to the endoplasmic reticulum. However, experiments in mouse showed that it mainly localizes to the mitochondrion outer membrane.	CDGSH iron-sulfur domain-containing protein 2 OS=Homo sapiens OX=9606 GN=CISD2 PE=1 SV=1	0.897	1.319	0.624	0.689	4	15.3	High	32	4	11	4	High	High	High	Peak Found	High	Peak Found	High	Peak Found	High	Peak Found	0.835692	0.736953	0.641108	0.905701	1.16528e+08	6.31289e+07	4.38837e+07	95081144	9.38772e+07	1.26343e+08	6.18877e+07	8.35944e+07	5.92891e+07	1.28318e+08	4	4	3	3	4	3	4	3	4	3
Q9NRX2	MRPL17	Mitochondrion {ECO:0000269|PubMed:25278503, ECO:0000269|PubMed:25838379, ECO:0000269|PubMed:28892042}.	39S ribosomal protein L17, mitochondrial OS=Homo sapiens OX=9606 GN=MRPL17 PE=1 SV=1	1.006	0.873	1.087	0.759	11	20	High	48	9	35	9	Peak Found	High	High	Peak Found	High	High	High	High	High	Peak Found	0.983497	0.684944	0.835006	0.979234	1.10161e+08	9.85232e+07	7.48319e+07	1.54433e+08	8.24501e+07	1.17279e+08	1.05112e+08	1.61554e+08	1.64071e+08	1.54646e+08	6	7	8	7	9	7	8	6	9	8
O00154	ACOT7	[Isoform 4]: Cytoplasm, cytosol {ECO:0000305|PubMed:12435388}.; SUBCELLULAR LOCATION: [Isoform 6]: Cytoplasm, cytosol {ECO:0000305|PubMed:12435388}.; SUBCELLULAR LOCATION: [Isoform 1]: Mitochondrion {ECO:0000269|PubMed:12435388}.; SUBCELLULAR LOCATION: [Isoform 5]: Mitochondrion {ECO:0000269|PubMed:12435388}.	Cytosolic acyl coenzyme A thioester hydrolase OS=Homo sapiens OX=9606 GN=ACOT7 PE=1 SV=3	1.688	1.589	0.61	1.149	1	41.8	High	17	5	21	5	Peak Found	High	High	High	High	High	High	High	High	Peak Found	0.386897	0.539636	0.782895	0.540088	2.83163e+07	1.90045e+07	6.50247e+07	41345186	1.78393e+07	4.44244e+07	1.22353e+07	2.45324e+07	1.84163e+07	3.06273e+07	4	5	5	3	3	4	5	3	5	4
Q99798	ACO2	Mitochondrion {ECO:0000250|UniProtKB:P16276}.	Aconitate hydratase, mitochondrial OS=Homo sapiens OX=9606 GN=ACO2 PE=1 SV=2	1.686	1.874	2.686	1.456	22	85.4	High	49	34	198	34	High	High	High	High	High	High	High	High	High	High	0.305129	0.217557	0.192267	0.367709	1.23482e+09	1.39024e+09	3.1136e+09	2.35926e+09	3.07568e+09	2.69144e+09	5.29551e+09	4.54925e+09	2.18173e+09	3.09276e+09	26	31	33	26	33	26	33	26	34	29
Q16795	NDUFA9	Mitochondrion matrix {ECO:0000305|PubMed:12611891}.	NADH dehydrogenase [ubiquinone] 1 alpha subcomplex subunit 9, mitochondrial OS=Homo sapiens OX=9606 GN=NDUFA9 PE=1 SV=2	1.484	1.08	1.449	0.996	12	42.5	High	51	17	135	17	High	High	High	High	High	High	High	High	High	High	0.437901	0.965292	0.578155	0.707442	5.88467e+08	7.49384e+08	9.70191e+08	773065443	1.07202e+09	6.15503e+08	1.20991e+09	6.34047e+08	8.05581e+08	7.99136e+08	10	16	17	12	15	11	17	9	17	11
Q9BWM7	SFXN3	Mitochondrion membrane {ECO:0000269|PubMed:30442778, ECO:0000269|Ref.4}; Multi-pass membrane protein {ECO:0000255}.	Sideroflexin-3 OS=Homo sapiens OX=9606 GN=SFXN3 PE=1 SV=3	1.191	1.299	1.596	0.962	10	35.5	High	52	13	72	12	High	High	High	Peak Found	High	Peak Found	High	Peak Found	High	Peak Found	0.728847	0.65803	0.500974	0.743725	7.2013e+08	4.54009e+08	4.88169e+08	9.61641e+08	1.21027e+09	9.19511e+08	1.04475e+09	1.00227e+09	3.88566e+08	8.12776e+08	11	14	13	11	14	11	14	11	13	12
P00846	ATP6	Mitochondrion inner membrane; Multi-pass membrane protein.	ATP synthase subunit a OS=Homo sapiens OX=9606 GN=MT-ATP6 PE=1 SV=1	1.098	1.047	1.211	1.08	MT	24.8	High	8	2	6	2	Peak Found	High	High	Peak Found	High	Peak Found	High	Peak Found	High	Peak Found	0.886042	0.949622	0.734747	0.652533	4.71701e+07	2.42187e+08	8.57562e+07	282493080	1.03801e+08	2.73715e+08	1.43134e+08	2.93761e+08	1.01464e+08	2.80222e+08	1	2	2	2	2	2	2	2	2	2
Q9NVS2	MRPS18A	Mitochondrion {ECO:0000269|PubMed:25278503, ECO:0000269|PubMed:25838379, ECO:0000269|PubMed:28892042}.	39S ribosomal protein S18a, mitochondrial OS=Homo sapiens OX=9606 GN=MRPS18A PE=1 SV=1	1.16	0.918	1.557	0.941	6	22.2	High	12	3	12	3	Peak Found	High	High	Peak Found	High	Peak Found	High	Peak Found	High	Peak Found	0.802167	0.83009	0.519921	0.765659	5.23872e+07	6.87433e+07	4.58328e+07	109243036	4.90087e+07	2.34443e+07	2.11553e+08	9.69697e+07	7.38462e+07	8.02735e+07	2	3	3	3	3	1	3	2	3	3
Q9NX47	MARCH5	Mitochondrion outer membrane {ECO:0000269|PubMed:16874301}; Multi-pass membrane protein {ECO:0000255}. Endoplasmic reticulum membrane {ECO:0000269|PubMed:14722266}; Multi-pass membrane protein {ECO:0000255}. Note=Authors show that the protein can be detected in endoplasmic reticulum (PubMed:14722266). Authors (PubMed:16874301) show its presence only in mitochondria (PubMed:168	E3 ubiquitin-protein ligase MARCH5 OS=Homo sapiens OX=9606 GN=MARCH5 PE=1 SV=1	1.337	1.044	2.828	0.8	10	31.2	High	16	4	18	4	Peak Found	High	High	Peak Found	High	Peak Found	High	Peak Found	High	Peak Found	0.601326	0.991319	0.171945	0.866219	7.18081e+07	4.33405e+07	5.63233e+07	82444278	6.22522e+07	6.70382e+07	2.50927e+08	7.95243e+07	6.35194e+07	2.11652e+07	2	4	4	2	4	1	4	3	4	2
Q9Y2C4	EXOG	Mitochondrion inner membrane {ECO:0000269|PubMed:18187503}.	Nuclease EXOG, mitochondrial OS=Homo sapiens OX=9606 GN=EXOG PE=1 SV=2	1.337	0.83	0.858	0.557	3	41.1	High	40	8	29	8	High	High	High	Peak Found	High	Peak Found	High	Peak Found	High	Peak Found	0.632058	0.711019	0.936756	0.781298	3.89107e+07	1.15957e+08	1.21991e+08	9.97164e+07	1.08903e+08	1.96638e+07	7.90572e+07	1.16184e+08	5.40649e+07	3.1333e+07	4	8	8	4	8	2	8	5	8	5
Q6P587	FAHD1	Mitochondrion {ECO:0000269|PubMed:21878618}. Cytoplasm, cytosol {ECO:0000269|PubMed:21878618}.	Acylpyruvase FAHD1, mitochondrial OS=Homo sapiens OX=9606 GN=FAHD1 PE=1 SV=2	1.933	1.22	1.689	0.774	16	24.8	High	43	6	96	6	High	High	High	High	High	High	High	High	High	High	0.19949	0.817946	0.458427	0.97059	7.37323e+07	7.86355e+07	3.43499e+08	1.85427e+08	2.31861e+08	1.63542e+08	2.14221e+08	1.81388e+08	1.0099e+08	5.27066e+07	3	5	6	4	5	4	7	3	7	4
Q9Y305	ACOT9	Mitochondrion {ECO:0000250}.	Acyl-coenzyme A thioesterase 9, mitochondrial OS=Homo sapiens OX=9606 GN=ACOT9 PE=1 SV=2	1.11	1.083	1.376	0.889	X	49.9	High	47	19	118	19	High	High	High	High	High	High	High	High	High	Peak Found	0.834006	0.960304	0.621635	0.828361	5.11069e+08	5.38766e+08	6.94623e+08	8.19644e+08	4.3915e+08	8.48691e+08	8.48523e+08	8.7178e+08	7.87505e+08	8.23736e+08	13	19	19	13	19	14	19	13	19	16
Q9Y3B7	MRPL11	Mitochondrion {ECO:0000269|PubMed:11279069, ECO:0000269|PubMed:25278503, ECO:0000269|PubMed:25838379, ECO:0000269|PubMed:28892042}.	39S ribosomal protein L11, mitochondrial OS=Homo sapiens OX=9606 GN=MRPL11 PE=1 SV=1	0.821	0.985	1.128	0.532	11	20.7	High	38	7	26	7	Peak Found	High	High	Peak Found	High	Peak Found	High	High	High	Peak Found	0.695457	0.840111	0.800154	0.6211	2.83071e+08	1.65015e+08	1.47235e+08	174884400	1.59239e+08	1.5425e+08	1.56582e+08	1.91959e+08	3.7398e+08	1.12289e+08	5	7	7	4	6	5	7	4	7	4
P13995	MTHFD2	Mitochondrion.	Bifunctional methylenetetrahydrofolate dehydrogenase/cyclohydrolase, mitochondrial OS=Homo sapiens OX=9606 GN=MTHFD2 PE=1 SV=2	1.779	1.023	1.081	1.299	2	37.9	High	40	8	46	8	High	High	High	Peak Found	High	High	High	Peak Found	High	Peak Found	0.274527	0.884744	0.8406	0.486861	5.25619e+07	1.70087e+08	3.60245e+08	60451414	1.42492e+08	2.78773e+07	2.80603e+08	5.77066e+07	3.16461e+08	2.91329e+07	2	8	7	2	8	1	8	3	8	3
Q5XKP0	C19orf70	Mitochondrion inner membrane {ECO:0000269|PubMed:25997101}; Single-pass membrane protein {ECO:0000255}. Note=Enriched at crista junctions. {ECO:0000269|PubMed:25997101}.	MICOS complex subunit MIC13 OS=Homo sapiens OX=9606 GN=MIC13 PE=1 SV=1	1.48	1.033	0.865	0.589	19	13.1	High	41	3	15	3	Peak Found	High	High	Peak Found	High	Peak Found	High	Peak Found	High	Peak Found	0.504335	0.974614	0.956542	0.905568	1.69846e+07	4.38296e+07	6.29564e+07	18905276	4.18376e+07	1.31882e+07	2.59211e+07	2.6526e+07	7.39221e+07	6.83094e+06	2	3	3	1	3	1	3	2	2	1
Q9NVH1	DNAJC11	Mitochondrion {ECO:0000269|PubMed:25997101}. Note=Isoforms show differential submitochondrial localization. A 57 kDa form (potentially isoform 3) shows either mitochondrial matrix or innermembrane (IM) localization, possibly anchored to the IM facing the matrix. A 35 kDa form behaved either as an inner membrane space (IMS) or an IM protein exposed to the IMS. {ECO:0000269|PubM	DnaJ homolog subfamily C member 11 OS=Homo sapiens OX=9606 GN=DNAJC11 PE=1 SV=2	1.839	1.597	1.563	1.13	1	63.2	High	25	10	48	10	High	High	High	High	High	High	High	High	High	High	0.250118	0.476063	0.51693	0.577517	5.60236e+07	9.79821e+07	1.77645e+08	119276728	1.14307e+08	1.84372e+08	9.61614e+07	1.2992e+08	1.38274e+08	1.35592e+08	4	8	9	5	9	8	10	5	9	5
Q15031	LARS2	Mitochondrion matrix {ECO:0000250}.	Probable leucine--tRNA ligase, mitochondrial OS=Homo sapiens OX=9606 GN=LARS2 PE=1 SV=2	1.619	1.652	2.468	1.309	3	101.9	High	29	21	66	21	Peak Found	High	High	High	High	High	High	High	High	High	0.352915	0.414953	0.229644	0.47165	1.21272e+08	6.41557e+07	2.40501e+08	1.86121e+08	2.10613e+08	1.76464e+08	4.26685e+08	1.72753e+08	2.37904e+08	1.84523e+08	10	18	18	11	19	11	19	11	21	11
Q9Y676	MRPS18B	Mitochondrion {ECO:0000269|PubMed:25838379}.	28S ribosomal protein S18b, mitochondrial OS=Homo sapiens OX=9606 GN=MRPS18B PE=1 SV=1	1.534	0.596	0.553	1.338	6; CHR_HSCHR6_MHC_COX_CTG1; CHR_HSCHR6_MHC_MCF_CTG1; CHR_HSCHR6_MHC_DBB_CTG1; CHR_HSCHR6_MHC_SSTO_CTG1; CHR_HSCHR6_MHC_MANN_CTG1; CHR_HSCHR6_MHC_QBL_CTG1	29.4	High	31	4	13	4	Peak Found	High	High	Peak Found	High	Peak Found	High	Peak Found	High	Peak Found	0.448498	0.388168	0.587342	0.494703	3.70336e+07	5.35499e+07	8.38273e+07	42926007	3.10879e+07	4.41837e+07	3.36757e+07	3.01177e+07	5.10438e+07	1.62118e+07	2	4	3	2	4	2	4	2	4	1
O75439	PMPCB	Mitochondrion matrix {ECO:0000269|PubMed:22354088}.	Mitochondrial-processing peptidase subunit beta OS=Homo sapiens OX=9606 GN=PMPCB PE=1 SV=2	1.476	1.612	1.431	1.413	7	54.3	High	38	13	47	12	Peak Found	High	High	Peak Found	High	Peak Found	High	Peak Found	High	Peak Found	0.443716	0.363777	0.588313	0.390248	3.14343e+08	2.2474e+08	2.33024e+08	429269275	3.3439e+08	4.41868e+08	5.0529e+08	4.4637e+08	3.02665e+08	5.69766e+08	9	12	12	8	11	10	11	8	12	9
Q9BUB7	TMEM70	Mitochondrion inner membrane {ECO:0000269|PubMed:20937241}; Multi-pass membrane protein {ECO:0000269|PubMed:20937241}.	Transmembrane protein 70, mitochondrial OS=Homo sapiens OX=9606 GN=TMEM70 PE=1 SV=2	2.019	2.611	2.478	1.537	8	29	High	20	4	19	4	Peak Found	High	High	Peak Found	High	Peak Found	High	Peak Found	High	Peak Found	0.232994	0.0926252	0.227834	0.36717	6.55593e+07	5.4509e+07	8.34224e+07	1.12098e+08	1.98646e+08	1.44445e+08	7.73043e+07	2.24363e+08	5.62225e+07	2.11225e+08	4	4	4	4	4	4	4	4	4	4
Q9BRT2	MNF1; UQCC2	Mitochondrion matrix, mitochondrion nucleoid. Mitochondrion. Mitochondrion intermembrane space {ECO:0000250}. Mitochondrion matrix {ECO:0000250}. Mitochondrion inner membrane {ECO:0000250}. Note=Predominantly expressed in the mitochondrial inner membrane. {ECO:0000250}.	Ubiquinol-cytochrome-c reductase complex assembly factor 2 OS=Homo sapiens OX=9606 GN=UQCC2 PE=1 SV=1	1.037	1.055	1.182	0.172	6	14.9	High	13	2	9	2	High	High	High	Peak Found	High	Peak Found	Peak Found	High	High	Peak Found	0.914274	0.907456	0.697766	0.202772	8.36163e+06	5.32494e+06	8.43766e+06	8674759	7.02618e+06	8.82053e+06	7.77818e+06	9.88346e+06	9.92553e+06	543104	1	2	2	1	2	1	2	1	2	1
Q9H9P8	L2HGDH	Mitochondrion {ECO:0000269|PubMed:16005139}.	L-2-hydroxyglutarate dehydrogenase, mitochondrial OS=Homo sapiens OX=9606 GN=L2HGDH PE=1 SV=3	0.766	3.815	2.203	0.427	14	50.3	High	11	4	11	4	Peak Found	Peak Found	High	Peak Found	High	Peak Found	High	Peak Found	High	Not Found	0.729907	0.0819929	0.28145	0.679343	5.43983e+06	1.35223e+07	3.31712e+07	8166000	4.56837e+07	1.35704e+07	4.96474e+07	2.5843e+07	1.40755e+07		1	2	4	1	4	1	4	1	4
Q9Y237	PIN4	[Isoform 1]: Nucleus, nucleolus. Cytoplasm, cytoskeleton, spindle. Cytoplasm. Note=Colocalizes in the nucleolus during interphase and on the spindle apparatus during mitosis with NPM1.; SUBCELLULAR LOCATION: [Isoform 2]: Mitochondrion. Mitochondrion matrix. Note=Imported in a time- and membrane potential-dependent manner to the mitochondrial matrix, but without concomitant pro	Peptidyl-prolyl cis-trans isomerase NIMA-interacting 4 OS=Homo sapiens OX=9606 GN=PIN4 PE=1 SV=1		0.403	0.827	1.642	X	13.8	High	21	3	4	3	Not Found	Peak Found	Peak Found	High	Not Found	High	Peak Found	Peak Found	Peak Found	Peak Found		0.4206	0.964262	0.416475		2.6453e+06	3.08634e+06	4496065		1.06632e+06	2.18719e+06	6.18583e+06	2.87586e+06	6.55831e+06		1	1	1		1	1	1	1	1
Q9H6K4	OPA3	Mitochondrion {ECO:0000305}.	Optic atrophy 3 protein OS=Homo sapiens OX=9606 GN=OPA3 PE=1 SV=1	0.676	1.041	0.206	0.488	19	20	High	8	2	5	2	Not Found	High	High	Not Found	Peak Found	Peak Found	High	Not Found	High	Not Found	0.623392	0.95339	0.168942	0.820609		1.93343e+07	1.06408e+07		2.00326e+07	1.66351e+07	3.23817e+06		8.3301e+06			2	2		2	1	2		2
Q9Y3D9	MRPS23	Mitochondrion {ECO:0000269|PubMed:25838379}.	28S ribosomal protein S23, mitochondrial OS=Homo sapiens OX=9606 GN=MRPS23 PE=1 SV=2	0.969	0.943	1.651	0.562	17	21.8	High	31	5	29	5	Peak Found	High	High	Peak Found	High	Peak Found	High	Peak Found	High	Peak Found	0.939144	0.796317	0.475313	0.709408	1.28196e+08	7.31278e+07	8.17562e+07	155346288	5.22847e+07	1.49795e+08	1.04781e+08	2.46439e+08	7.6573e+07	5.48213e+07	4	5	5	4	5	4	5	4	5	5
P50416	CPT1A	Mitochondrion outer membrane {ECO:0000269|PubMed:11350182, ECO:0000269|PubMed:14517221}; Multi-pass membrane protein {ECO:0000269|PubMed:11350182, ECO:0000269|PubMed:14517221}.	Carnitine O-palmitoyltransferase 1, liver isoform OS=Homo sapiens OX=9606 GN=CPT1A PE=1 SV=2	1.283	1.758	1.201	0.864	11	88.3	High	31	21	116	21	High	High	High	High	High	High	High	High	High	High	0.623018	0.273502	0.742317	0.859302	2.21412e+08	4.12158e+08	4.12055e+08	294306196	4.13657e+08	4.13078e+08	2.87122e+08	3.97963e+08	3.57826e+08	6.14247e+08	12	20	19	12	21	13	21	12	20	14
P82933	MRPS9	Mitochondrion {ECO:0000269|PubMed:25838379}.	28S ribosomal protein S9, mitochondrial OS=Homo sapiens OX=9606 GN=MRPS9 PE=1 SV=2	1.938	1.142	2.103	1.451	2	45.8	High	30	11	53	11	High	High	High	High	High	High	High	High	High	Peak Found	0.194525	0.919092	0.313721	0.375803	1.70611e+08	1.59491e+08	5.72614e+08	2.71693e+08	1.70466e+08	1.97171e+08	2.78676e+08	3.71923e+08	2.70529e+08	2.30671e+08	8	11	11	8	10	8	11	7	11	8
Q9NUL7	DDX28	Nucleus {ECO:0000269|PubMed:11350955, ECO:0000269|PubMed:25683708}. Mitochondrion {ECO:0000269|PubMed:11350955}. Mitochondrion matrix, mitochondrion nucleoid {ECO:0000269|PubMed:25683715}. Mitochondrion matrix {ECO:0000269|PubMed:25683708}. Note=Transported between these two compartments. Nuclear localization depends on active RNA polymerase II transcription. Localizes to mito	Probable ATP-dependent RNA helicase DDX28 OS=Homo sapiens OX=9606 GN=DDX28 PE=1 SV=2	1.955	0.61	1.396	0.926	16	59.5	High	16	5	17	5	Not Found	High	High	Peak Found	High	Peak Found	High	Not Found	High	Peak Found	0.280302	0.541801	0.598776	0.681533		2.38584e+07	4.17724e+07	4264523	1.54855e+07	5.08379e+06	3.96649e+07		2.55267e+07	8.52106e+06		4	5	1	5	1	5		5	1
Q9Y3D3	MRPS16	Mitochondrion {ECO:0000269|PubMed:25838379}.	28S ribosomal protein S16, mitochondrial OS=Homo sapiens OX=9606 GN=MRPS16 PE=1 SV=1	2.241	1.362	1.361	1.686	10	15.3	High	19	2	9	2	Peak Found	High	High	Peak Found	High	Peak Found	High	Peak Found	High	Peak Found	0.179138	0.691429	0.63216	0.306861	4.38216e+07	2.56371e+07	3.11088e+07	69879952	4.94935e+07	3.93011e+07	7.30811e+07	4.55823e+07	5.1151e+07	7.10792e+07	2	2	2	2	2	2	2	2	2	2
P41250	GARS	Cytoplasm {ECO:0000269|PubMed:17035524}. Mitochondrion {ECO:0000250|UniProtKB:Q9CZD3}. Cell projection, axon {ECO:0000269|PubMed:17035524, ECO:0000269|PubMed:25168514}. Secreted {ECO:0000250|UniProtKB:Q9CZD3}. Secreted, extracellular exosome {ECO:0000250|UniProtKB:Q9CZD3}. Note=In transfected COS7 cells, not detected in mitochondria, nor in Golgi apparatus (PubMed:17035524). S	Glycine--tRNA ligase OS=Homo sapiens OX=9606 GN=GARS PE=1 SV=3	1.219	1.295	1.466	1.355	7	83.1	High	24	15	64	15	Peak Found	High	High	Peak Found	High	Peak Found	High	Peak Found	High	Peak Found	0.694849	0.664395	0.568254	0.422907	1.66052e+08	2.54279e+08	2.91854e+08	231335993	1.72069e+08	2.25417e+08	3.40175e+08	2.07975e+08	2.55463e+08	2.32884e+08	11	15	15	10	14	10	14	9	15	9
P33121	ACSL1	Mitochondrion outer membrane {ECO:0000250}; Single-pass type III membrane protein {ECO:0000250}. Peroxisome membrane {ECO:0000250}; Single-pass type III membrane protein {ECO:0000250}. Microsome membrane {ECO:0000250}; Single-pass type III membrane protein {ECO:0000250}. Endoplasmic reticulum membrane {ECO:0000269|PubMed:24269233}; Single-pass type III membrane protein {ECO:00	Long-chain-fatty-acid--CoA ligase 1 OS=Homo sapiens OX=9606 GN=ACSL1 PE=1 SV=1	1.627	1.4	1.429	1.563	4	77.9	High	26	17	96	17	High	High	High	High	High	High	High	High	High	High	0.345241	0.610899	0.589881	0.317848	1.20258e+08	1.05718e+08	3.1443e+08	2.03118e+08	2.19519e+08	2.28795e+08	2.40968e+08	2.12414e+08	4.50275e+08	2.42499e+08	10	14	16	11	16	12	15	12	16	13
P16260	SLC25A16	Mitochondrion inner membrane {ECO:0000269|PubMed:11158296}; Multi-pass membrane protein {ECO:0000269|PubMed:11158296}.	Graves disease carrier protein OS=Homo sapiens OX=9606 GN=SLC25A16 PE=1 SV=3	100	100	100	100	10	36.2	High	6	2	3	2	Not Found	Not Found	High	Peak Found	Peak Found	Not Found	High	Peak Found	High	Peak Found	1e-17	1e-17	1e-17	1e-17			1.71217e+06	19235000	3.36706e+06		2.33248e+06	4.59441e+06	1.38095e+07	6.91857e+06			1	2	1		2	1	2	1
Q7L311	ARMCX2	Mitochondrion {ECO:0000250|UniProtKB:Q6A058}. Mitochondrion outer membrane {ECO:0000250|UniProtKB:Q8BHS6}; Single-pass membrane protein {ECO:0000255}.	Armadillo repeat-containing X-linked protein 2 OS=Homo sapiens OX=9606 GN=ARMCX2 PE=2 SV=1	1.159	0.582	1.38	0.791	X	65.6	High	25	9	18	9	Peak Found	High	High	High	High	Peak Found	High	Peak Found	Peak Found	Peak Found	0.773687	0.372135	0.60483	0.903555	1.24304e+07	1.15866e+08	1.29082e+08	2.79005e+07	6.73486e+07	2.44195e+07	8.94509e+07	1.29081e+07	6.91185e+07	2.20627e+07	2	8	8	3	6	2	8	1	9	4
P05165	PCCA	Mitochondrion matrix {ECO:0000269|PubMed:10101253, ECO:0000269|PubMed:16023992}.	Propionyl-CoA carboxylase alpha chain, mitochondrial OS=Homo sapiens OX=9606 GN=PCCA PE=1 SV=4	2.626	3.956	4.445	2.73	13	80	High	15	8	21	8	Peak Found	Peak Found	High	Peak Found	High	Peak Found	High	Peak Found	High	Peak Found	0.117204	0.0378505	0.0682834	0.147592	1.3514e+07	1.47162e+07	5.46061e+07	4.13464e+07	1.41955e+08	3.74676e+07	1.04978e+08	7.01289e+07	3.4381e+07	5.8814e+07	2	6	7	4	7	4	7	3	4	4
Q96GW9	MARS2	Mitochondrion matrix {ECO:0000305}.	Methionine--tRNA ligase, mitochondrial OS=Homo sapiens OX=9606 GN=MARS2 PE=1 SV=2	1.804	3.085	2.505	0.924	2	66.5	High	9	4	6	4	Peak Found	Peak Found	High	Peak Found	High	Peak Found	High	Peak Found	High	Peak Found	0.373774	0.140338	0.231918	0.686803	2.97526e+07	7.026e+06	2.58617e+07	1.6787e+07	2.01902e+07	1.94074e+07	9.84224e+06	1.23842e+07	1.29065e+07	3.85589e+06	2	4	3	2	4	2	3	1	3	2
Q9H8M1	COQ10B	Mitochondrion inner membrane {ECO:0000250}; Peripheral membrane protein {ECO:0000250}; Matrix side {ECO:0000250}.	Coenzyme Q-binding protein COQ10 homolog B, mitochondrial OS=Homo sapiens OX=9606 GN=COQ10B PE=2 SV=1	1.436	0.604	1.699	2.798	2	27.1	High	24	4	9	4	Peak Found	Peak Found	High	Peak Found	Peak Found	Peak Found	High	Not Found	High	Peak Found	0.563036	0.546792	0.422421	0.132399	1.23444e+07	1.57075e+07	3.93397e+07	27233590	7.60559e+06	7.62763e+06	2.83106e+07		9.27389e+06	3.53219e+07	1	4	4	2	4	1	4		3	1
P21397	MAOA	Mitochondrion outer membrane; Single-pass type IV membrane protein; Cytoplasmic side.	Amine oxidase [flavin-containing] A OS=Homo sapiens OX=9606 GN=MAOA PE=1 SV=1	1.445	3.898	1.099	0.782	X	59.6	High	5	2	4	2	High	Peak Found	Peak Found	Peak Found	High	Peak Found	Peak Found	Peak Found	Peak Found	Peak Found	0.533921	0.0386286	0.7579	0.862991	4.03082e+07	1.15083e+07	2.18401e+07	70024858	7.22962e+07	6.40953e+07	9.52292e+06	9.24313e+07	1.74058e+07	5.85054e+07	2	1	2	2	2	2	2	2	2	2
P30049	ATP5D	Mitochondrion. Mitochondrion inner membrane.	ATP synthase subunit delta, mitochondrial OS=Homo sapiens OX=9606 GN=ATP5F1D PE=1 SV=2	1.24	1.611	1.886	1.484	19	17.5	High	35	3	67	3	Peak Found	High	High	Peak Found	High	Peak Found	High	Peak Found	High	Peak Found	0.671234	0.3643	0.381385	0.353754	4.37073e+08	4.79049e+08	4.70916e+08	580348496	7.31429e+08	6.48116e+08	1.21094e+09	7.50624e+08	8.38293e+08	1.27509e+09	3	3	3	2	3	2	3	3	3	3
Q9NUJ1	ABHD10	Mitochondrion {ECO:0000305}.	Mycophenolic acid acyl-glucuronide esterase, mitochondrial OS=Homo sapiens OX=9606 GN=ABHD10 PE=1 SV=1	1.393	2.096	0.979	1.093	3	33.9	High	38	9	37	9	Peak Found	High	High	Peak Found	High	Peak Found	High	Peak Found	High	Peak Found	0.551052	0.259458	0.934947	0.607413	5.78065e+07	1.15998e+08	1.33933e+08	9.6034e+07	2.11937e+08	4.96289e+07	1.62595e+08	9.28179e+07	1.34914e+08	1.16509e+08	2	7	8	5	8	2	9	4	8	5
Q8IXI2	RHOT1	Mitochondrion outer membrane {ECO:0000269|PubMed:12482879, ECO:0000269|PubMed:19528298}; Single-pass type IV membrane protein {ECO:0000269|PubMed:12482879, ECO:0000269|PubMed:19528298}. Note=Colocalizes with MGARP and RHOT2 at the mitochondria.	Mitochondrial Rho GTPase 1 OS=Homo sapiens OX=9606 GN=RHOT1 PE=1 SV=2	1.216	0.338	0.992	0.424	17	70.7	High	9	4	19	3	Peak Found	Peak Found	High	Peak Found	High	Peak Found	High	Peak Found	Peak Found	Peak Found	0.722948	0.166349	0.808607	0.693969	1.27085e+07	2.24114e+07	2.60666e+07	19347439	1.53628e+07	1.23049e+07	4.97264e+07	6.35214e+06	1.02102e+07	6.73068e+06	2	3	3	2	3	3	3	2	3	2
O75600	GCAT	Mitochondrion {ECO:0000250}. Nucleus {ECO:0000269|PubMed:17688197}. Note=Translocates to the nucleus upon cold and osmotic stress.	2-amino-3-ketobutyrate coenzyme A ligase, mitochondrial OS=Homo sapiens OX=9606 GN=GCAT PE=1 SV=1	1.913	4.673	5.871	1.834	22	45.3	High	12	3	8	3	Peak Found	Peak Found	High	Peak Found	High	Peak Found	High	Peak Found	High	Peak Found	0.358512	0.0441617	0.0359991	0.276439	6.86291e+06	2.84262e+06	4.5743e+07	6240573	3.56368e+07	1.03323e+07	4.97086e+07	1.45983e+07	2.70013e+07	9.43788e+06	1	2	3	1	3	1	3	2	3	2
Q9Y2R0	COA3	Mitochondrion inner membrane {ECO:0000269|PubMed:23260140}; Single-pass membrane protein {ECO:0000269|PubMed:23260140}.	Cytochrome c oxidase assembly factor 3 homolog, mitochondrial OS=Homo sapiens OX=9606 GN=COA3 PE=1 SV=1	1.372	1.232	1.257	0.856	17	11.7	High	31	3	11	3	Peak Found	High	High	Peak Found	High	Peak Found	High	Peak Found	High	Peak Found	0.545334	0.798183	0.700796	0.888753	1.21212e+08	1.31092e+08	1.94121e+08	193098587	1.86074e+08	1.76092e+08	6.71954e+07	3.39036e+08	1.01367e+08	2.60517e+08	2	3	3	3	3	3	3	3	3	3
Q9NVI7	ATAD3A	Mitochondrion inner membrane {ECO:0000269|PubMed:18063578, ECO:0000269|PubMed:20154147, ECO:0000269|PubMed:20332122, ECO:0000269|PubMed:20349121}; Single-pass membrane protein {ECO:0000269|PubMed:20154147, ECO:0000269|PubMed:20349121}. Mitochondrion matrix, mitochondrion nucleoid {ECO:0000269|PubMed:17210950, ECO:0000269|PubMed:18063578}. Note=In the mitochondrial inner membra	ATPase family AAA domain-containing protein 3A OS=Homo sapiens OX=9606 GN=ATAD3A PE=1 SV=2	0.938	1.023	1.045	0.927	1	71.3	High	50	28	173	14	Peak Found	High	High	Peak Found	High	Peak Found	High	High	High	Peak Found	0.904447	0.941366	0.873028	0.783187	1.1361e+09	9.06781e+08	9.84553e+08	1.31112e+09	7.96759e+08	1.38006e+09	1.59797e+09	1.57446e+09	1.02019e+09	1.31658e+09	19	27	28	20	28	19	27	21	28	17
Q9H2W6	MRPL46	Mitochondrion {ECO:0000269|PubMed:25278503, ECO:0000269|PubMed:25838379, ECO:0000269|PubMed:28892042}.	39S ribosomal protein L46, mitochondrial OS=Homo sapiens OX=9606 GN=MRPL46 PE=1 SV=1	1.62	0.89	1.787	0.597	15	31.7	High	27	6	18	6	Peak Found	High	High	Peak Found	High	Peak Found	High	Peak Found	High	Peak Found	0.335062	0.679662	0.417823	0.725087	1.5476e+08	2.35755e+08	2.3296e+08	191440662	1.38254e+08	1.87808e+08	3.0828e+08	2.02244e+08	9.85522e+07	1.97308e+08	5	6	6	5	6	5	6	4	6	5
P56385	ATP5I	Mitochondrion. Mitochondrion inner membrane.	ATP synthase subunit e, mitochondrial OS=Homo sapiens OX=9606 GN=ATP5ME PE=1 SV=2	4.145	2.396	4.142	1.102	4	7.9	High	52	3	17	3	Peak Found	High	High	Peak Found	High	Peak Found	High	High	High	High	0.00587498	0.171271	0.0675029	0.627939	3.91804e+06	1.24037e+08	1.06535e+08	392547253	1.09792e+08	2.9019e+08	2.60123e+08	4.2203e+08	1.25167e+08	1.20076e+08	1	3	3	2	2	2	3	3	3	3
O14548	COX7A2L	Mitochondrion inner membrane {ECO:0000250}.	Cytochrome c oxidase subunit 7A-related protein, mitochondrial OS=Homo sapiens OX=9606 GN=COX7A2L PE=1 SV=2	0.592	0.665	0.534	0.585	2	12.6	High	27	3	13	3	Peak Found	High	High	Peak Found	High	Peak Found	High	Peak Found	High	Peak Found	0.300866	0.354743	0.514233	0.732622	1.62188e+08	1.34622e+08	6.31134e+07	201896488	6.75176e+07	1.16855e+08	6.18773e+07	1.80884e+08	5.87407e+07	1.36055e+08	3	3	3	2	3	2	3	2	3	2
O15091	KIAA0391	Mitochondrion {ECO:0000269|PubMed:18984158}.	Mitochondrial ribonuclease P catalytic subunit OS=Homo sapiens OX=9606 GN=KIAA0391 PE=1 SV=2	1.047	2.214	1.997	0.913	14	67.3	High	8	4	14	4	Peak Found	High	High	Peak Found	High	Peak Found	High	Peak Found	High	Peak Found	0.921619	0.297491	0.333182	0.699815	6.49355e+06	9.82312e+06	5.48452e+07	5844103	4.15876e+07	9.45343e+06	3.31543e+07	1.64105e+07	2.13921e+07	1.30325e+07	1	3	4	1	4	2	4	2	4	2
P36776	LONP1	Mitochondrion matrix {ECO:0000255|HAMAP-Rule:MF_03120, ECO:0000269|PubMed:7961901}.	Lon protease homolog, mitochondrial OS=Homo sapiens OX=9606 GN=LONP1 PE=1 SV=2	1.388	1.604	2.097	1.345	19	106.4	High	38	27	194	27	High	High	High	High	High	High	High	High	High	High	0.518253	0.369077	0.31535	0.429194	6.82951e+08	8.39891e+08	1.26948e+09	1.04056e+09	1.2224e+09	1.1657e+09	1.77331e+09	1.91905e+09	1.2478e+09	1.21285e+09	18	24	26	20	26	20	25	20	26	19
P82930	MRPS34	Mitochondrion {ECO:0000269|PubMed:11279123}.	28S ribosomal protein S34, mitochondrial OS=Homo sapiens OX=9606 GN=MRPS34 PE=1 SV=2	0.791	0.878	0.559	0.47	16	25.6	High	33	7	47	7	High	High	High	High	High	High	High	High	High	Peak Found	0.643832	0.678781	0.550426	0.544916	1.26109e+08	1.41141e+08	2.01161e+08	148549123	1.86829e+08	1.00473e+08	1.06532e+08	1.82659e+08	5.46878e+07	3.67116e+07	6	7	7	6	7	5	6	7	6	3
Q9UI09	NDUFA12	Mitochondrion inner membrane {ECO:0000305|PubMed:12611891}; Peripheral membrane protein {ECO:0000255}; Matrix side {ECO:0000305}.	NADH dehydrogenase [ubiquinone] 1 alpha subcomplex subunit 12 OS=Homo sapiens OX=9606 GN=NDUFA12 PE=1 SV=1	1.12	1.516	1.51	0.835	12	17.1	High	56	7	65	7	Peak Found	High	High	High	High	High	High	High	High	High	0.803667	0.437677	0.544712	0.8926	1.94473e+08	1.66302e+08	1.93222e+08	257926258	4.8127e+08	2.31017e+08	3.42301e+08	3.7283e+08	1.51777e+08	2.58212e+08	5	6	6	6	7	6	7	6	7	6
Q96HJ9	C7orf55; FMC1; C7orf55-LUC7L2	Mitochondrion {ECO:0000269|PubMed:28719601}.	Protein FMC1 homolog OS=Homo sapiens OX=9606 GN=FMC1 PE=1 SV=2	1.403	0.292	1.062	4.931	7	12.7	High	20	2	4	2	Peak Found	Peak Found	High	Peak Found	Peak Found	Peak Found	High	Peak Found	High	Peak Found	0.628745	0.172317	0.790924	0.0349055	5.20505e+06	3.12843e+06	4.92538e+06	1.70147e+07	9.85126e+06	7.20923e+06	6.79502e+06	7.64524e+06	9.01229e+06	4.63902e+07	1	1	2	2	2	1	2	1	2	2
P19404	NDUFV2	Mitochondrion inner membrane.	NADH dehydrogenase [ubiquinone] flavoprotein 2, mitochondrial OS=Homo sapiens OX=9606 GN=NDUFV2 PE=1 SV=2	0.918	1.014	1.412	0.562	18	27.4	High	39	8	39	8	Peak Found	High	High	Peak Found	High	Peak Found	High	Peak Found	High	Peak Found	0.852514	0.937606	0.599601	0.687586	2.47826e+08	1.44976e+08	9.66806e+07	3.11451e+08	1.60602e+08	2.66811e+08	2.43545e+08	4.59958e+08	1.553e+08	2.36089e+08	6	8	7	5	8	5	8	6	8	5
Q969Z3	MARC2	Mitochondrion outer membrane; Peripheral membrane protein. Peroxisome {ECO:0000250}.	Mitochondrial amidoxime reducing component 2 OS=Homo sapiens OX=9606 GN=MARC2 PE=1 SV=1	0.588	0.573	0.46	0.768	1	38	High	6	2	25	2	High	Peak Found	Peak Found	High	High	High	Peak Found	High	Peak Found	Peak Found	0.562127	0.504333	0.603756	0.918664	1.22504e+07	6.5609e+06	3.66325e+06	1.30882e+07	2.23537e+06	1.09603e+07	1.14111e+06	6.32211e+06	1.94616e+06	2.18959e+07	1	2	2	1	2	1	2	1	2	2
P04181	OAT	Mitochondrion matrix {ECO:0000269|PubMed:23076989}.	Ornithine aminotransferase, mitochondrial OS=Homo sapiens OX=9606 GN=OAT PE=1 SV=1	0.887	0.883	1.228	1.427	10	48.5	High	58	17	123	17	Peak Found	High	High	Peak Found	High	Peak Found	High	Peak Found	High	Peak Found	0.818949	0.695763	0.721964	0.382563	1.1232e+09	1.19849e+09	1.39148e+09	1.24352e+09	1.44175e+09	1.10817e+09	1.51679e+09	1.4518e+09	1.87846e+09	1.35111e+09	11	16	17	13	17	11	16	10	17	12
P14854	COX6B1	Mitochondrion inner membrane {ECO:0000269|PubMed:30030519}; Peripheral membrane protein {ECO:0000269|PubMed:30030519}; Intermembrane side {ECO:0000269|PubMed:30030519}.	Cytochrome c oxidase subunit 6B1 OS=Homo sapiens OX=9606 GN=COX6B1 PE=1 SV=2	2.087	1.66	2.734	1.868	19	10.2	High	44	4	17	4	High	High	High	High	High	Peak Found	High	High	High	High	0.16551	0.470271	0.185067	0.222401	5.9482e+07	8.8413e+07	1.75647e+08	128826050	1.20548e+08	1.20208e+08	5.36888e+07	2.04518e+08	1.17749e+08	1.44669e+08	1	4	2	2	4	3	4	2	4	2
Q00325	SLC25A3	Mitochondrion inner membrane; Multi-pass membrane protein.	Phosphate carrier protein, mitochondrial OS=Homo sapiens OX=9606 GN=SLC25A3 PE=1 SV=2	1.751	1.905	1.898	1.85	12	40.1	High	47	14	265	14	High	High	High	High	High	High	High	High	High	High	0.271411	0.204532	0.377128	0.217626	2.36672e+09	2.13394e+09	3.88532e+09	4.29298e+09	5.70874e+09	4.95528e+09	8.2917e+09	5.93103e+09	6.68737e+09	9.12824e+09	11	13	15	12	15	13	16	12	15	13
Q8WVM0	TFB1M	Mitochondrion {ECO:0000269|PubMed:11809803}.	Dimethyladenosine transferase 1, mitochondrial OS=Homo sapiens OX=9606 GN=TFB1M PE=1 SV=1	0.886	1.869	1.317	1.234	6	39.5	High	9	3	13	3	Peak Found	High	High	Peak Found	High	Peak Found	High	High	High	Peak Found	0.921039	0.43668	0.596244	0.470489	1.46262e+07	1.20411e+07	1.47923e+07	20965804	3.36254e+07	2.09307e+07	2.87237e+07	3.06714e+07	2.25678e+07	2.40724e+07	2	2	3	2	3	2	3	2	3	3
Q9NPJ3	ACOT13	Cytoplasm, cytosol {ECO:0000250|UniProtKB:Q9CQR4}. Mitochondrion {ECO:0000250|UniProtKB:Q9CQR4}. Nucleus {ECO:0000250|UniProtKB:Q9CQR4}. Cytoplasm, cytoskeleton, spindle {ECO:0000250|UniProtKB:Q9CQR4}. Note=During interphase, found both in the nucleus and in the cytoplasm. At mitosis, localizes to the spindle. Colocalizes with tubulin. {ECO:0000250|UniProtKB:Q9CQR4}.	Acyl-coenzyme A thioesterase 13 OS=Homo sapiens OX=9606 GN=ACOT13 PE=1 SV=1	2.444	4.079	4.157	1.674	6	15	High	38	4	27	4	Peak Found	High	High	High	High	High	High	High	High	Peak Found	0.0838464	0.00359782	0.066829	0.284285	1.29079e+08	8.12699e+07	1.15042e+08	3.14297e+08	5.26152e+08	2.83776e+08	2.34634e+08	3.27099e+08	1.05783e+08	1.78727e+08	4	4	4	4	4	4	4	4	4	4
Q8N983	MRPL43	Mitochondrion {ECO:0000269|PubMed:25278503, ECO:0000269|PubMed:25838379, ECO:0000269|PubMed:28892042}.	39S ribosomal protein L43, mitochondrial OS=Homo sapiens OX=9606 GN=MRPL43 PE=1 SV=1	1.045	1.73	1.709	0.714	10	23.4	High	24	5	44	5	High	High	High	High	High	High	High	High	High	High	0.951778	0.38726	0.449825	0.942971	8.50337e+07	6.81892e+07	3.4664e+07	143325688	1.21111e+08	1.69716e+08	8.65934e+07	1.59456e+08	7.93219e+07	1.55422e+08	2	4	4	3	4	4	4	3	4	4
P50213	IDH3A	Mitochondrion.	Isocitrate dehydrogenase [NAD] subunit alpha, mitochondrial OS=Homo sapiens OX=9606 GN=IDH3A PE=1 SV=1	1.45	1.825	1.836	1.58	15	39.6	High	33	10	73	10	Peak Found	High	High	High	High	High	High	High	High	High	0.464686	0.23938	0.39939	0.310471	4.41089e+08	4.6982e+08	8.50066e+08	6.83445e+08	7.8923e+08	8.75874e+08	6.1012e+08	1.3247e+09	1.10516e+09	7.84659e+08	8	11	12	9	10	9	11	8	12	7
Q9BYC9	MRPL20	Mitochondrion {ECO:0000269|PubMed:11279069, ECO:0000269|PubMed:25278503, ECO:0000269|PubMed:25838379, ECO:0000269|PubMed:28892042}.	39S ribosomal protein L20, mitochondrial OS=Homo sapiens OX=9606 GN=MRPL20 PE=1 SV=1	1.134	1.492	1.215	0.645	1	17.4	High	21	3	56	3	High	High	High	High	High	High	High	High	High	High	0.796423	0.571386	0.729267	0.891845	9.3831e+07	3.10909e+07	3.20123e+07	109911190	5.91518e+07	1.17599e+08	3.36464e+07	1.21999e+08	3.1545e+07	1.2075e+08	3	3	3	3	3	3	3	3	3	3
P09622	DLD	Mitochondrion matrix {ECO:0000305|PubMed:29211711, ECO:0000305|PubMed:3693355}. Nucleus {ECO:0000269|PubMed:29211711}. Cell projection, cilium, flagellum {ECO:0000250|UniProtKB:Q811C4}. Cytoplasmic vesicle, secretory vesicle, acrosome {ECO:0000269|PubMed:15888450}. Note=Mainly localizes in the mitochondrion. A small fraction localizes to the nucleus, where the 2-oxoglutarate d	Dihydrolipoyl dehydrogenase, mitochondrial OS=Homo sapiens OX=9606 GN=DLD PE=1 SV=2	1.762	1.533	1.912	2.032	7	54.1	High	56	20	341	20	High	High	High	High	High	High	High	High	High	High	0.266046	0.423711	0.37229	0.172916	8.21213e+08	1.32972e+09	1.79325e+09	1.69894e+09	1.86477e+09	1.44234e+09	2.72542e+09	2.06568e+09	3.67924e+09	2.51185e+09	11	20	20	13	20	13	20	11	19	15
Q9BRQ6	CHCHD6	Mitochondrion inner membrane {ECO:0000305|PubMed:22228767}; Lipid-anchor {ECO:0000305|PubMed:22228767}. Mitochondrion {ECO:0000269|PubMed:25781180, ECO:0000269|PubMed:25997101}.	MICOS complex subunit MIC25 OS=Homo sapiens OX=9606 GN=CHCHD6 PE=1 SV=1	2.364	0.573	0.139	0.457	3	26.4	High	12	2	2	2	Peak Found	Peak Found	High	Peak Found	Peak Found	Not Found	Peak Found	Not Found	Peak Found	Peak Found	0.248736	0.581689	0.105919	0.755514	2.77521e+06	1.05401e+07	1.93112e+07	1.18947e+07	5.50887e+06		8.53637e+06		3.67221e+06	2.3939e+06	1	2	2	2	2		2		2	1
Q9UJZ1	STOML2	Cell membrane {ECO:0000269|PubMed:10713127, ECO:0000269|PubMed:18641330, ECO:0000269|PubMed:21746876, ECO:0000269|PubMed:22623988}; Peripheral membrane protein {ECO:0000269|PubMed:10713127}. Mitochondrion {ECO:0000269|PubMed:18641330, ECO:0000269|PubMed:19597348, ECO:0000269|PubMed:22623988}. Mitochondrion inner membrane {ECO:0000269|PubMed:17121834, ECO:0000269|PubMed:1833932	Stomatin-like protein 2, mitochondrial OS=Homo sapiens OX=9606 GN=STOML2 PE=1 SV=1	1.181	1.356	1.343	1.243	9	38.5	High	65	14	191	14	Peak Found	High	High	High	High	High	High	High	High	High	0.741061	0.592514	0.642306	0.495156	5.45825e+08	9.44612e+08	1.52906e+09	628257678	1.33451e+09	7.81625e+08	1.21765e+09	8.05108e+08	1.15492e+09	1.08188e+09	9	14	15	8	15	9	15	10	15	7
Q9BQ95	ECSIT	Cytoplasm {ECO:0000269|PubMed:17344420}. Nucleus {ECO:0000269|PubMed:17344420}. Mitochondrion {ECO:0000269|PubMed:17344420}.	Evolutionarily conserved signaling intermediate in Toll pathway, mitochondrial OS=Homo sapiens OX=9606 GN=ECSIT PE=1 SV=1	2.123	2.639	3.133	2.369	19	49.1	High	20	8	30	8	High	High	High	High	High	Peak Found	High	High	High	High	0.222156	0.150131	0.147112	0.148629	6.88495e+06	2.46247e+07	5.57715e+07	5.76334e+07	4.90473e+07	5.94457e+07	7.48764e+07	4.81093e+07	7.34555e+07	1.08271e+08	1	7	8	5	8	4	8	4	8	5
O96008	TOMM40	Mitochondrion outer membrane {ECO:0000269|PubMed:15644312}; Multi-pass membrane protein {ECO:0000255}.	Mitochondrial import receptor subunit TOM40 homolog OS=Homo sapiens OX=9606 GN=TOMM40 PE=1 SV=1	1.386	2.647	2.435	1.457	19	37.9	High	39	8	45	8	Peak Found	High	High	Peak Found	High	Peak Found	High	Peak Found	High	Peak Found	0.520439	0.0478446	0.236025	0.36705	2.92055e+08	5.13593e+08	9.04526e+08	360086843	6.97479e+08	4.20811e+08	1.01782e+09	6.05224e+08	5.95266e+08	5.24015e+08	5	8	8	5	8	4	8	5	8	6
Q16891	IMMT	Mitochondrion inner membrane {ECO:0000269|PubMed:25764979, ECO:0000269|PubMed:25997101}; Single-pass membrane protein {ECO:0000255}. Mitochondrion {ECO:0000269|PubMed:25781180}.	MICOS complex subunit MIC60 OS=Homo sapiens OX=9606 GN=IMMT PE=1 SV=1	1.162	0.916	1.293	0.957	2	83.6	High	50	37	318	37	High	High	High	High	High	High	High	High	High	High	0.765989	0.7558	0.675547	0.749886	1.8746e+09	1.75331e+09	2.23184e+09	2425507264	1.85949e+09	1.99261e+09	2.0522e+09	2.98508e+09	2.21859e+09	2.21462e+09	28	36	35	29	36	25	35	30	36	28
P30837	ALDH1B1	Mitochondrion matrix.	Aldehyde dehydrogenase X, mitochondrial OS=Homo sapiens OX=9606 GN=ALDH1B1 PE=1 SV=3	1.415	1.592	1.731	1.165	9	57.2	High	34	14	74	13	Peak Found	High	High	High	High	Peak Found	High	High	High	Peak Found	0.494337	0.377882	0.440242	0.553885	1.76186e+08	4.04272e+08	6.79485e+08	2.3641e+08	6.14733e+08	1.67501e+08	6.37475e+08	3.39427e+08	6.28768e+08	2.44547e+08	6	13	13	6	12	6	13	6	13	7
Q9BZE1	MRPL37	Mitochondrion {ECO:0000269|PubMed:25278503, ECO:0000269|PubMed:25838379, ECO:0000269|PubMed:28892042}.	39S ribosomal protein L37, mitochondrial OS=Homo sapiens OX=9606 GN=MRPL37 PE=1 SV=2	0.802	1.178	1.627	0.956	1	48.1	High	29	10	56	10	Peak Found	High	High	Peak Found	High	High	High	High	High	High	0.66906	0.834477	0.486129	0.750663	1.79177e+08	2.59399e+08	5.39102e+08	2.16825e+08	2.08172e+08	2.45122e+08	3.22609e+08	2.88974e+08	1.70223e+08	3.51164e+08	9	10	9	7	10	8	9	6	10	9
P52758	HRSP12; RIDA	Cytoplasm {ECO:0000269|PubMed:8973653}. Nucleus {ECO:0000269|PubMed:8973653}. Peroxisome {ECO:0000250|UniProtKB:P52759}. Mitochondrion {ECO:0000250|UniProtKB:P52759}. Note=Mostly cytoplasmic but, in less differentiated cells occasionally nuclear. {ECO:0000269|PubMed:8973653}.	2-iminobutanoate/2-iminopropanoate deaminase OS=Homo sapiens OX=9606 GN=RIDA PE=1 SV=1	1.479	1.653	2.459	0.933	8	14.5	High	33	3	12	3	Peak Found	High	High	Peak Found	High	Peak Found	High	Peak Found	High	Peak Found	0.521594	0.469551	0.231316	0.725569	5.4188e+07	3.12709e+07	6.45357e+07	98716288	3.33856e+07	8.42171e+07	2.44943e+08	1.01706e+08	4.36251e+07	4.46691e+07	2	2	3	2	2	2	3	2	3	2
Q5T160	RARS2	Mitochondrion matrix {ECO:0000250}.	Probable arginine--tRNA ligase, mitochondrial OS=Homo sapiens OX=9606 GN=RARS2 PE=1 SV=1	3.106	2.937	1.893	0.794	6	65.5	High	17	8	33	8	High	High	High	High	High	High	High	Peak Found	High	Peak Found	0.0629741	0.0932247	0.393229	0.86503	1.36856e+07	5.06901e+07	1.31737e+08	24543634	9.07167e+07		1.55601e+08	1.62699e+07	1.26754e+08	2.42893e+07	2	8	7	1	7		6	2	8	2
Q3SY69	ALDH1L2	Mitochondrion {ECO:0000269|PubMed:20498374}.	Mitochondrial 10-formyltetrahydrofolate dehydrogenase OS=Homo sapiens OX=9606 GN=ALDH1L2 PE=1 SV=2	1.47	1.513	1.107	0.842	12	101.7	High	40	30	144	29	High	High	High	High	High	High	High	High	High	High	0.448381	0.440429	0.818312	0.88651	3.6008e+08	3.73317e+08	4.05889e+08	5.79943e+08	4.4744e+08	4.48827e+08	4.42148e+08	5.68909e+08	4.17958e+08	4.23636e+08	15	25	29	20	29	19	29	19	28	20
Q9HD33	MRPL47	Mitochondrion {ECO:0000269|PubMed:25278503, ECO:0000269|PubMed:25838379, ECO:0000269|PubMed:28892042}.	39S ribosomal protein L47, mitochondrial OS=Homo sapiens OX=9606 GN=MRPL47 PE=1 SV=2	1.059	0.877	1.398	0.815	3	29.4	High	35	10	87	10	High	High	High	High	High	High	High	High	High	High	0.924786	0.688646	0.608224	0.95763	1.91144e+08	1.65807e+08	1.62833e+08	2.11272e+08	9.5946e+07	1.9338e+08	2.51924e+08	2.48377e+08	1.11058e+08	2.36034e+08	8	8	9	8	8	7	9	9	9	7
P99999	CYCS	Mitochondrion intermembrane space. Note=Loosely associated with the inner membrane.	Cytochrome c OS=Homo sapiens OX=9606 GN=CYCS PE=1 SV=2	0.984	1.045	1.433	2.991	7	11.7	High	56	7	42	7	Peak Found	High	High	Peak Found	High	Peak Found	High	Peak Found	High	Peak Found	0.979275	0.978607	0.587155	0.0576837	5.84815e+08	1.00833e+09	7.93372e+08	585366020	5.26002e+08	5.93034e+08	7.58367e+08	7.88833e+08	1.76869e+09	1.94959e+09	4	6	7	5	7	5	7	5	7	5
P30084	ECHS1	Mitochondrion matrix.	Enoyl-CoA hydratase, mitochondrial OS=Homo sapiens OX=9606 GN=ECHS1 PE=1 SV=4	0.986	1.351	1.464	1.256	10	31.4	High	46	12	142	12	High	High	High	High	High	High	High	High	High	High	0.982038	0.598095	0.569883	0.486113	1.08586e+09	8.91509e+08	6.81516e+08	1.66514e+09	1.02699e+09	1.64066e+09	7.10818e+08	1.97198e+09	1.82942e+09	1.28147e+09	10	11	11	10	11	10	10	10	11	8
Q96A35	MRPL24	Mitochondrion {ECO:0000269|PubMed:25278503, ECO:0000269|PubMed:25838379, ECO:0000269|PubMed:28892042}.	39S ribosomal protein L24, mitochondrial OS=Homo sapiens OX=9606 GN=MRPL24 PE=1 SV=1	1.027	1.037	1.14	1.007	1	24.9	High	24	5	21	5	Peak Found	High	High	Peak Found	High	Peak Found	High	Peak Found	High	Peak Found	0.964108	0.934155	0.790573	0.717222	9.79889e+07	2.40873e+08	1.27157e+08	166986708	1.03009e+08	1.03303e+08	1.78e+08	1.49824e+08	1.14189e+08	1.73282e+08	4	5	5	5	5	3	5	5	5	5
Q9Y3D6	FIS1	Mitochondrion outer membrane; Single-pass membrane protein. Peroxisome membrane; Single-pass membrane protein.	Mitochondrial fission 1 protein OS=Homo sapiens OX=9606 GN=FIS1 PE=1 SV=2	1.298	4.221	2.767	2.204	7	16.9	High	27	4	7	4	Not Found	Peak Found	High	Peak Found	High	Not Found	High	Peak Found	High	Peak Found	0.677596	0.023829	0.190814	0.224116		2.24321e+07	2.06727e+07	20128788	8.08138e+07		4.785e+07	4.45609e+06	3.12327e+07	6.14442e+07		3	4	1	3		4	1	4	2
Q96TA2	YME1L1	Mitochondrion inner membrane {ECO:0000269|PubMed:10843804, ECO:0000269|PubMed:22262461}. Mitochondrion {ECO:0000269|PubMed:26923599, ECO:0000269|PubMed:27495975}.	ATP-dependent zinc metalloprotease YME1L1 OS=Homo sapiens OX=9606 GN=YME1L1 PE=1 SV=2	1.005	1.111	1.141	0.795	10	86.4	High	22	13	51	13	Peak Found	High	High	Peak Found	High	High	High	High	High	High	0.99849	0.954671	0.789462	0.950938	9.80664e+07	3.18573e+08	4.0358e+08	1.52307e+08	2.14302e+08	8.38651e+07	3.01082e+08	2.03808e+08	4.5633e+08	1.59045e+08	7	13	10	8	10	5	11	7	12	8
P32189	GK	Mitochondrion outer membrane; Peripheral membrane protein; Cytoplasmic side. Cytoplasm. Note=In sperm and fetal tissues, the majority of the enzyme is bound to mitochondria, but in adult tissues, such as liver found in the cytoplasm.	Glycerol kinase OS=Homo sapiens OX=9606 GN=GK PE=1 SV=3	1.155	1.202	0.955	0.607	X	61.2	High	25	12	86	12	High	High	High	High	High	High	High	High	High	High	0.774311	0.782513	0.959335	0.755901	3.10224e+08	3.95078e+08	2.67983e+08	4.50553e+08	4.3065e+08	2.82408e+08	2.35162e+08	3.81802e+08	4.17177e+08	2.45388e+08	10	12	12	10	12	8	11	9	12	9
Q07812	BAX	[Isoform Alpha]: Mitochondrion outer membrane {ECO:0000269|PubMed:29531808}; Single-pass membrane protein {ECO:0000255}. Cytoplasm {ECO:0000269|PubMed:27558414, ECO:0000269|PubMed:29531808}. Note=Colocalizes with 14-3-3 proteins in the cytoplasm. Under stress conditions, undergoes a conformation change that causes release from JNK-phosphorylated 14-3-3 proteins and translocati	Apoptosis regulator BAX OS=Homo sapiens OX=9606 GN=BAX PE=1 SV=1	5.716	4.785	11.297	4.056	19	21.2	High	55	9	46	9	High	High	High	High	High	High	High	High	High	Peak Found	0.000646673	0.00112973	0.00233536	0.02033	4.9783e+07	4.99606e+07	8.49107e+08	835382110	7.32301e+08	8.44423e+08	1.07066e+09	9.04276e+08	3.44955e+08	9.31282e+08	3	6	10	7	10	7	9	6	10	7

## Sheet: OMM
Abundances of proteins localized to outer mitochondrial membrane
			Protein abundance (log2FC)
Accession	Gene Symbol	Description	24/mock	48/mock	72/mock	96/mock
Q8NBN7	RDH13	Retinol dehydrogenase 13 OS=Homo sapiens OX=9606 GN=RDH13 PE=1 SV=2	0.855192	0.554834	1.46048	2.6792
P55957	BID	BH3-interacting domain death agonist OS=Homo sapiens OX=9606 GN=BID PE=1 SV=1	-0.91866	2.60928	1.71061	2.33171
Q9NZ45	CISD1	CDGSH iron-sulfur domain-containing protein 1 OS=Homo sapiens OX=9606 GN=CISD1 PE=1 SV=1	0.509949	0.97306	1.82089	2.22064
Q07812	BAX	Apoptosis regulator BAX OS=Homo sapiens OX=9606 GN=BAX PE=1 SV=1	2.51501	2.25852	3.49787	2.02006
Q8N4H5	TOMM5	Mitochondrial import receptor subunit TOM5 homolog OS=Homo sapiens OX=9606 GN=TOMM5 PE=1 SV=1	0.849599	0.808179	2.07519	1.95084
Q8WWV3	RTN4IP1	Reticulon-4-interacting protein 1, mitochondrial OS=Homo sapiens OX=9606 GN=RTN4IP1 PE=1 SV=2	1.32711	1.24853	1.97196	1.75018
Q9NS69	TOMM22	Mitochondrial import receptor subunit TOM22 homolog OS=Homo sapiens OX=9606 GN=TOMM22 PE=1 SV=3	0.554834	0.201634	1.5008	1.72247
P57105	SYNJ2BP	Synaptojanin-2-binding protein OS=Homo sapiens OX=9606 GN=SYNJ2BP PE=1 SV=2	0.90766	2.1564	1.83269	1.38847
Q6P1Q0	LETMD1	LETM1 domain-containing protein 1 OS=Homo sapiens OX=9606 GN=LETMD1 PE=1 SV=1	0.921436	1.75788	2.70487	1.22651
Q9Y3D6	FIS1	Mitochondrial fission 1 protein OS=Homo sapiens OX=9606 GN=FIS1 PE=1 SV=2	0.37629	2.07758	1.46832	1.14012
Q02318	CYP27A1	Sterol 26-hydroxylase, mitochondrial OS=Homo sapiens OX=9606 GN=CYP27A1 PE=1 SV=1	-0.0908029	1.07724	0.675364	1.04054
Q86UT6	NLRX1	NLR family member X1 OS=Homo sapiens OX=9606 GN=NLRX1 PE=1 SV=1	1.30685	0.858379	0.680774	0.929033
Q9UH62	ARMCX3	Armadillo repeat-containing X-linked protein 3 OS=Homo sapiens OX=9606 GN=ARMCX3 PE=1 SV=1	1.09085	1.10299	0.311503	0.768078
P10620	MGST1	Microsomal glutathione S-transferase 1 OS=Homo sapiens OX=9606 GN=MGST1 PE=1 SV=1	1.07039	1.42653	0.827006	0.725087
P33121	ACSL1	Long-chain-fatty-acid--CoA ligase 1 OS=Homo sapiens OX=9606 GN=ACSL1 PE=1 SV=1	0.702214	0.485427	0.515006	0.644318
O75323	GBAS; NIPSNAP2	Protein NipSnap homolog 2 OS=Homo sapiens OX=9606 GN=NIPSNAP2 PE=1 SV=1	1.13225	0.762136	1.36961	0.631337
Q9Y277	VDAC3	Voltage-dependent anion-selective channel protein 3 OS=Homo sapiens OX=9606 GN=VDAC3 PE=1 SV=1	0.784923	1.71149	1.46153	0.619178
P42704	LRPPRC	Leucine-rich PPR motif-containing protein, mitochondrial OS=Homo sapiens OX=9606 GN=LRPPRC PE=1 SV=3	0.707525	0.485427	0.783247	0.590722
O75431	MTX2	Metaxin-2 OS=Homo sapiens OX=9606 GN=MTX2 PE=1 SV=1	0.656268	0.573375	0.767231	0.584
Q96HS1	PGAM5	Serine/threonine-protein phosphatase PGAM5, mitochondrial OS=Homo sapiens OX=9606 GN=PGAM5 PE=1 SV=2	0.889084	0.835924	0.989139	0.56267
O96008	TOMM40	Mitochondrial import receptor subunit TOM40 homolog OS=Homo sapiens OX=9606 GN=TOMM40 PE=1 SV=1	0.470927	1.40436	1.28392	0.543001
Q8TB36	GDAP1	Ganglioside-induced differentiation-associated protein 1 OS=Homo sapiens OX=9606 GN=GDAP1 PE=1 SV=3	2.35502	2.01614	1.12035	0.539035
O43169	CYB5B	Cytochrome b5 type B OS=Homo sapiens OX=9606 GN=CYB5B PE=1 SV=2	0.918386	0.553852	0.196607	0.448901
Q15388	TOMM20	Mitochondrial import receptor subunit TOM20 homolog OS=Homo sapiens OX=9606 GN=TOMM20 PE=1 SV=1	0.263034	0.0731347	0.703987	0.374066
P55084	HADHB	Trifunctional enzyme subunit beta, mitochondrial OS=Homo sapiens OX=9606 GN=HADHB PE=1 SV=3	0.578214	0.320773	0.555816	0.326537
Q8IXI1	RHOT2	Mitochondrial Rho GTPase 2 OS=Homo sapiens OX=9606 GN=RHOT2 PE=1 SV=2	0.0989585	0.438293	-0.321928	0.222805
Q9GZY8	MFF	Mitochondrial fission factor OS=Homo sapiens OX=9606 GN=MFF PE=1 SV=1	1.32308	0.772308	-0.821126	0.201634
Q5HYI7	MTX3	Metaxin-3 OS=Homo sapiens OX=9606 GN=MTX3 PE=1 SV=2	0.819668	-0.573467	-1.30045	0.0758749
Q96B49	TOMM6	Mitochondrial import receptor subunit TOM6 homolog OS=Homo sapiens OX=9606 GN=TOMM6 PE=1 SV=1	1.17185	1.04404	0.947853	0.0676387
P21796	VDAC1	Voltage-dependent anion-selective channel protein 1 OS=Homo sapiens OX=9606 GN=VDAC1 PE=1 SV=2	0.311503	0.436162	0.528071	0.0676387
Q9Y512	SAMM50	Sorting and assembly machinery component 50 homolog OS=Homo sapiens OX=9606 GN=SAMM50 PE=1 SV=3	0.125651	0.462576	0.291604	0.0635029
O60488	ACSL4	Long-chain-fatty-acid--CoA ligase 4 OS=Homo sapiens OX=9606 GN=ACSL4 PE=1 SV=2	0.258217	0.511974	0.62293	0.00432161
Q9NP58	ABCB6	ATP-binding cassette sub-family B member 6, mitochondrial OS=Homo sapiens OX=9606 GN=ABCB6 PE=1 SV=1	-0.121863	1.10367	0.0426443	-0.0101344
P00387	CYB5R3	NADH-cytochrome b5 reductase 3 OS=Homo sapiens OX=9606 GN=CYB5R3 PE=1 SV=3	-0.011588	0.0989585	0.206643	-0.112475
O95140	MFN2	Mitofusin-2 OS=Homo sapiens OX=9606 GN=MFN2 PE=1 SV=3	-0.00868224	-0.104697	-0.905088	-0.14401
Q8IWA4	MFN1	Mitofusin-1 OS=Homo sapiens OX=9606 GN=MFN1 PE=1 SV=3	0.722466	-0.22095	-0.077041	-0.184425
P50416	CPT1A	Carnitine O-palmitoyltransferase 1, liver isoform OS=Homo sapiens OX=9606 GN=CPT1A PE=1 SV=2	0.359521	0.813935	0.264236	-0.210897
Q709C8	VPS13C	Vacuolar protein sorting-associated protein 13C OS=Homo sapiens OX=9606 GN=VPS13C PE=1 SV=1	-0.390245	-1.22769	-1.52284	-0.258425
Q9NX47	MARCH5	E3 ubiquitin-protein ligase MARCH5 OS=Homo sapiens OX=9606 GN=MARCH5 PE=1 SV=1	0.418999	0.0621217	1.49978	-0.321928
Q7L311	ARMCX2	Armadillo repeat-containing X-linked protein 2 OS=Homo sapiens OX=9606 GN=ARMCX2 PE=2 SV=1	0.212881	-0.780909	0.464668	-0.33825
P21397	MAOA	Amine oxidase [flavin-containing] A OS=Homo sapiens OX=9606 GN=MAOA PE=1 SV=1	0.531069	1.96273	0.136191	-0.354759
Q969Z3	MARC2	Mitochondrial amidoxime reducing component 2 OS=Homo sapiens OX=9606 GN=MARC2 PE=1 SV=1	-0.766112	-0.803393	-1.12029	-0.380822
Q9P291	ARMCX1	Armadillo repeat-containing X-linked protein 1 OS=Homo sapiens OX=9606 GN=ARMCX1 PE=1 SV=1	0.650765	0.0894982	-0.0218044	-0.41889
O95573	ACSL3	Long-chain-fatty-acid--CoA ligase 3 OS=Homo sapiens OX=9606 GN=ACSL3 PE=1 SV=3	-0.438307	-0.118727	-0.300448	-0.42082
Q99536	VAT1	Synaptic vesicle membrane protein VAT-1 homolog OS=Homo sapiens OX=9606 GN=VAT1 PE=1 SV=2	-0.295128	-0.272297	-0.434403	-0.512514
Q96TC7	FAM82A2; RMDN3	Regulator of microtubule dynamics protein 3 OS=Homo sapiens OX=9606 GN=RMDN3 PE=1 SV=2	0.396159	0.186501	-0.345564	-0.526992
Q8N5K1	CISD2	CDGSH iron-sulfur domain-containing protein 2 OS=Homo sapiens OX=9606 GN=CISD2 PE=1 SV=1	-0.15682	0.399445	-0.680382	-0.537424
P32189	GK	Glycerol kinase OS=Homo sapiens OX=9606 GN=GK PE=1 SV=3	0.207893	0.265437	-0.0664274	-0.720232
P45880	VDAC2	Voltage-dependent anion-selective channel protein 2 OS=Homo sapiens OX=9606 GN=VDAC2 PE=1 SV=2	0.31034	0.382944	0.313826	-0.773491
Q96AG3	SLC25A46	Solute carrier family 25 member 46 OS=Homo sapiens OX=9606 GN=SLC25A46 PE=1 SV=1	-0.506353	-0.00868224	-0.756331	-0.828793
Q13637	RAB32	Ras-related protein Rab-32 OS=Homo sapiens OX=9606 GN=RAB32 PE=1 SV=3	0.147958	-0.00578235	-0.734563	-1.0862
O94826	TOMM70A; TOMM70	Mitochondrial import receptor subunit TOM70 OS=Homo sapiens OX=9606 GN=TOMM70 PE=1 SV=1	0.0100637	-0.0923402	0.0538064	-1.11404
Q8IXI2	RHOT1	Mitochondrial Rho GTPase 1 OS=Homo sapiens OX=9606 GN=RHOT1 PE=1 SV=2	0.282143	-1.5649	-0.011588	-1.23786
P19367	HK1	Hexokinase-1 OS=Homo sapiens OX=9606 GN=HK1 PE=1 SV=3	-0.440263	-1.31115	0.0635029	-1.50635
Q16611	BAK1	Bcl-2 homologous antagonist/killer OS=Homo sapiens OX=9606 GN=BAK1 PE=1 SV=1	0.319618	0.446786	0.0962619	-2.02915
O00429	DNM1L	Dynamin-1-like protein OS=Homo sapiens OX=9606 GN=DNM1L PE=1 SV=2	-4.53952	-2.07704	-5.26534	-2.20423
Q7Z434	MAVS	Mitochondrial antiviral-signaling protein OS=Homo sapiens OX=9606 GN=MAVS PE=1 SV=2	-0.924125	-4.53952	-3.60823	-3.17137
Q07817	BCL2L1	Bcl-2-like protein 1 OS=Homo sapiens OX=9606 GN=BCL2L1 PE=1 SV=1	0.159629	-0.475936	-0.304006	-3.59074
Q8WXH0	SYNE2	Nesprin-2 OS=Homo sapiens OX=9606 GN=SYNE2 PE=1 SV=3	-3.30757	-2.13289	-4.26534	-5.01159

## Sheet: IMS
Abundances of proteins localized to mitochondrial inter-membrane space
			Protein abundance (log2FC)
Accession	Gene Symbol	Description	24/mock	48/mock	72/mock	96/mock
P55957	BID	BH3-interacting domain death agonist OS=Homo sapiens OX=9606 GN=BID PE=1 SV=1	-0.91866	2.60928	1.71061	2.33171
P99999	CYCS	Cytochrome c OS=Homo sapiens OX=9606 GN=CYCS PE=1 SV=2	-0.0232698	0.0635029	0.519039	1.58063
O43464	HTRA2	Serine protease HTRA2, mitochondrial OS=Homo sapiens OX=9606 GN=HTRA2 PE=1 SV=2	0.393965	1.69911	1.8883	1.50589
P62072	TIMM10	Mitochondrial import inner membrane translocase subunit Tim10 OS=Homo sapiens OX=9606 GN=TIMM10 PE=1 SV=1	1.74028	0.745022	0.461529	1.50284
P17568	NDUFB7	NADH dehydrogenase [ubiquinone] 1 beta subcomplex subunit 7 OS=Homo sapiens OX=9606 GN=NDUFB7 PE=1 SV=4	1.34483	0.645241	0.92524	1.38571
Q9Y5J9	TIMM8B	Mitochondrial import inner membrane translocase subunit Tim8 B OS=Homo sapiens OX=9606 GN=TIMM8B PE=1 SV=1	0.529071	0.753605	0.249749	1.28036
Q9UG56	PISD	Phosphatidylserine decarboxylase proenzyme, mitochondrial OS=Homo sapiens OX=9606 GN=PISD PE=2 SV=4	0.249749	-1.38082	0.350497	1.18587
Q8TCS8	PNPT1	Polyribonucleotide nucleotidyltransferase 1, mitochondrial OS=Homo sapiens OX=9606 GN=PNPT1 PE=1 SV=2	1.21909	1.76256	2.09963	1.1776
Q8IYU8	EFHA1; MICU2	Calcium uptake protein 2, mitochondrial OS=Homo sapiens OX=9606 GN=MICU2 PE=1 SV=2	1.50792	0.952334	1.18333	1.12829
P50336	PPOX	Protoporphyrinogen oxidase OS=Homo sapiens OX=9606 GN=PPOX PE=1 SV=1	0.767231	0.476122	1.82497	1.03844
P14854	COX6B1	Cytochrome c oxidase subunit 6B1 OS=Homo sapiens OX=9606 GN=COX6B1 PE=1 SV=2	1.06143	0.731183	1.45101	0.901494
Q9BSF4	C19orf52; TIMM29	Mitochondrial import inner membrane translocase subunit Tim29 OS=Homo sapiens OX=9606 GN=TIMM29 PE=1 SV=2	-0.655172	-1.34373	0.271426	0.834307
P36404	ARL2	ADP-ribosylation factor-like protein 2 OS=Homo sapiens OX=9606 GN=ARL2 PE=1 SV=4	1.22404	0.77989	1.18396	0.794936
Q9NPJ3	ACOT13	Acyl-coenzyme A thioesterase 13 OS=Homo sapiens OX=9606 GN=ACOT13 PE=1 SV=1	1.28924	2.02822	2.05554	0.7433
Q53H12	AGK	Acylglycerol kinase, mitochondrial OS=Homo sapiens OX=9606 GN=AGK PE=1 SV=2	0.891419	1.19535	1.11836	0.658097
P51687	SUOX	Sulfite oxidase, mitochondrial OS=Homo sapiens OX=9606 GN=SUOX PE=1 SV=2	0.578214	0.0482362	-0.477944	0.632268
O60220	TIMM8A	Mitochondrial import inner membrane translocase subunit Tim8 A OS=Homo sapiens OX=9606 GN=TIMM8A PE=1 SV=1	1.29631	0.528071	0.724214	0.599318
P07919	UQCRH	Cytochrome b-c1 complex subunit 6, mitochondrial OS=Homo sapiens OX=9606 GN=UQCRH PE=1 SV=2	1.38073	-0.652901	0.21661	0.339137
O95831	AIFM1	Apoptosis-inducing factor 1, mitochondrial OS=Homo sapiens OX=9606 GN=AIFM1 PE=1 SV=1	0.755315	0.656268	1.28983	0.326537
Q9BPX6	MICU1	Calcium uptake protein 1, mitochondrial OS=Homo sapiens OX=9606 GN=MICU1 PE=1 SV=1	0.24732	0.375178	-0.373327	0.325386
O94925	GLS	Glutaminase kidney isoform, mitochondrial OS=Homo sapiens OX=9606 GN=GLS PE=1 SV=1	0.553852	0.197865	0.237564	0.309176
O60313	OPA1	Dynamin-like 120 kDa protein, mitochondrial OS=Homo sapiens OX=9606 GN=OPA1 PE=1 SV=3	0.197865	0.0648829	0.541019	0.279768
Q9Y5J7	TIMM9	Mitochondrial import inner membrane translocase subunit Tim9 OS=Homo sapiens OX=9606 GN=TIMM9 PE=1 SV=1	0.409255	-0.541618	0.313826	0.0635029
Q9H4A6	GOLPH3	Golgi phosphoprotein 3 OS=Homo sapiens OX=9606 GN=GOLPH3 PE=1 SV=1	-0.137648	-0.270556	0.57918	-0.013043
Q9Y5L4	TIMM13	Mitochondrial import inner membrane translocase subunit Tim13 OS=Homo sapiens OX=9606 GN=TIMM13 PE=1 SV=1	0.231432	0.764686	1.78534	-0.0203404
Q96BR5	SELRC1; COA7	Cytochrome c oxidase assembly factor 7 OS=Homo sapiens OX=9606 GN=COA7 PE=1 SV=2	0.765535	1.64293	-0.265345	-0.0424568
P54819	AK2	Adenylate kinase 2, mitochondrial OS=Homo sapiens OX=9606 GN=AK2 PE=1 SV=2	0.482332	0.49057	0.391768	-0.0543923
O00746	NME4	Nucleoside diphosphate kinase, mitochondrial OS=Homo sapiens OX=9606 GN=NME4 PE=1 SV=1	0.22404	-0.325539	0.15056	-0.0603973
Q96EY1	DNAJA3	DnaJ homolog subfamily A member 3, mitochondrial OS=Homo sapiens OX=9606 GN=DNAJA3 PE=1 SV=2	0.372952	0.549916	0.501821	-0.0985055
O43920	NDUFS5	NADH dehydrogenase [ubiquinone] iron-sulfur protein 5 OS=Homo sapiens OX=9606 GN=NDUFS5 PE=1 SV=3	-0.547932	-0.207561	0.264236	-0.104697
Q9NX63	CHCHD3	MICOS complex subunit MIC19 OS=Homo sapiens OX=9606 GN=CHCHD3 PE=1 SV=1	0.843984	0.284514	1.04124	-0.284546
Q96DB5	FAM82B; RMDN1	Regulator of microtubule dynamics protein 1 OS=Homo sapiens OX=9606 GN=RMDN1 PE=1 SV=1	0.505891	-0.0335695	0.773152	-0.373327
P29353	SHC1	SHC-transforming protein 1 OS=Homo sapiens OX=9606 GN=SHC1 PE=1 SV=4	-0.378944	-2.4112	-2.48197	-0.386468
Q6PI78	TMEM65	Transmembrane protein 65 OS=Homo sapiens OX=9606 GN=TMEM65 PE=1 SV=2	0.339137	-0.0320936	1.13291	-0.488026
Q96TC7	FAM82A2; RMDN3	Regulator of microtubule dynamics protein 3 OS=Homo sapiens OX=9606 GN=RMDN3 PE=1 SV=2	0.396159	0.186501	-0.345564	-0.526992
P22307	SCP2	Non-specific lipid-transfer protein OS=Homo sapiens OX=9606 GN=SCP2 PE=1 SV=2	0.504875	-0.0603973	0.227741	-0.550043
Q9Y3B8	REXO2	Oligoribonuclease, mitochondrial OS=Homo sapiens OX=9606 GN=REXO2 PE=1 SV=3	0.0827026	-0.139236	-0.0218044	-0.929611
P36551	CPOX	Oxygen-dependent coproporphyrinogen-III oxidase, mitochondrial OS=Homo sapiens OX=9606 GN=CPOX PE=1 SV=3	-0.452057	0.275007	0.715454	-0.994241
Q9BYT8	NLN	Neurolysin, mitochondrial OS=Homo sapiens OX=9606 GN=NLN PE=1 SV=1	-0.340075	-0.390245	-0.0679388	-1.12029
Q9BRT2	MNF1; UQCC2	Ubiquinol-cytochrome-c reductase complex assembly factor 2 OS=Homo sapiens OX=9606 GN=UQCC2 PE=1 SV=1	0.0524159	0.077243	0.24123	-2.53952

## Sheet: IMM
Abundances of proteins localized to inner mitochondrial membrane
			Protein abundance (log2FC)
Accession	Gene Symbol	Description	24/mock	48/mock	72/mock	96/mock
Q9Y375	NDUFAF1	Complex I intermediate-associated protein 30, mitochondrial OS=Homo sapiens OX=9606 GN=NDUFAF1 PE=1 SV=2	1.26604	-0.793357	2.62854	3.70973
Q8NBN7	RDH13	Retinol dehydrogenase 13 OS=Homo sapiens OX=9606 GN=RDH13 PE=1 SV=2	0.855192	0.554834	1.46048	2.6792
P17152	TMEM11	Transmembrane protein 11, mitochondrial OS=Homo sapiens OX=9606 GN=TMEM11 PE=1 SV=1	2.35643	2.24092	1.47716	2.29983
Q96CU9	FOXRED1	FAD-dependent oxidoreductase domain-containing protein 1 OS=Homo sapiens OX=9606 GN=FOXRED1 PE=1 SV=2	2.82985	2.50335	3.71006	2.17856
P20674	COX5A	Cytochrome c oxidase subunit 5A, mitochondrial OS=Homo sapiens OX=9606 GN=COX5A PE=1 SV=2	0.847997	0.536053	1.39835	2.15478
P39210	MPV17	Protein Mpv17 OS=Homo sapiens OX=9606 GN=MPV17 PE=1 SV=1	0.708408	-1.00868	-0.706041	2.01042
Q02338	BDH1	D-beta-hydroxybutyrate dehydrogenase, mitochondrial OS=Homo sapiens OX=9606 GN=BDH1 PE=1 SV=3	2.76362	1.52907	2.75958	1.99892
Q5VTU8	ATP5EP2	ATP synthase subunit epsilon-like protein, mitochondrial OS=Homo sapiens OX=9606 GN=ATP5EP2 PE=3 SV=1	1.08542	0.646163	0.739848	1.87303
Q9NWR8	CCDC109B; MCUB	Calcium uniporter regulatory subunit MCUb, mitochondrial OS=Homo sapiens OX=9606 GN=MCUB PE=1 SV=2	-0.0892673	0.480265	2.41441	1.84117
Q8N442	GUF1	Translation factor GUF1, mitochondrial OS=Homo sapiens OX=9606 GN=GUF1 PE=1 SV=1	2.01364	1.51349	2.29572	1.79119
Q9NUT2	ABCB8	ATP-binding cassette sub-family B member 8, mitochondrial OS=Homo sapiens OX=9606 GN=ABCB8 PE=1 SV=3	0.397255	-0.0740006	0.137504	1.71061
Q15070	OXA1L	Mitochondrial inner membrane protein OXA1L OS=Homo sapiens OX=9606 GN=OXA1L PE=1 SV=3	0.24245	-0.739372	-0.367732	1.62012
P99999	CYCS	Cytochrome c OS=Homo sapiens OX=9606 GN=CYCS PE=1 SV=2	-0.0232698	0.0635029	0.519039	1.58063
Q9H4K7	GTPBP5; MTG2	Mitochondrial ribosome-associated GTPase 2 OS=Homo sapiens OX=9606 GN=MTG2 PE=1 SV=1	1.35614	0.353888	2.03351	1.5435
P62072	TIMM10	Mitochondrial import inner membrane translocase subunit Tim10 OS=Homo sapiens OX=9606 GN=TIMM10 PE=1 SV=1	1.74028	0.745022	0.461529	1.50284
Q9H8M1	COQ10B	Coenzyme Q-binding protein COQ10 homolog B, mitochondrial OS=Homo sapiens OX=9606 GN=COQ10B PE=2 SV=1	0.522056	-0.72738	0.764686	1.4844
Q9Y241	HIGD1A	HIG1 domain family member 1A, mitochondrial OS=Homo sapiens OX=9606 GN=HIGD1A PE=1 SV=1	0.708408	0.732052	0.467801	1.4844
P56556	NDUFA6	NADH dehydrogenase [ubiquinone] 1 alpha subcomplex subunit 6 OS=Homo sapiens OX=9606 GN=NDUFA6 PE=1 SV=4	0.88049	0.0949116	0.886745	1.44148
O14521	SDHD	Succinate dehydrogenase [ubiquinone] cytochrome b small subunit, mitochondrial OS=Homo sapiens OX=9606 GN=SDHD PE=1 SV=1	0.522056	0.248535	1.74975	1.43029
Q96BW9	TAMM41	Phosphatidate cytidylyltransferase, mitochondrial OS=Homo sapiens OX=9606 GN=TAMM41 PE=1 SV=2	0.929033	1.28155	1.0072	1.42814
O95139	NDUFB6	NADH dehydrogenase [ubiquinone] 1 beta subcomplex subunit 6 OS=Homo sapiens OX=9606 GN=NDUFB6 PE=1 SV=3	0.15056	1.32077	0.0976108	1.41088
P17568	NDUFB7	NADH dehydrogenase [ubiquinone] 1 beta subcomplex subunit 7 OS=Homo sapiens OX=9606 GN=NDUFB7 PE=1 SV=4	1.34483	0.645241	0.92524	1.38571
O75027	ABCB7	ATP-binding cassette sub-family B member 7, mitochondrial OS=Homo sapiens OX=9606 GN=ABCB7 PE=1 SV=2	1.10969	0.956057	1.2228	1.37462
O75964	ATP5L	ATP synthase subunit g, mitochondrial OS=Homo sapiens OX=9606 GN=ATP5MG PE=1 SV=3	1.00288	0.820485	2.11003	1.29396
O43615	TIMM44	Mitochondrial import inner membrane translocase subunit TIM44 OS=Homo sapiens OX=9606 GN=TIMM44 PE=1 SV=2	0.584	0.728574	1.26724	1.28155
Q9Y5J9	TIMM8B	Mitochondrial import inner membrane translocase subunit Tim8 B OS=Homo sapiens OX=9606 GN=TIMM8B PE=1 SV=1	0.529071	0.753605	0.249749	1.28036
Q6KCM7	SLC25A25	Calcium-binding mitochondrial carrier protein SCaMC-2 OS=Homo sapiens OX=9606 GN=SLC25A25 PE=1 SV=1	0.859174	0.545968	0.423309	1.26664
Q9H3K2	GHITM	Growth hormone-inducible transmembrane protein OS=Homo sapiens OX=9606 GN=GHITM PE=1 SV=2	0.804054	0.117695	0.0731347	1.22589
Q9UG56	PISD	Phosphatidylserine decarboxylase proenzyme, mitochondrial OS=Homo sapiens OX=9606 GN=PISD PE=2 SV=4	0.249749	-1.38082	0.350497	1.18587
P09669	COX6C	Cytochrome c oxidase subunit 6C OS=Homo sapiens OX=9606 GN=COX6C PE=1 SV=2	0.37629	-0.710756	0.463622	1.12433
Q9NVA1	UQCC; UQCC1	Ubiquinol-cytochrome-c reductase complex assembly factor 1 OS=Homo sapiens OX=9606 GN=UQCC1 PE=1 SV=3	0.933573	1.1884	0.962734	1.09828
P47985	UQCRFS1	Cytochrome b-c1 complex subunit Rieske, mitochondrial OS=Homo sapiens OX=9606 GN=UQCRFS1 PE=1 SV=2	0.458382	-0.312939	-0.430509	1.06074
Q02318	CYP27A1	Sterol 26-hydroxylase, mitochondrial OS=Homo sapiens OX=9606 GN=CYP27A1 PE=1 SV=1	-0.0908029	1.07724	0.675364	1.04054
P50336	PPOX	Protoporphyrinogen oxidase OS=Homo sapiens OX=9606 GN=PPOX PE=1 SV=1	0.767231	0.476122	1.82497	1.03844
Q16134	ETFDH	Electron transfer flavoprotein-ubiquinone oxidoreductase, mitochondrial OS=Homo sapiens OX=9606 GN=ETFDH PE=1 SV=2	0.732052	0.801573	0.543991	1.03422
O96000	NDUFB10	NADH dehydrogenase [ubiquinone] 1 beta subcomplex subunit 10 OS=Homo sapiens OX=9606 GN=NDUFB10 PE=1 SV=3	0.476122	0.409255	0.532068	1.01436
Q9NRK6	ABCB10	ATP-binding cassette sub-family B member 10, mitochondrial OS=Homo sapiens OX=9606 GN=ABCB10 PE=1 SV=2	0.228973	1.05381	0.867106	0.97673
P00395	COX1	Cytochrome c oxidase subunit 1 OS=Homo sapiens OX=9606 GN=MT-CO1 PE=1 SV=1	0.0214797	0.319618	-0.100051	0.929033
Q9NX14	NDUFB11	NADH dehydrogenase [ubiquinone] 1 beta subcomplex subunit 11, mitochondrial OS=Homo sapiens OX=9606 GN=NDUFB11 PE=1 SV=1	1.09153	0.626673	-0.323733	0.920674
P14854	COX6B1	Cytochrome c oxidase subunit 6B1 OS=Homo sapiens OX=9606 GN=COX6B1 PE=1 SV=2	1.06143	0.731183	1.45101	0.901494
Q00325	SLC25A3	Phosphate carrier protein, mitochondrial OS=Homo sapiens OX=9606 GN=SLC25A3 PE=1 SV=2	0.808179	0.929791	0.92448	0.887525
Q9NZJ7	MTCH1	Mitochondrial carrier homolog 1 OS=Homo sapiens OX=9606 GN=MTCH1 PE=1 SV=1	1.06764	0.906891	1.66312	0.851199
Q9BSF4	C19orf52; TIMM29	Mitochondrial import inner membrane translocase subunit Tim29 OS=Homo sapiens OX=9606 GN=TIMM29 PE=1 SV=2	-0.655172	-1.34373	0.271426	0.834307
O43819	SCO2	Protein SCO2 homolog, mitochondrial OS=Homo sapiens OX=9606 GN=SCO2 PE=1 SV=3	1.20226	0.367371	1.13356	0.799916
Q9H9B4	SFXN1	Sideroflexin-1 OS=Homo sapiens OX=9606 GN=SFXN1 PE=1 SV=4	0.821302	0.918386	0.850399	0.746743
Q10713	PMPCA	Mitochondrial-processing peptidase subunit alpha OS=Homo sapiens OX=9606 GN=PMPCA PE=1 SV=2	0.505891	0.532068	0.549916	0.736388
Q9UDX5	MTFP1	Mitochondrial fission process protein 1 OS=Homo sapiens OX=9606 GN=MTFP1 PE=1 SV=1	0.541019	1.1776	1.32481	0.73292
Q9Y6C9	MTCH2	Mitochondrial carrier homolog 2 OS=Homo sapiens OX=9606 GN=MTCH2 PE=1 SV=1	0.789938	-0.0291463	0.703101	0.692427
P03915	ND5	NADH-ubiquinone oxidoreductase chain 5 OS=Homo sapiens OX=9606 GN=MT-ND5 PE=1 SV=2	0.694212	0.479231	1.0895	0.678072
Q9UQ90	SPG7	Paraplegin OS=Homo sapiens OX=9606 GN=SPG7 PE=1 SV=2	1.2762	0.46048	1.2228	0.676267
Q53H12	AGK	Acylglycerol kinase, mitochondrial OS=Homo sapiens OX=9606 GN=AGK PE=1 SV=2	0.891419	1.19535	1.11836	0.658097
P31040	SDHA	Succinate dehydrogenase [ubiquinone] flavoprotein subunit, mitochondrial OS=Homo sapiens OX=9606 GN=SDHA PE=1 SV=2	0.232661	0.420078	0.24123	0.62293
Q9BUB7	TMEM70	Transmembrane protein 70, mitochondrial OS=Homo sapiens OX=9606 GN=TMEM70 PE=1 SV=2	1.01364	1.3846	1.30918	0.620117
Q9H2V7	SPNS1	Protein spinster homolog 1 OS=Homo sapiens OX=9606 GN=SPNS1 PE=1 SV=1	-0.662004	-1.08009	-0.298673	0.609755
O60220	TIMM8A	Mitochondrial import inner membrane translocase subunit Tim8 A OS=Homo sapiens OX=9606 GN=TIMM8A PE=1 SV=1	1.29631	0.528071	0.724214	0.599318
P42704	LRPPRC	Leucine-rich PPR motif-containing protein, mitochondrial OS=Homo sapiens OX=9606 GN=LRPPRC PE=1 SV=3	0.707525	0.485427	0.783247	0.590722
O14925	TIMM23	Mitochondrial import inner membrane translocase subunit Tim23 OS=Homo sapiens OX=9606 GN=TIMM23 PE=1 SV=1	1.90766	1.59598	2.02645	0.571434
P30049	ATP5D	ATP synthase subunit delta, mitochondrial OS=Homo sapiens OX=9606 GN=ATP5F1D PE=1 SV=2	0.31034	0.687956	0.91533	0.569491
P14927	UQCRB	Cytochrome b-c1 complex subunit 7 OS=Homo sapiens OX=9606 GN=UQCRB PE=1 SV=2	0.261832	-0.291592	0.941858	0.556797
O75489	NDUFS3	NADH dehydrogenase [ubiquinone] iron-sulfur protein 3, mitochondrial OS=Homo sapiens OX=9606 GN=NDUFS3 PE=1 SV=1	0.909197	0.209141	0.9855	0.555816
Q9UJS0	SLC25A13	Calcium-binding mitochondrial carrier protein Aralar2 OS=Homo sapiens OX=9606 GN=SLC25A13 PE=1 SV=2	0.881273	1.07587	1.64939	0.547943
P22570	FDXR	NADPH:adrenodoxin oxidoreductase, mitochondrial OS=Homo sapiens OX=9606 GN=FDXR PE=1 SV=3	0.561693	0.293959	0.9115	0.521051
Q9P0J0	NDUFA13	NADH dehydrogenase [ubiquinone] 1 alpha subcomplex subunit 13 OS=Homo sapiens OX=9606 GN=NDUFA13 PE=1 SV=3	0.942608	1.10434	1.9138	0.50284
P00403	COX2	Cytochrome c oxidase subunit 2 OS=Homo sapiens OX=9606 GN=MT-CO2 PE=1 SV=1	0.886745	1.1157	1.28214	0.498761
P54886	ALDH18A1	Delta-1-pyrroline-5-carboxylate synthase OS=Homo sapiens OX=9606 GN=ALDH18A1 PE=1 SV=2	0.541019	0.399445	0.547943	0.494672
P25705	ATP5A1	ATP synthase subunit alpha, mitochondrial OS=Homo sapiens OX=9606 GN=ATP5F1A PE=1 SV=1	0.646163	0.792439	1.2394	0.488515
Q9H936	SLC25A22	Mitochondrial glutamate carrier 1 OS=Homo sapiens OX=9606 GN=SLC25A22 PE=1 SV=1	0.619178	0.147958	0.425459	0.488515
P53701	HCCS	Cytochrome c-type heme lyase OS=Homo sapiens OX=9606 GN=HCCS PE=1 SV=1	1.21971	0.973795	0.157044	0.468844
Q86Y39	NDUFA11	NADH dehydrogenase [ubiquinone] 1 alpha subcomplex subunit 11 OS=Homo sapiens OX=9606 GN=NDUFA11 PE=1 SV=3	1.44361	1.09356	2.56316	0.444667
Q9Y3D7	PAM16	Mitochondrial import inner membrane translocase subunit TIM16 OS=Homo sapiens OX=9606 GN=PAM16 PE=1 SV=2	0.936591	0.616358	0.283329	0.436162
P56134	ATP5J2	ATP synthase subunit f, mitochondrial OS=Homo sapiens OX=9606 GN=ATP5MF PE=1 SV=3	0.922959	-0.724993	2.0635	0.435095
Q9Y4W6	AFG3L2	AFG3-like protein 2 OS=Homo sapiens OX=9606 GN=AFG3L2 PE=1 SV=2	0.225275	0.54498	0.649845	0.378512
P22830	FECH	Ferrochelatase, mitochondrial OS=Homo sapiens OX=9606 GN=FECH PE=1 SV=2	0.319618	0.244887	-0.296899	0.375178
P03886	ND1	NADH-ubiquinone oxidoreductase chain 1 OS=Homo sapiens OX=9606 GN=MT-ND1 PE=1 SV=1	0.269033	1.1117	0.621993	0.367371
P05141	SLC25A5	ADP/ATP translocase 2 OS=Homo sapiens OX=9606 GN=SLC25A5 PE=1 SV=7	0.487486	0.332278	0.848798	0.343692
P07919	UQCRH	Cytochrome b-c1 complex subunit 6, mitochondrial OS=Homo sapiens OX=9606 GN=UQCRH PE=1 SV=2	1.38073	-0.652901	0.21661	0.339137
O75306	NDUFS2	NADH dehydrogenase [ubiquinone] iron-sulfur protein 2, mitochondrial OS=Homo sapiens OX=9606 GN=NDUFS2 PE=1 SV=2	0.478195	0.777367	0.92524	0.329985
P40939	HADHA	Trifunctional enzyme subunit alpha, mitochondrial OS=Homo sapiens OX=9606 GN=HADHA PE=1 SV=2	0.71721	0.614474	1.15056	0.328836
O95831	AIFM1	Apoptosis-inducing factor 1, mitochondrial OS=Homo sapiens OX=9606 GN=AIFM1 PE=1 SV=1	0.755315	0.656268	1.28983	0.326537
Q8NE86	MCU	Calcium uniporter protein, mitochondrial OS=Homo sapiens OX=9606 GN=MCU PE=1 SV=1	0.121679	0.144046	0.784923	0.326537
P55084	HADHB	Trifunctional enzyme subunit beta, mitochondrial OS=Homo sapiens OX=9606 GN=HADHB PE=1 SV=3	0.578214	0.320773	0.555816	0.326537
Q9BPX6	MICU1	Calcium uptake protein 1, mitochondrial OS=Homo sapiens OX=9606 GN=MICU1 PE=1 SV=1	0.24732	0.375178	-0.373327	0.325386
Q9UJZ1	STOML2	Stomatin-like protein 2, mitochondrial OS=Homo sapiens OX=9606 GN=STOML2 PE=1 SV=1	0.240009	0.439357	0.425459	0.313826
Q99623	PHB2	Prohibitin-2 OS=Homo sapiens OX=9606 GN=PHB2 PE=1 SV=2	0.157044	0.341417	0.564622	0.295135
Q96I51	WBSCR16; RCC1L	RCC1-like G exchanging factor-like protein OS=Homo sapiens OX=9606 GN=RCC1L PE=1 SV=2	0.192825	0.874994	-0.362158	0.286881
Q9UBX3	SLC25A10	Mitochondrial dicarboxylate carrier OS=Homo sapiens OX=9606 GN=SLC25A10 PE=1 SV=2	-0.703689	0.128293	0.189034	0.282143
O60313	OPA1	Dynamin-like 120 kDa protein, mitochondrial OS=Homo sapiens OX=9606 GN=OPA1 PE=1 SV=3	0.197865	0.0648829	0.541019	0.279768
P08574	CYC1	Cytochrome c1, heme protein, mitochondrial OS=Homo sapiens OX=9606 GN=CYC1 PE=1 SV=3	0.221568	-0.340075	-0.78339	0.27023
Q12931	TRAP1	Heat shock protein 75 kDa, mitochondrial OS=Homo sapiens OX=9606 GN=TRAP1 PE=1 SV=3	0.508936	0.605968	0.707525	0.24245
P31930	UQCRC1	Cytochrome b-c1 complex subunit 1, mitochondrial OS=Homo sapiens OX=9606 GN=UQCRC1 PE=1 SV=3	0.511974	0.167358	0.687061	0.212881
Q5HYK3	COQ5	2-methoxy-6-polyprenyl-1,4-benzoquinol methylase, mitochondrial OS=Homo sapiens OX=9606 GN=COQ5 PE=1 SV=2	0.725087	-0.263612	0.0662614	0.199123
Q9Y276	BCS1L	Mitochondrial chaperone BCS1 OS=Homo sapiens OX=9606 GN=BCS1L PE=1 SV=1	0.551885	0.15056	0.681674	0.177599
Q9NVH1	DNAJC11	DnaJ homolog subfamily C member 11 OS=Homo sapiens OX=9606 GN=DNAJC11 PE=1 SV=2	0.878921	0.675364	0.644318	0.176323
Q9H300	PARL	Presenilins-associated rhomboid-like protein, mitochondrial OS=Homo sapiens OX=9606 GN=PARL PE=1 SV=2	0.798258	0.78073	1.01507	0.163499
Q9H845	ACAD9	Acyl-CoA dehydrogenase family member 9, mitochondrial OS=Homo sapiens OX=9606 GN=ACAD9 PE=1 SV=1	0.00144197	0.480265	-0.018878	0.153157
Q02127	DHODH	Dihydroorotate dehydrogenase (quinone), mitochondrial OS=Homo sapiens OX=9606 GN=DHODH PE=1 SV=3	1.62199	-0.286304	0.0565835	0.149259
P56385	ATP5I	ATP synthase subunit e, mitochondrial OS=Homo sapiens OX=9606 GN=ATP5ME PE=1 SV=2	2.05137	1.26063	2.05033	0.140124
P48047	ATP5O	ATP synthase subunit O, mitochondrial OS=Homo sapiens OX=9606 GN=ATP5PO PE=1 SV=1	0.704872	0.288063	0.755315	0.129613
P28331	NDUFS1	NADH-ubiquinone oxidoreductase 75 kDa subunit, mitochondrial OS=Homo sapiens OX=9606 GN=NDUFS1 PE=1 SV=3	0.591679	0.348232	0.666302	0.129613
Q8N8R3	SLC25A29	Mitochondrial basic amino acids transporter OS=Homo sapiens OX=9606 GN=SLC25A29 PE=1 SV=2	-0.463947	-0.254978	-1.23447	0.124328
Q9H061	TMEM126A	Transmembrane protein 126A OS=Homo sapiens OX=9606 GN=TMEM126A PE=1 SV=1	0.805705	-0.696658	-0.101598	0.123004
P22695	UQCRC2	Cytochrome b-c1 complex subunit 2, mitochondrial OS=Homo sapiens OX=9606 GN=UQCRC2 PE=1 SV=3	0.117695	-0.360305	0.520045	0.1137
P00846	ATP6	ATP synthase subunit a OS=Homo sapiens OX=9606 GN=MT-ATP6 PE=1 SV=1	0.134878	0.0662614	0.276199	0.111031
P06576	ATP5B	ATP synthase subunit beta, mitochondrial OS=Homo sapiens OX=9606 GN=ATP5F1B PE=1 SV=3	0.439357	0.545968	1.14012	0.104337
P12235	SLC25A4	ADP/ATP translocase 1 OS=Homo sapiens OX=9606 GN=SLC25A4 PE=1 SV=4	0.9855	1.14339	1.4489	0.102994
P13073	COX4I1	Cytochrome c oxidase subunit 4 isoform 1, mitochondrial OS=Homo sapiens OX=9606 GN=COX4I1 PE=1 SV=1	0.451013	-0.182786	0.67717	0.102994
O95182	NDUFA7	NADH dehydrogenase [ubiquinone] 1 alpha subcomplex subunit 7 OS=Homo sapiens OX=9606 GN=NDUFA7 PE=1 SV=3	0.31034	0.325386	-1.11404	0.0881416
Q15526	SURF1	Surfeit locus protein 1 OS=Homo sapiens OX=9606 GN=SURF1 PE=1 SV=1	1.32654	0.611645	1.35727	0.0813396
O43676	NDUFB3	NADH dehydrogenase [ubiquinone] 1 beta subcomplex subunit 3 OS=Homo sapiens OX=9606 GN=NDUFB3 PE=1 SV=3	-0.174621	1.04054	1.16607	0.0758749
Q9Y5J7	TIMM9	Mitochondrial import inner membrane translocase subunit Tim9 OS=Homo sapiens OX=9606 GN=TIMM9 PE=1 SV=1	0.409255	-0.541618	0.313826	0.0635029
Q5T9A4	ATAD3B	ATPase family AAA domain-containing protein 3B OS=Homo sapiens OX=9606 GN=ATAD3B PE=1 SV=1	0.015783	-1.05589	-0.128156	0.0538064
P24539	ATP5F1	ATP synthase F(0) complex subunit B1, mitochondrial OS=Homo sapiens OX=9606 GN=ATP5PB PE=1 SV=2	-0.132894	0.260628	0.605968	0.0482362
P43155	CRAT	Carnitine O-acetyltransferase OS=Homo sapiens OX=9606 GN=CRAT PE=1 SV=5	0.597412	0.698663	0.916859	0.0384362
P23786	CPT2	Carnitine O-palmitoyltransferase 2, mitochondrial OS=Homo sapiens OX=9606 GN=CPT2 PE=1 SV=2	0.638769	1.02857	1.22342	0.0214797
Q9Y2Z9	COQ6	Ubiquinone biosynthesis monooxygenase COQ6, mitochondrial OS=Homo sapiens OX=9606 GN=COQ6 PE=1 SV=2	0.182692	-0.316528	1.0827	0.0214797
O75880	SCO1	Protein SCO1 homolog, mitochondrial OS=Homo sapiens OX=9606 GN=SCO1 PE=1 SV=1	0.291604	-0.0394883	0.205393	0
P53007	SLC25A1	Tricarboxylate transport protein, mitochondrial OS=Homo sapiens OX=9606 GN=SLC25A1 PE=1 SV=2	0.503858	0.681674	0.466758	-0.00433459
Q9Y5L4	TIMM13	Mitochondrial import inner membrane translocase subunit Tim13 OS=Homo sapiens OX=9606 GN=TIMM13 PE=1 SV=1	0.231432	0.764686	1.78534	-0.0203404
Q96DA6	DNAJC19	Mitochondrial import inner membrane translocase subunit TIM14 OS=Homo sapiens OX=9606 GN=DNAJC19 PE=1 SV=3	0.728574	-0.556393	0.415759	-0.0232698
Q3ZCQ8	TIMM50	Mitochondrial import inner membrane translocase subunit TIM50 OS=Homo sapiens OX=9606 GN=TIMM50 PE=1 SV=2	0.57628	0.978928	1.14666	-0.0365259
O00483	NDUFA4	Cytochrome c oxidase subunit NDUFA4 OS=Homo sapiens OX=9606 GN=NDUFA4 PE=1 SV=1	1.76256	1.14796	1.8127	-0.0439433
Q16891	IMMT	MICOS complex subunit MIC60 OS=Homo sapiens OX=9606 GN=IMMT PE=1 SV=1	0.21661	-0.12658	0.370722	-0.0634092
Q9BU61	NDUFAF3	NADH dehydrogenase [ubiquinone] 1 alpha subcomplex assembly factor 3 OS=Homo sapiens OX=9606 GN=NDUFAF3 PE=1 SV=1	0.202888	0.847997	0.190299	-0.0694519
Q02978	SLC25A11	Mitochondrial 2-oxoglutarate/malate carrier protein OS=Homo sapiens OX=9606 GN=SLC25A11 PE=1 SV=3	0.632268	0.580145	0.809826	-0.0785637
P36542	ATP5C1	ATP synthase subunit gamma, mitochondrial OS=Homo sapiens OX=9606 GN=ATP5F1C PE=1 SV=1	0.0621217	0.317304	0.169925	-0.0969617
O43920	NDUFS5	NADH dehydrogenase [ubiquinone] iron-sulfur protein 5 OS=Homo sapiens OX=9606 GN=NDUFS5 PE=1 SV=3	-0.547932	-0.207561	0.264236	-0.104697
Q9NVI7	ATAD3A	ATPase family AAA domain-containing protein 3A OS=Homo sapiens OX=9606 GN=ATAD3A PE=1 SV=2	-0.0923402	0.0328061	0.0635029	-0.109359
Q9Y619	SLC25A15	Mitochondrial ornithine transporter 1 OS=Homo sapiens OX=9606 GN=SLC25A15 PE=1 SV=1	1.15316	1.45575	0.403813	-0.128156
Q96ER9	CCDC51	Coiled-coil domain-containing protein 51 OS=Homo sapiens OX=9606 GN=CCDC51 PE=1 SV=2	0.554834	0.258217	1.1137	-0.129734
O75380	NDUFS6	NADH dehydrogenase [ubiquinone] iron-sulfur protein 6, mitochondrial OS=Homo sapiens OX=9606 GN=NDUFS6 PE=1 SV=1	-0.655172	0.100305	2.02184	-0.139236
P00156	CYTB	Cytochrome b OS=Homo sapiens OX=9606 GN=MT-CYB PE=1 SV=2	-0.177882	-0.632629	0.686164	-0.163268
O75947	ATP5H	ATP synthase subunit d, mitochondrial OS=Homo sapiens OX=9606 GN=ATP5PD PE=1 SV=3	0.24123	0.291604	0.413594	-0.168123
Q96AQ8	CCDC90A; MCUR1	Mitochondrial calcium uniporter regulator 1 OS=Homo sapiens OX=9606 GN=MCUR1 PE=1 SV=1	-0.0291463	0.0962619	0.598365	-0.172994
Q9Y2R0	COA3	Cytochrome c oxidase assembly factor 3 homolog, mitochondrial OS=Homo sapiens OX=9606 GN=COA3 PE=1 SV=1	0.45628	0.301002	0.329985	-0.224317
P03891	ND2	NADH-ubiquinone oxidoreductase chain 2 OS=Homo sapiens OX=9606 GN=MT-ND2 PE=1 SV=2	0.736388	2.14241	1.51349	-0.244685
Q9UI09	NDUFA12	NADH dehydrogenase [ubiquinone] 1 alpha subcomplex subunit 12 OS=Homo sapiens OX=9606 GN=NDUFA12 PE=1 SV=1	0.163499	0.60027	0.594549	-0.260152
Q16718	NDUFA5	NADH dehydrogenase [ubiquinone] 1 alpha subcomplex subunit 5 OS=Homo sapiens OX=9606 GN=NDUFA5 PE=1 SV=3	0.974529	0.349365	0.289244	-0.274041
Q9NX63	CHCHD3	MICOS complex subunit MIC19 OS=Homo sapiens OX=9606 GN=CHCHD3 PE=1 SV=1	0.843984	0.284514	1.04124	-0.284546
O95563	MPC2	Mitochondrial pyruvate carrier 2 OS=Homo sapiens OX=9606 GN=MPC2 PE=1 SV=1	1.49057	-0.643856	0.666302	-0.312939
Q96TA2	YME1L1	ATP-dependent zinc metalloprotease YME1L1 OS=Homo sapiens OX=9606 GN=YME1L1 PE=1 SV=2	0.0071955	0.151859	0.190299	-0.330973
P34897	SHMT2	Serine hydroxymethyltransferase, mitochondrial OS=Homo sapiens OX=9606 GN=SHMT2 PE=1 SV=3	0.167358	0.0342157	0.283329	-0.347399
Q8NC60	NOA1	Nitric oxide-associated protein 1 OS=Homo sapiens OX=9606 GN=NOA1 PE=1 SV=2	0.982583	0.605968	0.938098	-0.349235
P35232	PHB	Prohibitin OS=Homo sapiens OX=9606 GN=PHB PE=1 SV=1	0.390668	0.412511	0.820485	-0.382702
P10606	COX5B	Cytochrome c oxidase subunit 5B, mitochondrial OS=Homo sapiens OX=9606 GN=COX5B PE=1 SV=2	-0.816037	0.115033	0.52306	-0.382702
O95202	LETM1	Mitochondrial proton/calcium exchanger protein OS=Homo sapiens OX=9606 GN=LETM1 PE=1 SV=1	0.273814	-0.0694519	0.0565835	-0.403542
O75746	SLC25A12	Calcium-binding mitochondrial carrier protein Aralar1 OS=Homo sapiens OX=9606 GN=SLC25A12 PE=1 SV=2	0.787432	0.616358	0.561693	-0.444184
P49821	NDUFV1	NADH dehydrogenase [ubiquinone] flavoprotein 1, mitochondrial OS=Homo sapiens OX=9606 GN=NDUFV1 PE=1 SV=4	0.644318	0.641546	0.868687	-0.486004
Q6PI78	TMEM65	Transmembrane protein 65 OS=Homo sapiens OX=9606 GN=TMEM65 PE=1 SV=2	0.339137	-0.0320936	1.13291	-0.488026
Q13423	NNT	NAD(P) transhydrogenase, mitochondrial OS=Homo sapiens OX=9606 GN=NNT PE=1 SV=3	0.385155	0.508936	0.319618	-0.504305
O95169	NDUFB8	NADH dehydrogenase [ubiquinone] 1 beta subcomplex subunit 8, mitochondrial OS=Homo sapiens OX=9606 GN=NDUFB8 PE=1 SV=1	0.992768	1.10903	1.14405	-0.512514
O14949	UQCRQ	Cytochrome b-c1 complex subunit 8 OS=Homo sapiens OX=9606 GN=UQCRQ PE=1 SV=4	0.109695	-0.678072	0.240009	-0.516636
Q6NUK1	SLC25A24	Calcium-binding mitochondrial carrier protein SCaMC-1 OS=Homo sapiens OX=9606 GN=SLC25A24 PE=1 SV=2	0.411426	0.341417	-0.166503	-0.518701
Q9H2D1	SLC25A32	Mitochondrial folate transporter/carrier OS=Homo sapiens OX=9606 GN=SLC25A32 PE=1 SV=2	0.874207	0.462576	1.05589	-0.537424
P00414	COX3	Cytochrome c oxidase subunit 3 OS=Homo sapiens OX=9606 GN=MT-CO3 PE=1 SV=2	0.467801	-0.07552	0.386259	-0.560643
O95168	NDUFB4	NADH dehydrogenase [ubiquinone] 1 beta subcomplex subunit 4 OS=Homo sapiens OX=9606 GN=NDUFB4 PE=1 SV=3	0.0440443	0.458382	0.662661	-0.597278
O43772	SLC25A20	Mitochondrial carnitine/acylcarnitine carrier protein OS=Homo sapiens OX=9606 GN=SLC25A20 PE=1 SV=1	0.146655	0.0370307	0.153157	-0.603841
P21912	SDHB	Succinate dehydrogenase [ubiquinone] iron-sulfur subunit, mitochondrial OS=Homo sapiens OX=9606 GN=SDHB PE=1 SV=3	-0.227692	-0.189351	-0.323733	-0.696658
O95298	NDUFC2; NDUFC2-KCTD14	NADH dehydrogenase [ubiquinone] 1 subunit C2 OS=Homo sapiens OX=9606 GN=NDUFC2 PE=1 SV=1	0.258217	-0.212568	0.24245	-0.76366
Q5XKP0	C19orf70	MICOS complex subunit MIC13 OS=Homo sapiens OX=9606 GN=MIC13 PE=1 SV=1	0.565597	0.0468403	-0.209228	-0.76366
O14548	COX7A2L	Cytochrome c oxidase subunit 7A-related protein, mitochondrial OS=Homo sapiens OX=9606 GN=COX7A2L PE=1 SV=2	-0.756331	-0.588574	-0.905088	-0.773491
P49748	ACADVL	Very long-chain specific acyl-CoA dehydrogenase, mitochondrial OS=Homo sapiens OX=9606 GN=ACADVL PE=1 SV=1	0.39835	-0.0262051	0.0976108	-0.785875
O43181	NDUFS4	NADH dehydrogenase [ubiquinone] iron-sulfur protein 4, mitochondrial OS=Homo sapiens OX=9606 GN=NDUFS4 PE=1 SV=1	-0.110916	0.109695	0.255803	-0.821126
P19404	NDUFV2	NADH dehydrogenase [ubiquinone] flavoprotein 2, mitochondrial OS=Homo sapiens OX=9606 GN=NDUFV2 PE=1 SV=2	-0.123434	0.0200577	0.49774	-0.831358
Q9Y2C4	EXOG	Nuclease EXOG, mitochondrial OS=Homo sapiens OX=9606 GN=EXOG PE=1 SV=2	0.418999	-0.268817	-0.22095	-0.844251
O43678	NDUFA2	NADH dehydrogenase [ubiquinone] 1 alpha subcomplex subunit 2 OS=Homo sapiens OX=9606 GN=NDUFA2 PE=1 SV=3	0.461529	0.705757	0.334568	-0.862496
Q9BT17	MTG1	Mitochondrial ribosome-associated GTPase 1 OS=Homo sapiens OX=9606 GN=MTG1 PE=1 SV=2	0.524064	0.694212	0.678072	-0.915936
O75616	ERAL1	GTPase Era, mitochondrial OS=Homo sapiens OX=9606 GN=ERAL1 PE=1 SV=2	-0.00144342	-0.0969617	-0.54372	-0.924125
O95167	NDUFA3	NADH dehydrogenase [ubiquinone] 1 alpha subcomplex subunit 3 OS=Homo sapiens OX=9606 GN=NDUFA3 PE=1 SV=1	0.339137	-0.643856	-0.550043	-0.979942
Q9UDW1	UQCR10	Cytochrome b-c1 complex subunit 9 OS=Homo sapiens OX=9606 GN=UQCR10 PE=1 SV=3	-0.401635	0.10165	-0.367732	-0.997117
Q99643	SDHC	Succinate dehydrogenase cytochrome b560 subunit, mitochondrial OS=Homo sapiens OX=9606 GN=SDHC PE=1 SV=1	-0.277534	0.0962619	0.868687	-1.00578
Q9Y6M9	NDUFB9	NADH dehydrogenase [ubiquinone] 1 beta subcomplex subunit 9 OS=Homo sapiens OX=9606 GN=NDUFB9 PE=1 SV=3	-0.270556	-0.818579	-0.330973	-1.0499
P14406	COX7A2	Cytochrome c oxidase subunit 7A2, mitochondrial OS=Homo sapiens OX=9606 GN=COX7A2 PE=1 SV=1	0.649845	0.185232	1.24306	-1.05289
Q9BRQ6	CHCHD6	MICOS complex subunit MIC25 OS=Homo sapiens OX=9606 GN=CHCHD6 PE=1 SV=1	1.24123	-0.803393	-2.84684	-1.12973
O43674	NDUFB5	NADH dehydrogenase [ubiquinone] 1 beta subcomplex subunit 5, mitochondrial OS=Homo sapiens OX=9606 GN=NDUFB5 PE=1 SV=1	0.412511	-0.204233	-0.452057	-1.20091
P12236	SLC25A6	ADP/ATP translocase 3 OS=Homo sapiens OX=9606 GN=SLC25A6 PE=1 SV=4	0.463622	-0.0513992	0.387363	-1.28983
Q9BUR5	APOO	MICOS complex subunit MIC26 OS=Homo sapiens OX=9606 GN=APOO PE=1 SV=1	0.423309	-0.093879	-1.15521	-1.2969
P18859	ATP5J	ATP synthase-coupling factor 6, mitochondrial OS=Homo sapiens OX=9606 GN=ATP5PF PE=1 SV=1	-0.307573	0.0648829	0.516015	-1.40354
O95674	CDS2	Phosphatidate cytidylyltransferase 2 OS=Homo sapiens OX=9606 GN=CDS2 PE=1 SV=1	-1.15843	-0.0923402	-0.962969	-1.85726
O43677	NDUFC1	NADH dehydrogenase [ubiquinone] 1 subunit C1, mitochondrial OS=Homo sapiens OX=9606 GN=NDUFC1 PE=1 SV=1	-1.06794	-0.905088	-0.186065	-1.98279
Q6UXV4	APOOL	MICOS complex subunit MIC27 OS=Homo sapiens OX=9606 GN=APOOL PE=1 SV=1	0.24245	1.39506	2.03562	-2.21759
Q9BRT2	MNF1; UQCC2	Ubiquinol-cytochrome-c reductase complex assembly factor 2 OS=Homo sapiens OX=9606 GN=UQCC2 PE=1 SV=1	0.0524159	0.077243	0.24123	-2.53952
Q07817	BCL2L1	Bcl-2-like protein 1 OS=Homo sapiens OX=9606 GN=BCL2L1 PE=1 SV=1	0.159629	-0.475936	-0.304006	-3.59074

## Sheet: matrix
Abundances of mitochondrial matrix proteins
			Protein abundance (log2FC)
Accession	Gene Symbol	Description	24/mock	48/mock	72/mock	96/mock
Q9Y375	NDUFAF1	Complex I intermediate-associated protein 30, mitochondrial OS=Homo sapiens OX=9606 GN=NDUFAF1 PE=1 SV=2	1.26604	-0.793357	2.62854	3.70973
Q16798	ME3	NADP-dependent malic enzyme, mitochondrial OS=Homo sapiens OX=9606 GN=ME3 PE=2 SV=2	2.07485	0.662661	2.08984	2.88928
Q9NTG7	SIRT3	NAD-dependent protein deacetylase sirtuin-3, mitochondrial OS=Homo sapiens OX=9606 GN=SIRT3 PE=1 SV=2	3.28288	2.95382	2.7253	2.69332
P54098	POLG	DNA polymerase subunit gamma-1 OS=Homo sapiens OX=9606 GN=POLG PE=1 SV=1	2.13192	1.66857	2.75318	2.46728
Q96CU9	FOXRED1	FAD-dependent oxidoreductase domain-containing protein 1 OS=Homo sapiens OX=9606 GN=FOXRED1 PE=1 SV=2	2.82985	2.50335	3.71006	2.17856
P20674	COX5A	Cytochrome c oxidase subunit 5A, mitochondrial OS=Homo sapiens OX=9606 GN=COX5A PE=1 SV=2	0.847997	0.536053	1.39835	2.15478
Q02338	BDH1	D-beta-hydroxybutyrate dehydrogenase, mitochondrial OS=Homo sapiens OX=9606 GN=BDH1 PE=1 SV=3	2.76362	1.52907	2.75958	1.99892
P27144	AK4; LOC100507855	Adenylate kinase 4, mitochondrial OS=Homo sapiens OX=9606 GN=AK4 PE=1 SV=1	1.5787	3.39985	2.52356	1.97122
Q8N442	GUF1	Translation factor GUF1, mitochondrial OS=Homo sapiens OX=9606 GN=GUF1 PE=1 SV=1	2.01364	1.51349	2.29572	1.79119
Q9H4K7	GTPBP5; MTG2	Mitochondrial ribosome-associated GTPase 2 OS=Homo sapiens OX=9606 GN=MTG2 PE=1 SV=1	1.35614	0.353888	2.03351	1.5435
Q9H8M1	COQ10B	Coenzyme Q-binding protein COQ10 homolog B, mitochondrial OS=Homo sapiens OX=9606 GN=COQ10B PE=2 SV=1	0.522056	-0.72738	0.764686	1.4844
P05165	PCCA	Propionyl-CoA carboxylase alpha chain, mitochondrial OS=Homo sapiens OX=9606 GN=PCCA PE=1 SV=4	1.39287	1.98404	2.15218	1.4489
P56556	NDUFA6	NADH dehydrogenase [ubiquinone] 1 alpha subcomplex subunit 6 OS=Homo sapiens OX=9606 GN=NDUFA6 PE=1 SV=4	0.88049	0.0949116	0.886745	1.44148
Q96BW9	TAMM41	Phosphatidate cytidylyltransferase, mitochondrial OS=Homo sapiens OX=9606 GN=TAMM41 PE=1 SV=2	0.929033	1.28155	1.0072	1.42814
O95139	NDUFB6	NADH dehydrogenase [ubiquinone] 1 beta subcomplex subunit 6 OS=Homo sapiens OX=9606 GN=NDUFB6 PE=1 SV=3	0.15056	1.32077	0.0976108	1.41088
O43615	TIMM44	Mitochondrial import inner membrane translocase subunit TIM44 OS=Homo sapiens OX=9606 GN=TIMM44 PE=1 SV=2	0.584	0.728574	1.26724	1.28155
O95363	FARS2	Phenylalanine--tRNA ligase, mitochondrial OS=Homo sapiens OX=9606 GN=FARS2 PE=1 SV=1	1.26784	0.190299	0.563646	1.27739
Q9NP81	SARS2	Serine--tRNA ligase, mitochondrial OS=Homo sapiens OX=9606 GN=SARS2 PE=1 SV=1	1.30801	0.798258	1.9222	1.19849
Q8TCS8	PNPT1	Polyribonucleotide nucleotidyltransferase 1, mitochondrial OS=Homo sapiens OX=9606 GN=PNPT1 PE=1 SV=2	1.21909	1.76256	2.09963	1.1776
Q9Y2Z4	YARS2	Tyrosine--tRNA ligase, mitochondrial OS=Homo sapiens OX=9606 GN=YARS2 PE=1 SV=2	1.05936	1.02006	1.51652	1.04963
Q02318	CYP27A1	Sterol 26-hydroxylase, mitochondrial OS=Homo sapiens OX=9606 GN=CYP27A1 PE=1 SV=1	-0.0908029	1.07724	0.675364	1.04054
Q96RQ3	MCCC1	Methylcrotonoyl-CoA carboxylase subunit alpha, mitochondrial OS=Homo sapiens OX=9606 GN=MCCC1 PE=1 SV=3	1.1776	1.59789	1.51954	1.02645
P09622	DLD	Dihydrolipoyl dehydrogenase, mitochondrial OS=Homo sapiens OX=9606 GN=DLD PE=1 SV=2	0.817214	0.616358	0.935083	1.0229
Q9P0J1	PDP1	[Pyruvate dehydrogenase [acetyl-transferring]]-phosphatase 1, mitochondrial OS=Homo sapiens OX=9606 GN=PDP1 PE=1 SV=3	0.865523	0.554834	1.27858	1.01792
O96000	NDUFB10	NADH dehydrogenase [ubiquinone] 1 beta subcomplex subunit 10 OS=Homo sapiens OX=9606 GN=NDUFB10 PE=1 SV=3	0.476122	0.409255	0.532068	1.01436
Q16775	HAGH	Hydroxyacylglutathione hydrolase, mitochondrial OS=Homo sapiens OX=9606 GN=HAGH PE=1 SV=2	0.31034	0.423309	0.690641	1.00791
Q9NVH6	TMLHE	Trimethyllysine dioxygenase, mitochondrial OS=Homo sapiens OX=9606 GN=TMLHE PE=1 SV=1	1.60975	1.58352	2.25459	0.991318
P11498	PC	Pyruvate carboxylase, mitochondrial OS=Homo sapiens OX=9606 GN=PC PE=1 SV=2	1.10165	0.738119	1.87774	0.984772
P35914	HMGCL	Hydroxymethylglutaryl-CoA lyase, mitochondrial OS=Homo sapiens OX=9606 GN=HMGCL PE=1 SV=2	1.25338	0.371838	1.54201	0.983313
Q7L3T8	PARS2	Probable proline--tRNA ligase, mitochondrial OS=Homo sapiens OX=9606 GN=PARS2 PE=1 SV=1	1.21847	-0.625934	0.645241	0.983313
P30405	PPIF	Peptidyl-prolyl cis-trans isomerase F, mitochondrial OS=Homo sapiens OX=9606 GN=PPIF PE=1 SV=1	0.794104	0.814755	0.999278	0.906891
O95822	MLYCD	Malonyl-CoA decarboxylase, mitochondrial OS=Homo sapiens OX=9606 GN=MLYCD PE=1 SV=3	0.153157	0.757023	0.874994	0.84559
O75390	CS	Citrate synthase, mitochondrial OS=Homo sapiens OX=9606 GN=CS PE=1 SV=2	0.45628	-0.0558912	0.817214	0.83996
Q15119	PDK2	[Pyruvate dehydrogenase (acetyl-transferring)] kinase isozyme 2, mitochondrial OS=Homo sapiens OX=9606 GN=PDK2 PE=1 SV=2	2.36989	1.97012	1.82944	0.794936
P23368	ME2	NAD-dependent malic enzyme, mitochondrial OS=Homo sapiens OX=9606 GN=ME2 PE=1 SV=1	0.882839	0.784085	1.21288	0.7433
Q10713	PMPCA	Mitochondrial-processing peptidase subunit alpha OS=Homo sapiens OX=9606 GN=PMPCA PE=1 SV=2	0.505891	0.532068	0.549916	0.736388
P12694	BCKDHA	2-oxoisovalerate dehydrogenase subunit alpha, mitochondrial OS=Homo sapiens OX=9606 GN=BCKDHA PE=1 SV=2	0.956057	0.683472	0.601221	0.731183
P10109	FDX1	Adrenodoxin, mitochondrial OS=Homo sapiens OX=9606 GN=FDX1 PE=1 SV=1	0.6107	0.16221	1.53057	0.704872
P05166	PCCB	Propionyl-CoA carboxylase beta chain, mitochondrial OS=Homo sapiens OX=9606 GN=PCCB PE=1 SV=3	1.48749	0.620117	1.24245	0.694212
Q7L2E3	DHX30	ATP-dependent RNA helicase DHX30 OS=Homo sapiens OX=9606 GN=DHX30 PE=1 SV=1	0.926759	1.28629	0.747602	0.69332
P11182	DBT	Lipoamide acyltransferase component of branched-chain alpha-keto acid dehydrogenase complex, mitochondrial OS=Homo sapiens OX=9606 GN=DBT PE=1 SV=3	1.02786	0.0579701	-0.0985055	0.681674
Q7L8L6	FASTKD5	FAST kinase domain-containing protein 5, mitochondrial OS=Homo sapiens OX=9606 GN=FASTKD5 PE=1 SV=1	0.633199	1.19535	1.37239	0.650765
Q04837	SSBP1	Single-stranded DNA-binding protein, mitochondrial OS=Homo sapiens OX=9606 GN=SSBP1 PE=1 SV=1	0.21661	0.577248	0.553852	0.644318
Q86SX6	GLRX5	Glutaredoxin-related protein 5, mitochondrial OS=Homo sapiens OX=9606 GN=GLRX5 PE=1 SV=2	0.155749	0.487486	1.26604	0.630405
P31040	SDHA	Succinate dehydrogenase [ubiquinone] flavoprotein subunit, mitochondrial OS=Homo sapiens OX=9606 GN=SDHA PE=1 SV=2	0.232661	0.420078	0.24123	0.62293
P14927	UQCRB	Cytochrome b-c1 complex subunit 7 OS=Homo sapiens OX=9606 GN=UQCRB PE=1 SV=2	0.261832	-0.291592	0.941858	0.556797
Q92947	GCDH	Glutaryl-CoA dehydrogenase, mitochondrial OS=Homo sapiens OX=9606 GN=GCDH PE=1 SV=1	0.389567	0.620117	0.977463	0.550901
Q8IYB8	SUPV3L1	ATP-dependent RNA helicase SUPV3L1, mitochondrial OS=Homo sapiens OX=9606 GN=SUPV3L1 PE=1 SV=1	0.489543	0.465713	1.29807	0.54893
P04181	OAT	Ornithine aminotransferase, mitochondrial OS=Homo sapiens OX=9606 GN=OAT PE=1 SV=1	-0.172994	-0.179515	0.296311	0.512985
Q9P0J0	NDUFA13	NADH dehydrogenase [ubiquinone] 1 alpha subcomplex subunit 13 OS=Homo sapiens OX=9606 GN=NDUFA13 PE=1 SV=3	0.942608	1.10434	1.9138	0.50284
O75439	PMPCB	Mitochondrial-processing peptidase subunit beta OS=Homo sapiens OX=9606 GN=PMPCB PE=1 SV=2	0.561693	0.688852	0.517024	0.498761
P40926	MDH2	Malate dehydrogenase, mitochondrial OS=Homo sapiens OX=9606 GN=MDH2 PE=1 SV=3	0.522056	0.852798	1.14861	0.493647
P25705	ATP5A1	ATP synthase subunit alpha, mitochondrial OS=Homo sapiens OX=9606 GN=ATP5F1A PE=1 SV=1	0.646163	0.792439	1.2394	0.488515
P00367	GLUD1	Glutamate dehydrogenase 1, mitochondrial OS=Homo sapiens OX=9606 GN=GLUD1 PE=1 SV=2	0.352759	0.596458	0.775683	0.481299
Q8WWC4	C2orf47; MAIP1	m-AAA protease-interacting protein 1, mitochondrial OS=Homo sapiens OX=9606 GN=MAIP1 PE=1 SV=1	0.0243197	0.0703893	0.344828	0.477159
Q5U5X0	LYRM7	Complex III assembly factor LYRM7 OS=Homo sapiens OX=9606 GN=LYRM7 PE=1 SV=1	0.922198	0.711935	0.505891	0.473008
Q9UGM6	WARS2	Tryptophan--tRNA ligase, mitochondrial OS=Homo sapiens OX=9606 GN=WARS2 PE=1 SV=1	2.3454	0.991318	0.418999	0.470927
Q8NFF5	FLAD1	FAD synthase OS=Homo sapiens OX=9606 GN=FLAD1 PE=1 SV=1	0.578214	0.947853	0.682573	0.453122
Q86Y39	NDUFA11	NADH dehydrogenase [ubiquinone] 1 alpha subcomplex subunit 11 OS=Homo sapiens OX=9606 GN=NDUFA11 PE=1 SV=3	1.44361	1.09356	2.56316	0.444667
Q9Y3D7	PAM16	Mitochondrial import inner membrane translocase subunit TIM16 OS=Homo sapiens OX=9606 GN=PAM16 PE=1 SV=2	0.936591	0.616358	0.283329	0.436162
P36776	LONP1	Lon protease homolog, mitochondrial OS=Homo sapiens OX=9606 GN=LONP1 PE=1 SV=2	0.473008	0.681674	1.06833	0.427606
Q02218	OGDH	2-oxoglutarate dehydrogenase, mitochondrial OS=Homo sapiens OX=9606 GN=OGDH PE=1 SV=3	0.935083	0.529071	0.918386	0.427606
O14874	BCKDK	[3-methyl-2-oxobutanoate dehydrogenase [lipoamide]] kinase, mitochondrial OS=Homo sapiens OX=9606 GN=BCKDK PE=1 SV=2	0.334568	0.773996	1.11437	0.407081
Q15031	LARS2	Probable leucine--tRNA ligase, mitochondrial OS=Homo sapiens OX=9606 GN=LARS2 PE=1 SV=2	0.695103	0.724214	1.30334	0.388465
Q969Z0	TBRG4	FAST kinase domain-containing protein 4 OS=Homo sapiens OX=9606 GN=TBRG4 PE=1 SV=1	0.481299	0.574344	0.516015	0.386259
P61604	HSPE1	10 kDa heat shock protein, mitochondrial OS=Homo sapiens OX=9606 GN=HSPE1 PE=1 SV=2	0.0100637	0.271426	0.847997	0.38405
P22830	FECH	Ferrochelatase, mitochondrial OS=Homo sapiens OX=9606 GN=FECH PE=1 SV=2	0.319618	0.244887	-0.296899	0.375178
P45954	ACADSB	Short/branched chain specific acyl-CoA dehydrogenase, mitochondrial OS=Homo sapiens OX=9606 GN=ACADSB PE=1 SV=1	0.820485	0.584	1.25036	0.336855
Q16836	HADH	Hydroxyacyl-coenzyme A dehydrogenase, mitochondrial OS=Homo sapiens OX=9606 GN=HADH PE=1 SV=3	0.336855	0.00863031	-0.0174171	0.332278
O75306	NDUFS2	NADH dehydrogenase [ubiquinone] iron-sulfur protein 2, mitochondrial OS=Homo sapiens OX=9606 GN=NDUFS2 PE=1 SV=2	0.478195	0.777367	0.92524	0.329985
P30084	ECHS1	Enoyl-CoA hydratase, mitochondrial OS=Homo sapiens OX=9606 GN=ECHS1 PE=1 SV=4	-0.0203404	0.434028	0.549916	0.328836
P10515	DLAT	Dihydrolipoyllysine-residue acetyltransferase component of pyruvate dehydrogenase complex, mitochondrial OS=Homo sapiens OX=9606 GN=DLAT PE=1 SV=3	0.356144	0.486457	0.0989585	0.321928
Q16762	TST	Thiosulfate sulfurtransferase OS=Homo sapiens OX=9606 GN=TST PE=1 SV=4	0.414677	0.960512	1.40654	0.299831
P08559	PDHA1	Pyruvate dehydrogenase E1 component subunit alpha, somatic form, mitochondrial OS=Homo sapiens OX=9606 GN=PDHA1 PE=1 SV=3	0.470927	0.39835	-0.289827	0.252173
Q12931	TRAP1	Heat shock protein 75 kDa, mitochondrial OS=Homo sapiens OX=9606 GN=TRAP1 PE=1 SV=3	0.508936	0.605968	0.707525	0.24245
Q9BW92	TARS2	Threonine--tRNA ligase, mitochondrial OS=Homo sapiens OX=9606 GN=TARS2 PE=1 SV=1	1.02361	0.446786	1.11836	0.240009
P30837	ALDH1B1	Aldehyde dehydrogenase X, mitochondrial OS=Homo sapiens OX=9606 GN=ALDH1B1 PE=1 SV=3	0.500802	0.67084	0.791606	0.22033
P31930	UQCRC1	Cytochrome b-c1 complex subunit 1, mitochondrial OS=Homo sapiens OX=9606 GN=UQCRC1 PE=1 SV=3	0.511974	0.167358	0.687061	0.212881
Q8NCN5	PDPR	Pyruvate dehydrogenase phosphatase regulatory subunit, mitochondrial OS=Homo sapiens OX=9606 GN=PDPR PE=1 SV=2	0.214125	0.400538	0.662661	0.212881
Q5HYK3	COQ5	2-methoxy-6-polyprenyl-1,4-benzoquinol methylase, mitochondrial OS=Homo sapiens OX=9606 GN=COQ5 PE=1 SV=2	0.725087	-0.263612	0.0662614	0.199123
Q9NVH1	DNAJC11	DnaJ homolog subfamily C member 11 OS=Homo sapiens OX=9606 GN=DNAJC11 PE=1 SV=2	0.878921	0.675364	0.644318	0.176323
Q00059	TFAM	Transcription factor A, mitochondrial OS=Homo sapiens OX=9606 GN=TFAM PE=1 SV=1	0.487486	-1.81097	-1.22432	0.176323
Q6L8Q7	PDE12	2',5'-phosphodiesterase 12 OS=Homo sapiens OX=9606 GN=PDE12 PE=1 SV=2	-0.00288828	-0.107803	0.123004	0.171207
P55809	OXCT1	Succinyl-CoA:3-ketoacid coenzyme A transferase 1, mitochondrial OS=Homo sapiens OX=9606 GN=OXCT1 PE=1 SV=1	0.506907	0.171207	-0.0923402	0.163499
P30038	ALDH4A1	Delta-1-pyrroline-5-carboxylate dehydrogenase, mitochondrial OS=Homo sapiens OX=9606 GN=ALDH4A1 PE=1 SV=3	0.746743	0.369606	0.37629	0.159629
Q9H845	ACAD9	Acyl-CoA dehydrogenase family member 9, mitochondrial OS=Homo sapiens OX=9606 GN=ACAD9 PE=1 SV=1	0.00144197	0.480265	-0.018878	0.153157
Q9NSE4	IARS2	Isoleucine--tRNA ligase, mitochondrial OS=Homo sapiens OX=9606 GN=IARS2 PE=1 SV=2	0.304511	0.154454	0.78073	0.130931
P22695	UQCRC2	Cytochrome b-c1 complex subunit 2, mitochondrial OS=Homo sapiens OX=9606 GN=UQCRC2 PE=1 SV=3	0.117695	-0.360305	0.520045	0.1137
P00505	GOT2	Aspartate aminotransferase, mitochondrial OS=Homo sapiens OX=9606 GN=GOT2 PE=1 SV=3	0.559737	0.814755	1.08678	0.109695
P06576	ATP5B	ATP synthase subunit beta, mitochondrial OS=Homo sapiens OX=9606 GN=ATP5F1B PE=1 SV=3	0.439357	0.545968	1.14012	0.104337
O76031	CLPX	ATP-dependent Clp protease ATP-binding subunit clpX-like, mitochondrial OS=Homo sapiens OX=9606 GN=CLPX PE=1 SV=2	0.800745	0.641546	0.414677	0.100305
O95182	NDUFA7	NADH dehydrogenase [ubiquinone] 1 alpha subcomplex subunit 7 OS=Homo sapiens OX=9606 GN=NDUFA7 PE=1 SV=3	0.31034	0.325386	-1.11404	0.0881416
Q12849	GRSF1	G-rich sequence factor 1 OS=Homo sapiens OX=9606 GN=GRSF1 PE=1 SV=3	0.214125	0.397255	0.210389	0.0799754
P42126	ECI1	Enoyl-CoA delta isomerase 1, mitochondrial OS=Homo sapiens OX=9606 GN=ECI1 PE=1 SV=1	0.0922074	0.426533	0.92372	0.0786098
O43676	NDUFB3	NADH dehydrogenase [ubiquinone] 1 beta subcomplex subunit 3 OS=Homo sapiens OX=9606 GN=NDUFB3 PE=1 SV=3	-0.174621	1.04054	1.16607	0.0758749
Q5T9A4	ATAD3B	ATPase family AAA domain-containing protein 3B OS=Homo sapiens OX=9606 GN=ATAD3B PE=1 SV=1	0.015783	-1.05589	-0.128156	0.0538064
Q9NYY8	FASTKD2	FAST kinase domain-containing protein 2, mitochondrial OS=Homo sapiens OX=9606 GN=FASTKD2 PE=1 SV=1	0.461529	0.16221	0.24245	0.041243
P43155	CRAT	Carnitine O-acetyltransferase OS=Homo sapiens OX=9606 GN=CRAT PE=1 SV=5	0.597412	0.698663	0.916859	0.0384362
P23786	CPT2	Carnitine O-palmitoyltransferase 2, mitochondrial OS=Homo sapiens OX=9606 GN=CPT2 PE=1 SV=2	0.638769	1.02857	1.22342	0.0214797
Q9Y2Z9	COQ6	Ubiquinone biosynthesis monooxygenase COQ6, mitochondrial OS=Homo sapiens OX=9606 GN=COQ6 PE=1 SV=2	0.182692	-0.316528	1.0827	0.0214797
Q9HCC0	MCCC2	Methylcrotonoyl-CoA carboxylase beta chain, mitochondrial OS=Homo sapiens OX=9606 GN=MCCC2 PE=1 SV=1	-0.0831412	0.649845	0.335712	0.0172093
O75127	PTCD1	Pentatricopeptide repeat-containing protein 1, mitochondrial OS=Homo sapiens OX=9606 GN=PTCD1 PE=1 SV=2	-0.529073	-0.496142	-0.210897	0.0143553
Q16795	NDUFA9	NADH dehydrogenase [ubiquinone] 1 alpha subcomplex subunit 9, mitochondrial OS=Homo sapiens OX=9606 GN=NDUFA9 PE=1 SV=2	0.569491	0.111031	0.535058	-0.00578235
P11310	ACADM	Medium-chain specific acyl-CoA dehydrogenase, mitochondrial OS=Homo sapiens OX=9606 GN=ACADM PE=1 SV=1	0.436162	0.436162	1.27977	-0.00868224
Q9UIJ7	AK3	GTP:AMP phosphotransferase AK3, mitochondrial OS=Homo sapiens OX=9606 GN=AK3 PE=1 SV=4	0.625738	-0.16004	0.614474	-0.0174171
P13804	ETFA	Electron transfer flavoprotein subunit alpha, mitochondrial OS=Homo sapiens OX=9606 GN=ETFA PE=1 SV=1	0.689746	0.380729	0.889084	-0.0203404
Q7L0Y3	TRMT10C	tRNA methyltransferase 10 homolog C OS=Homo sapiens OX=9606 GN=TRMT10C PE=1 SV=2	0.436162	0.298658	0.815575	-0.0306192
Q16740	CLPP	ATP-dependent Clp protease proteolytic subunit, mitochondrial OS=Homo sapiens OX=9606 GN=CLPP PE=1 SV=1	0.0538064	0.382944	0.465713	-0.0306192
Q9Y2S7	POLDIP2	Polymerase delta-interacting protein 2 OS=Homo sapiens OX=9606 GN=POLDIP2 PE=1 SV=1	0.425459	0.46048	0.869477	-0.0439433
Q9HAV7	GRPEL1	GrpE protein homolog 1, mitochondrial OS=Homo sapiens OX=9606 GN=GRPEL1 PE=1 SV=2	-0.137648	-0.12658	-0.12658	-0.0528949
O00746	NME4	Nucleoside diphosphate kinase, mitochondrial OS=Homo sapiens OX=9606 GN=NME4 PE=1 SV=1	0.22404	-0.325539	0.15056	-0.0603973
P36542	ATP5C1	ATP synthase subunit gamma, mitochondrial OS=Homo sapiens OX=9606 GN=ATP5F1C PE=1 SV=1	0.0621217	0.317304	0.169925	-0.0969617
Q96EY1	DNAJA3	DnaJ homolog subfamily A member 3, mitochondrial OS=Homo sapiens OX=9606 GN=DNAJA3 PE=1 SV=2	0.372952	0.549916	0.501821	-0.0985055
Q9NVI7	ATAD3A	ATPase family AAA domain-containing protein 3A OS=Homo sapiens OX=9606 GN=ATAD3A PE=1 SV=2	-0.0923402	0.0328061	0.0635029	-0.109359
Q9NUL7	DDX28	Probable ATP-dependent RNA helicase DDX28 OS=Homo sapiens OX=9606 GN=DDX28 PE=1 SV=2	0.967169	-0.713119	0.481299	-0.110916
Q96GW9	MARS2	Methionine--tRNA ligase, mitochondrial OS=Homo sapiens OX=9606 GN=MARS2 PE=1 SV=2	0.851199	1.62527	1.32481	-0.114035
P22033	MUT	Methylmalonyl-CoA mutase, mitochondrial OS=Homo sapiens OX=9606 GN=MUT PE=1 SV=4	0.37629	0.546956	0.959028	-0.114035
O95571	ETHE1	Persulfide dioxygenase ETHE1, mitochondrial OS=Homo sapiens OX=9606 GN=ETHE1 PE=1 SV=2	-0.0679388	0.765535	0.928276	-0.128156
P38117	ETFB	Electron transfer flavoprotein subunit beta OS=Homo sapiens OX=9606 GN=ETFB PE=1 SV=3	0.571434	-0.152003	0.734655	-0.137648
O75380	NDUFS6	NADH dehydrogenase [ubiquinone] iron-sulfur protein 6, mitochondrial OS=Homo sapiens OX=9606 GN=NDUFS6 PE=1 SV=1	-0.655172	0.100305	2.02184	-0.139236
P30044	PRDX5	Peroxiredoxin-5, mitochondrial OS=Homo sapiens OX=9606 GN=PRDX5 PE=1 SV=4	0.478195	0.524064	0.546956	-0.142417
Q96I59	NARS2	Probable asparagine--tRNA ligase, mitochondrial OS=Homo sapiens OX=9606 GN=NARS2 PE=1 SV=3	0.575312	-0.932361	0.176323	-0.15682
P05091	ALDH2	Aldehyde dehydrogenase, mitochondrial OS=Homo sapiens OX=9606 GN=ALDH2 PE=1 SV=2	0.726831	1.01364	0.312665	-0.202572
O95299	NDUFA10	NADH dehydrogenase [ubiquinone] 1 alpha subcomplex subunit 10, mitochondrial OS=Homo sapiens OX=9606 GN=NDUFA10 PE=1 SV=1	0.350497	0.718964	0.427606	-0.215915
Q9HA77	CARS2	Probable cysteine--tRNA ligase, mitochondrial OS=Homo sapiens OX=9606 GN=CARS2 PE=1 SV=1	0.448901	0.0962619	-0.579922	-0.239566
P11177	PDHB	Pyruvate dehydrogenase E1 component subunit beta, mitochondrial OS=Homo sapiens OX=9606 GN=PDHB PE=1 SV=3	-0.0740006	0.704872	0.83754	-0.24127
Q9UI09	NDUFA12	NADH dehydrogenase [ubiquinone] 1 alpha subcomplex subunit 12 OS=Homo sapiens OX=9606 GN=NDUFA12 PE=1 SV=1	0.163499	0.60027	0.594549	-0.260152
Q16718	NDUFA5	NADH dehydrogenase [ubiquinone] 1 alpha subcomplex subunit 5 OS=Homo sapiens OX=9606 GN=NDUFA5 PE=1 SV=3	0.974529	0.349365	0.289244	-0.274041
Q9P0P8	C6orf203	Uncharacterized protein C6orf203 OS=Homo sapiens OX=9606 GN=C6orf203 PE=1 SV=1	0.309176	0.221568	-0.291592	-0.296899
P10809	HSPD1	60 kDa heat shock protein, mitochondrial OS=Homo sapiens OX=9606 GN=HSPD1 PE=1 SV=2	-0.21927	-0.234465	0.298658	-0.318326
Q5T160	RARS2	Probable arginine--tRNA ligase, mitochondrial OS=Homo sapiens OX=9606 GN=RARS2 PE=1 SV=1	1.63506	1.55434	0.920674	-0.332789
P34897	SHMT2	Serine hydroxymethyltransferase, mitochondrial OS=Homo sapiens OX=9606 GN=SHMT2 PE=1 SV=3	0.167358	0.0342157	0.283329	-0.347399
Q8NC60	NOA1	Nitric oxide-associated protein 1 OS=Homo sapiens OX=9606 GN=NOA1 PE=1 SV=2	0.982583	0.605968	0.938098	-0.349235
P10606	COX5B	Cytochrome c oxidase subunit 5B, mitochondrial OS=Homo sapiens OX=9606 GN=COX5B PE=1 SV=2	-0.816037	0.115033	0.52306	-0.382702
Q9H6R3	ACSS3	Acyl-CoA synthetase short-chain family member 3, mitochondrial OS=Homo sapiens OX=9606 GN=ACSS3 PE=1 SV=1	-0.187707	2.73183	-0.841663	-0.382702
P29353	SHC1	SHC-transforming protein 1 OS=Homo sapiens OX=9606 GN=SHC1 PE=1 SV=4	-0.378944	-2.4112	-2.48197	-0.386468
Q53H82	LACTB2	Endoribonuclease LACTB2 OS=Homo sapiens OX=9606 GN=LACTB2 PE=1 SV=2	0.469886	0.279768	0.857583	-0.401635
P16219	ACADS	Short-chain specific acyl-CoA dehydrogenase, mitochondrial OS=Homo sapiens OX=9606 GN=ACADS PE=1 SV=1	1.10635	0.60502	1.09221	-0.411195
P80404	ABAT	4-aminobutyrate aminotransferase, mitochondrial OS=Homo sapiens OX=9606 GN=ABAT PE=1 SV=3	0.187768	0.159629	0.828632	-0.45799
Q99797	MIPEP	Mitochondrial intermediate peptidase OS=Homo sapiens OX=9606 GN=MIPEP PE=1 SV=2	0.531069	0.290424	0.263034	-0.471929
Q5JRX3	PITRM1	Presequence protease, mitochondrial OS=Homo sapiens OX=9606 GN=PITRM1 PE=1 SV=3	0.173767	-0.403542	0.130931	-0.475936
P49821	NDUFV1	NADH dehydrogenase [ubiquinone] flavoprotein 1, mitochondrial OS=Homo sapiens OX=9606 GN=NDUFV1 PE=1 SV=4	0.644318	0.641546	0.868687	-0.486004
Q13423	NNT	NAD(P) transhydrogenase, mitochondrial OS=Homo sapiens OX=9606 GN=NNT PE=1 SV=3	0.385155	0.508936	0.319618	-0.504305
O95169	NDUFB8	NADH dehydrogenase [ubiquinone] 1 beta subcomplex subunit 8, mitochondrial OS=Homo sapiens OX=9606 GN=NDUFB8 PE=1 SV=1	0.992768	1.10903	1.14405	-0.512514
Q07021	C1QBP	Complement component 1 Q subcomponent-binding protein, mitochondrial OS=Homo sapiens OX=9606 GN=C1QBP PE=1 SV=1	-0.83908	-0.320126	-0.325539	-0.541618
O00330	PDHX	Pyruvate dehydrogenase protein X component, mitochondrial OS=Homo sapiens OX=9606 GN=PDHX PE=1 SV=3	0.370722	0.342555	-0.0291463	-0.54372
P36957	DLST	Dihydrolipoyllysine-residue succinyltransferase component of 2-oxoglutarate dehydrogenase complex, mitochondrial OS=Homo sapiens OX=9606 GN=DLST PE=1 SV=4	0.42975	0.24245	0.253384	-0.560643
O95168	NDUFB4	NADH dehydrogenase [ubiquinone] 1 beta subcomplex subunit 4 OS=Homo sapiens OX=9606 GN=NDUFB4 PE=1 SV=3	0.0440443	0.458382	0.662661	-0.597278
P21912	SDHB	Succinate dehydrogenase [ubiquinone] iron-sulfur subunit, mitochondrial OS=Homo sapiens OX=9606 GN=SDHB PE=1 SV=3	-0.227692	-0.189351	-0.323733	-0.696658
O95298	NDUFC2; NDUFC2-KCTD14	NADH dehydrogenase [ubiquinone] 1 subunit C2 OS=Homo sapiens OX=9606 GN=NDUFC2 PE=1 SV=1	0.258217	-0.212568	0.24245	-0.76366
Q9Y696	CLIC4	Chloride intracellular channel protein 4 OS=Homo sapiens OX=9606 GN=CLIC4 PE=1 SV=4	-2.1078	-0.341903	-0.411195	-0.788365
O43181	NDUFS4	NADH dehydrogenase [ubiquinone] iron-sulfur protein 4, mitochondrial OS=Homo sapiens OX=9606 GN=NDUFS4 PE=1 SV=1	-0.110916	0.109695	0.255803	-0.821126
O43678	NDUFA2	NADH dehydrogenase [ubiquinone] 1 alpha subcomplex subunit 2 OS=Homo sapiens OX=9606 GN=NDUFA2 PE=1 SV=3	0.461529	0.705757	0.334568	-0.862496
Q5JPH6	EARS2	Probable glutamate--tRNA ligase, mitochondrial OS=Homo sapiens OX=9606 GN=EARS2 PE=1 SV=2	0.051024	0.513996	1.00576	-0.8863
Q6PI48	DARS2	Aspartate--tRNA ligase, mitochondrial OS=Homo sapiens OX=9606 GN=DARS2 PE=1 SV=1	-0.103147	-0.16004	0.465713	-0.899695
Q9BT17	MTG1	Mitochondrial ribosome-associated GTPase 1 OS=Homo sapiens OX=9606 GN=MTG1 PE=1 SV=2	0.524064	0.694212	0.678072	-0.915936
O75616	ERAL1	GTPase Era, mitochondrial OS=Homo sapiens OX=9606 GN=ERAL1 PE=1 SV=2	-0.00144342	-0.0969617	-0.54372	-0.924125
Q9Y3B8	REXO2	Oligoribonuclease, mitochondrial OS=Homo sapiens OX=9606 GN=REXO2 PE=1 SV=3	0.0827026	-0.139236	-0.0218044	-0.929611
Q15118	PDK1	[Pyruvate dehydrogenase (acetyl-transferring)] kinase isozyme 1, mitochondrial OS=Homo sapiens OX=9606 GN=PDK1 PE=1 SV=1	-0.194295	-0.985645	-0.771027	-0.929611
O75521	ECI2	Enoyl-CoA delta isomerase 2, mitochondrial OS=Homo sapiens OX=9606 GN=ECI2 PE=1 SV=4	-0.147202	-0.137648	0.375178	-0.943416
Q9Y6M9	NDUFB9	NADH dehydrogenase [ubiquinone] 1 beta subcomplex subunit 9 OS=Homo sapiens OX=9606 GN=NDUFB9 PE=1 SV=3	-0.270556	-0.818579	-0.330973	-1.0499
O43674	NDUFB5	NADH dehydrogenase [ubiquinone] 1 beta subcomplex subunit 5, mitochondrial OS=Homo sapiens OX=9606 GN=NDUFB5 PE=1 SV=1	0.412511	-0.204233	-0.452057	-1.20091
O95674	CDS2	Phosphatidate cytidylyltransferase 2 OS=Homo sapiens OX=9606 GN=CDS2 PE=1 SV=1	-1.15843	-0.0923402	-0.962969	-1.85726
O43677	NDUFC1	NADH dehydrogenase [ubiquinone] 1 subunit C1, mitochondrial OS=Homo sapiens OX=9606 GN=NDUFC1 PE=1 SV=1	-1.06794	-0.905088	-0.186065	-1.98279
P08253	MMP2	72 kDa type IV collagenase OS=Homo sapiens OX=9606 GN=MMP2 PE=1 SV=2	0.379621	-0.356606	-0.75877	-2.08927
Q9BRT2	MNF1; UQCC2	Ubiquinol-cytochrome-c reductase complex assembly factor 2 OS=Homo sapiens OX=9606 GN=UQCC2 PE=1 SV=1	0.0524159	0.077243	0.24123	-2.53952
Q07817	BCL2L1	Bcl-2-like protein 1 OS=Homo sapiens OX=9606 GN=BCL2L1 PE=1 SV=1	0.159629	-0.475936	-0.304006	-3.59074

## Sheet: misc
Abundances of proteins with miscellaneous assignment to mitochondrial compartments
			Protein abundance (log2FC)
Accession	Gene Symbol	Description	24/mock	48/mock	72/mock	96/mock
Q96DP5	MTFMT	Methionyl-tRNA formyltransferase, mitochondrial OS=Homo sapiens OX=9606 GN=MTFMT PE=1 SV=2	2.50335	2.37128	3.03051	3.40259
Q7KZN9	COX15	Cytochrome c oxidase assembly protein COX15 homolog OS=Homo sapiens OX=9606 GN=COX15 PE=1 SV=1	0.130931	0.714575	0.443607	2.47223
Q5K4L6	SLC27A3	Long-chain fatty acid transport protein 3 OS=Homo sapiens OX=9606 GN=SLC27A3 PE=2 SV=3	1.5888	0.623867	-0.498179	2.4049
Q96HJ9	C7orf55; FMC1; C7orf55-LUC7L2	Protein FMC1 homolog OS=Homo sapiens OX=9606 GN=FMC1 PE=1 SV=2	0.488515	-1.77596	0.0867838	2.30188
P46199	MTIF2	Translation initiation factor IF-2, mitochondrial OS=Homo sapiens OX=9606 GN=MTIF2 PE=1 SV=2	1.10969	1.49262	1.63645	2.24853
Q9BVV7	TIMM21	Mitochondrial import inner membrane translocase subunit Tim21 OS=Homo sapiens OX=9606 GN=TIMM21 PE=1 SV=1	2.8088	3.09913	2.09288	2.2345
O75208	COQ9	Ubiquinone biosynthesis protein COQ9, mitochondrial OS=Homo sapiens OX=9606 GN=COQ9 PE=1 SV=1	0.984042	0.0579701	0.935083	2.22188
P82932	MRPS6	28S ribosomal protein S6, mitochondrial OS=Homo sapiens OX=9606 GN=MRPS6 PE=1 SV=3	0.267835	0.549916	0.745883	2.17345
Q9BQP7	C20orf72; MGME1	Mitochondrial genome maintenance exonuclease 1 OS=Homo sapiens OX=9606 GN=MGME1 PE=1 SV=1	3.98112	3.77189	3.85828	2.12928
Q9UGC7	MTRF1L	Peptide chain release factor 1-like, mitochondrial OS=Homo sapiens OX=9606 GN=MTRF1L PE=1 SV=1	2.0878	1.72159	-1.699	1.99675
Q9NPL8	TIMMDC1	Complex I assembly factor TIMMDC1, mitochondrial OS=Homo sapiens OX=9606 GN=TIMMDC1 PE=1 SV=2	1.62854	1.02998	1.46832	1.9782
O00411	POLRMT	DNA-directed RNA polymerase, mitochondrial OS=Homo sapiens OX=9606 GN=POLRMT PE=1 SV=2	2.10131	1.38018	1.04474	1.91915
Q9P0M9	MRPL27	39S ribosomal protein L27, mitochondrial OS=Homo sapiens OX=9606 GN=MRPL27 PE=1 SV=1	0.21661	0.461529	0.789938	1.86116
Q96E29	MTERFD1; MTERF3	Transcription termination factor 3, mitochondrial OS=Homo sapiens OX=9606 GN=MTERF3 PE=1 SV=2	1.95159	2.78346	3.59311	1.76043
Q12981	BNIP1	Vesicle transport protein SEC20 OS=Homo sapiens OX=9606 GN=BNIP1 PE=1 SV=3	1.42385	1.31441	0.705757	1.75489
O60783	MRPS14	28S ribosomal protein S14, mitochondrial OS=Homo sapiens OX=9606 GN=MRPS14 PE=1 SV=1	0.432959	0.741575	0.328836	1.73898
Q9UJ68	MSRA	Mitochondrial peptide methionine sulfoxide reductase OS=Homo sapiens OX=9606 GN=MSRA PE=1 SV=1	-0.488026	-0.982791	1.36793	1.73725
P30536	TSPO	Translocator protein OS=Homo sapiens OX=9606 GN=TSPO PE=1 SV=3	0.552869	-0.516636	0.825379	1.66129
Q969Y2	GTPBP3	tRNA modification GTPase GTPBP3, mitochondrial OS=Homo sapiens OX=9606 GN=GTPBP3 PE=1 SV=2	0.380729	0.309176	1.50894	1.54003
Q5T440	IBA57	Putative transferase CAF17, mitochondrial OS=Homo sapiens OX=9606 GN=IBA57 PE=1 SV=1	1.86196	0.336855	1.65673	1.53655
Q9NP92	MRPS30	39S ribosomal protein S30, mitochondrial OS=Homo sapiens OX=9606 GN=MRPS30 PE=1 SV=2	0.657183	1.10903	0.789103	1.50182
Q9Y606	PUS1	tRNA pseudouridine synthase A OS=Homo sapiens OX=9606 GN=PUS1 PE=1 SV=3	2.59407	1.04334	0.736388	1.39287
Q9Y2R9	MRPS7	28S ribosomal protein S7, mitochondrial OS=Homo sapiens OX=9606 GN=MRPS7 PE=1 SV=2	0.414677	0.621993	1.89685	1.27143
Q96EL2	MRPS24	28S ribosomal protein S24, mitochondrial OS=Homo sapiens OX=9606 GN=MRPS24 PE=1 SV=1	0.382944	0.60502	0.0881416	1.27023
Q9BQ95	ECSIT	Evolutionarily conserved signaling intermediate in Toll pathway, mitochondrial OS=Homo sapiens OX=9606 GN=ECSIT PE=1 SV=1	1.0861	1.39999	1.64754	1.24428
Q6NVY1	HIBCH	3-hydroxyisobutyryl-CoA hydrolase, mitochondrial OS=Homo sapiens OX=9606 GN=HIBCH PE=1 SV=2	0.651683	0.69332	0.695994	1.24123
Q4U2R6	MRPL51	39S ribosomal protein L51, mitochondrial OS=Homo sapiens OX=9606 GN=MRPL51 PE=1 SV=1	1.23756	0.62854	1.93093	1.23205
Q969S9	GFM2	Ribosome-releasing factor 2, mitochondrial OS=Homo sapiens OX=9606 GN=GFM2 PE=1 SV=1	0.711935	0.848798	1.21537	1.22095
Q9NQ50	MRPL40	39S ribosomal protein L40, mitochondrial OS=Homo sapiens OX=9606 GN=MRPL40 PE=1 SV=1	3.71962	-0.486004	0.770618	1.18333
P56378	C14orf2	6.8 kDa mitochondrial proteolipid OS=Homo sapiens OX=9606 GN=MP68 PE=1 SV=1	0.882839	0.27739	1.76299	1.12168
Q9P015	MRPL15	39S ribosomal protein L15, mitochondrial OS=Homo sapiens OX=9606 GN=MRPL15 PE=1 SV=1	1.22651	0.694212	1.21599	1.08202
Q96A26	FAM162A	Protein FAM162A OS=Homo sapiens OX=9606 GN=FAM162A PE=1 SV=2	0.27858	-0.488026	-0.392137	1.04824
Q9NR28	DIABLO	Diablo homolog, mitochondrial OS=Homo sapiens OX=9606 GN=DIABLO PE=1 SV=1	0.757877	0.588805	1.0552	1.01436
Q8IVS2	MCAT	Malonyl-CoA-acyl carrier protein transacylase, mitochondrial OS=Homo sapiens OX=9606 GN=MCAT PE=1 SV=2	0.494672	0.671746	1.09559	1.01221
Q9GZT3	SLIRP	SRA stem-loop-interacting RNA-binding protein, mitochondrial OS=Homo sapiens OX=9606 GN=SLIRP PE=1 SV=1	0.455229	0.219091	0.961253	1.00288
Q96ND0	FAM210A	Protein FAM210A OS=Homo sapiens OX=9606 GN=FAM210A PE=1 SV=2	0.727703	-1.39214	-0.800877	0.998557
Q9Y3D5	MRPS18C	28S ribosomal protein S18c, mitochondrial OS=Homo sapiens OX=9606 GN=MRPS18C PE=1 SV=1	0.568519	1.14209	-0.251539	0.986957
Q9NNW7	TXNRD2	Thioredoxin reductase 2, mitochondrial OS=Homo sapiens OX=9606 GN=TXNRD2 PE=1 SV=3	0.90381	1.56218	0.85997	0.974529
P49419	ALDH7A1	Alpha-aminoadipic semialdehyde dehydrogenase OS=Homo sapiens OX=9606 GN=ALDH7A1 PE=1 SV=5	0.928276	0.85599	0.896078	0.968644
Q96CB9	NSUN4	5-methylcytosine rRNA methyltransferase NSUN4 OS=Homo sapiens OX=9606 GN=NSUN4 PE=1 SV=2	1.59598	-0.490051	-3.2109	0.967906
Q9NWU5	MRPL22	39S ribosomal protein L22, mitochondrial OS=Homo sapiens OX=9606 GN=MRPL22 PE=1 SV=1	0.298658	0.782409	0.558757	0.948601
Q8TB37	NUBPL	Iron-sulfur protein NUBPL OS=Homo sapiens OX=9606 GN=NUBPL PE=1 SV=3	2.16189	1.74287	1.4916	0.901494
P31689	DNAJA1	DnaJ homolog subfamily A member 1 OS=Homo sapiens OX=9606 GN=DNAJA1 PE=1 SV=2	-0.204233	-0.403542	2.07587	0.896853
Q9P2R7	SUCLA2	Succinate--CoA ligase [ADP-forming] subunit beta, mitochondrial OS=Homo sapiens OX=9606 GN=SUCLA2 PE=1 SV=3	0.953824	0.625738	0.734655	0.877352
O75600	GCAT	2-amino-3-ketobutyrate coenzyme A ligase, mitochondrial OS=Homo sapiens OX=9606 GN=GCAT PE=1 SV=1	0.935837	2.22435	2.55361	0.874994
Q9BV79	MECR	Enoyl-[acyl-carrier-protein] reductase, mitochondrial OS=Homo sapiens OX=9606 GN=MECR PE=1 SV=2	0.637842	0.306846	0.504875	0.863938
Q9NYK5	MRPL39	39S ribosomal protein L39, mitochondrial OS=Homo sapiens OX=9606 GN=MRPL39 PE=1 SV=3	0.389567	1.07929	1.39342	0.862352
Q8N5M1	ATPAF2	ATP synthase mitochondrial F1 complex assembly factor 2 OS=Homo sapiens OX=9606 GN=ATPAF2 PE=1 SV=1	0.938098	1.20101	1.24914	0.851199
O75879	PET112; GATB	Glutamyl-tRNA(Gln) amidotransferase subunit B, mitochondrial OS=Homo sapiens OX=9606 GN=GATB PE=1 SV=1	-0.204233	0.473008	-0.109359	0.807355
P82675	MRPS5	28S ribosomal protein S5, mitochondrial OS=Homo sapiens OX=9606 GN=MRPS5 PE=1 SV=2	0.793272	0.611645	-0.00433459	0.789938
Q5JTZ9	AARS2	Alanine--tRNA ligase, mitochondrial OS=Homo sapiens OX=9606 GN=AARS2 PE=1 SV=1	0.151859	0.045443	0.347099	0.787432
Q9BX68	HINT2	Histidine triad nucleotide-binding protein 2, mitochondrial OS=Homo sapiens OX=9606 GN=HINT2 PE=1 SV=1	0.860764	0.91533	1.07519	0.783247
Q9Y3D3	MRPS16	28S ribosomal protein S16, mitochondrial OS=Homo sapiens OX=9606 GN=MRPS16 PE=1 SV=1	1.16414	0.445727	0.444667	0.753605
Q6UB28	METAP1D	Methionine aminopeptidase 1D, mitochondrial OS=Homo sapiens OX=9606 GN=METAP1D PE=1 SV=1	2.0552	-0.58208	1.68077	0.745022
Q9Y399	MRPS2	28S ribosomal protein S2, mitochondrial OS=Homo sapiens OX=9606 GN=MRPS2 PE=1 SV=1	0.228973	0.291604	0.745022	0.71721
P49753	ACOT2	Acyl-coenzyme A thioesterase 2, mitochondrial OS=Homo sapiens OX=9606 GN=ACOT2 PE=1 SV=6	0.484396	0.669934	0.228973	0.679874
Q9HC36	RNMTL1; MRM3	rRNA methyltransferase 3, mitochondrial OS=Homo sapiens OX=9606 GN=MRM3 PE=1 SV=2	0.811471	0.797428	0.995665	0.672652
P50213	IDH3A	Isocitrate dehydrogenase [NAD] subunit alpha, mitochondrial OS=Homo sapiens OX=9606 GN=IDH3A PE=1 SV=1	0.536053	0.867896	0.876566	0.659925
P41247	PNPLA4	Patatin-like phospholipase domain-containing protein 4 OS=Homo sapiens OX=9606 GN=PNPLA4 PE=2 SV=3	2.50106	2.44811	2.78492	0.643394
P03905	ND4	NADH-ubiquinone oxidoreductase chain 4 OS=Homo sapiens OX=9606 GN=MT-ND4 PE=1 SV=1	0.109695	-0.537424	0.525067	0.611645
Q96GC5	MRPL48	39S ribosomal protein L48, mitochondrial OS=Homo sapiens OX=9606 GN=MRPL48 PE=1 SV=2	0.45628	0.209141	1.11303	0.583038
Q4G176	ACSF3	Acyl-CoA synthetase family member 3, mitochondrial OS=Homo sapiens OX=9606 GN=ACSF3 PE=1 SV=3	0.631337	0.932817	1.33571	0.577248
Q9Y6N5	SQRDL; SQOR	Sulfide:quinone oxidoreductase, mitochondrial OS=Homo sapiens OX=9606 GN=SQOR PE=1 SV=1	0.832688	0.726831	0.847997	0.563646
P42765	ACAA2	3-ketoacyl-CoA thiolase, mitochondrial OS=Homo sapiens OX=9606 GN=ACAA2 PE=1 SV=2	0.75446	0.295135	0.668119	0.560715
Q8TAE8	GADD45GIP1	Growth arrest and DNA damage-inducible proteins-interacting protein 1 OS=Homo sapiens OX=9606 GN=GADD45GIP1 PE=1 SV=1	0.703987	0.694212	1.39451	0.552869
Q99798	ACO2	Aconitate hydratase, mitochondrial OS=Homo sapiens OX=9606 GN=ACO2 PE=1 SV=2	0.753605	0.906121	1.42546	0.54201
P82933	MRPS9	28S ribosomal protein S9, mitochondrial OS=Homo sapiens OX=9606 GN=MRPS9 PE=1 SV=2	0.954569	0.191563	1.07245	0.537048
Q9NWS8	RMND1	Required for meiotic nuclear division protein 1 homolog OS=Homo sapiens OX=9606 GN=RMND1 PE=1 SV=2	0.175045	0.67717	0.258217	0.535058
P53597	SUCLG1	Succinate--CoA ligase [ADP/GDP-forming] subunit alpha, mitochondrial OS=Homo sapiens OX=9606 GN=SUCLG1 PE=1 SV=4	0.871844	0.140124	0.97159	0.52707
Q16540	MRPL23	39S ribosomal protein L23, mitochondrial OS=Homo sapiens OX=9606 GN=MRPL23 PE=1 SV=1	0.698663	0.371838	1.15186	0.521051
Q8N5N7	MRPL50	39S ribosomal protein L50, mitochondrial OS=Homo sapiens OX=9606 GN=MRPL50 PE=1 SV=2	0.22033	-0.56918	0.201634	0.511974
Q6P1L8	MRPL14	39S ribosomal protein L14, mitochondrial OS=Homo sapiens OX=9606 GN=MRPL14 PE=1 SV=1	0.552869	-0.446148	0.991318	0.510962
P38646	HSPA9	Stress-70 protein, mitochondrial OS=Homo sapiens OX=9606 GN=HSPA9 PE=1 SV=2	0.503858	0.535058	1.0697	0.487486
Q8IVH4	MMAA	Methylmalonic aciduria type A protein, mitochondrial OS=Homo sapiens OX=9606 GN=MMAA PE=1 SV=1	1.07451	1.41251	1.14078	0.480265
P24752	ACAT1	Acetyl-CoA acetyltransferase, mitochondrial OS=Homo sapiens OX=9606 GN=ACAT1 PE=1 SV=1	0.484396	0.250962	1.17824	0.466758
O15121	DEGS1	Sphingolipid delta(4)-desaturase DES1 OS=Homo sapiens OX=9606 GN=DEGS1 PE=1 SV=1	2.03457	0.965692	1.6457	0.458382
P41250	GARS	Glycine--tRNA ligase OS=Homo sapiens OX=9606 GN=GARS PE=1 SV=3	0.285698	0.372952	0.551885	0.438293
P49411	TUFM	Elongation factor Tu, mitochondrial OS=Homo sapiens OX=9606 GN=TUFM PE=1 SV=2	0.532068	0.494672	0.899949	0.437228
P51553	IDH3G	Isocitrate dehydrogenase [NAD] subunit gamma, mitochondrial OS=Homo sapiens OX=9606 GN=IDH3G PE=1 SV=1	0.597412	1.51652	1.75189	0.428678
P83111	LACTB	Serine beta-lactamase-like protein LACTB, mitochondrial OS=Homo sapiens OX=9606 GN=LACTB PE=1 SV=2	0.508936	0.446786	0.340277	0.426533
Q9BQC6	MRP63; MRPL57	Ribosomal protein 63, mitochondrial OS=Homo sapiens OX=9606 GN=MRPL57 PE=1 SV=1	1.06695	0.721591	0.751892	0.423309
Q9H5Q4	TFB2M	Dimethyladenosine transferase 2, mitochondrial OS=Homo sapiens OX=9606 GN=TFB2M PE=1 SV=1	0.583038	0.663572	1.04194	0.420078
Q9Y676	MRPS18B	28S ribosomal protein S18b, mitochondrial OS=Homo sapiens OX=9606 GN=MRPS18B PE=1 SV=1	0.617298	-0.746616	-0.854649	0.420078
Q86YH6	PDSS2	Decaprenyl-diphosphate synthase subunit 2 OS=Homo sapiens OX=9606 GN=PDSS2 PE=1 SV=2	0.340277	0.851199	2.44042	0.409255
Q7Z2W9	MRPL21	39S ribosomal protein L21, mitochondrial OS=Homo sapiens OX=9606 GN=MRPL21 PE=1 SV=2	0.521051	0.773152	1.63459	0.391768
P13995	MTHFD2	Bifunctional methylenetetrahydrofolate dehydrogenase/cyclohydrolase, mitochondrial OS=Homo sapiens OX=9606 GN=MTHFD2 PE=1 SV=2	0.831067	0.0328061	0.112367	0.377401
Q92665	MRPS31	28S ribosomal protein S31, mitochondrial OS=Homo sapiens OX=9606 GN=MRPS31 PE=1 SV=3	0.87578	0.235114	0.687956	0.37629
Q96EY7	PTCD3	Pentatricopeptide repeat domain-containing protein 3, mitochondrial OS=Homo sapiens OX=9606 GN=PTCD3 PE=1 SV=3	0.647084	0.768078	1.07039	0.370722
Q13011	ECH1	Delta(3,5)-Delta(2,4)-dienoyl-CoA isomerase, mitochondrial OS=Homo sapiens OX=9606 GN=ECH1 PE=1 SV=2	1.19849	0.667211	1.57434	0.365133
Q9BQ52	ELAC2	Zinc phosphodiesterase ELAC protein 2 OS=Homo sapiens OX=9606 GN=ELAC2 PE=1 SV=2	0.951588	0.797428	1.93621	0.351628
Q96RP9	GFM1	Elongation factor G, mitochondrial OS=Homo sapiens OX=9606 GN=GFM1 PE=1 SV=2	0.285698	-0.166503	0.712816	0.312665
Q8WVM0	TFB1M	Dimethyladenosine transferase 1, mitochondrial OS=Homo sapiens OX=9606 GN=TFB1M PE=1 SV=1	-0.174621	0.902267	0.397255	0.303342
Q9NUQ2	AGPAT5	1-acyl-sn-glycerol-3-phosphate acyltransferase epsilon OS=Homo sapiens OX=9606 GN=AGPAT5 PE=1 SV=3	1.55582	0.968644	0.539035	0.302173
Q92552	MRPS27	28S ribosomal protein S27, mitochondrial OS=Homo sapiens OX=9606 GN=MRPS27 PE=1 SV=3	0.105678	0.42975	0.341417	0.293959
A3KMH1	VWA8	von Willebrand factor A domain-containing protein 8 OS=Homo sapiens OX=9606 GN=VWA8 PE=1 SV=2	0.155749	-0.946194	0.560715	0.259423
P61221	ABCE1	ATP-binding cassette sub-family E member 1 OS=Homo sapiens OX=9606 GN=ABCE1 PE=1 SV=1	0.0482362	0.501821	0.0894982	0.24123
Q9HD34	LYRM4	LYR motif-containing protein 4 OS=Homo sapiens OX=9606 GN=LYRM4 PE=1 SV=1	-0.575615	0.296311	1.15834	0.240009
Q99714	HSD17B10	3-hydroxyacyl-CoA dehydrogenase type-2 OS=Homo sapiens OX=9606 GN=HSD17B10 PE=1 SV=3	0.619178	0.759582	0.674461	0.235114
O43837	IDH3B	Isocitrate dehydrogenase [NAD] subunit beta, mitochondrial OS=Homo sapiens OX=9606 GN=IDH3B PE=1 SV=2	0.359521	1.05866	1.58544	0.217851
P43897	TSFM	Elongation factor Ts, mitochondrial OS=Homo sapiens OX=9606 GN=TSFM PE=1 SV=2	0.177599	0.147958	0.0200577	0.215368
Q96C36	PYCR2	Pyrroline-5-carboxylate reductase 2 OS=Homo sapiens OX=9606 GN=PYCR2 PE=1 SV=1	0.389567	0.35727	0.275007	0.206643
O00154	ACOT7	Cytosolic acyl coenzyme A thioester hydrolase OS=Homo sapiens OX=9606 GN=ACOT7 PE=1 SV=3	0.755315	0.668119	-0.713119	0.200379
P82673	MRPS35	28S ribosomal protein S35, mitochondrial OS=Homo sapiens OX=9606 GN=MRPS35 PE=1 SV=1	0.704872	0.500802	0.382944	0.199123
P30048	PRDX3	Thioredoxin-dependent peroxide reductase, mitochondrial OS=Homo sapiens OX=9606 GN=PRDX3 PE=1 SV=3	0.313826	0.371838	0.603122	0.197865
Q53S33	BOLA3	BolA-like protein 3 OS=Homo sapiens OX=9606 GN=BOLA3 PE=1 SV=1	0.516015	-1.86775	-1.92139	0.185232
Q9BYD2	MRPL9	39S ribosomal protein L9, mitochondrial OS=Homo sapiens OX=9606 GN=MRPL9 PE=1 SV=2	-0.362158	-0.826233	-0.291592	0.16092
Q16698	DECR1	2,4-dienoyl-CoA reductase, mitochondrial OS=Homo sapiens OX=9606 GN=DECR1 PE=1 SV=1	0.518031	-0.128156	0.750178	0.154454
P52815	MRPL12	39S ribosomal protein L12, mitochondrial OS=Homo sapiens OX=9606 GN=MRPL12 PE=1 SV=2	-0.077041	-0.456009	0.426533	0.154454
Q9UII2	ATPIF1	ATPase inhibitor, mitochondrial OS=Homo sapiens OX=9606 GN=ATP5IF1 PE=1 SV=1	0.0342157	-0.744197	-0.459973	0.147958
Q9BXK5	BCL2L13	Bcl-2-like protein 13 OS=Homo sapiens OX=9606 GN=BCL2L13 PE=1 SV=1	0.583038	0.833497	0.818032	0.14274
O14561	NDUFAB1	Acyl carrier protein, mitochondrial OS=Homo sapiens OX=9606 GN=NDUFAB1 PE=1 SV=3	0.134878	0.43082	0.895303	0.137504
Q8N465	D2HGDH	D-2-hydroxyglutarate dehydrogenase, mitochondrial OS=Homo sapiens OX=9606 GN=D2HGDH PE=1 SV=3	1.41197	0.925999	2.47171	0.129613
Q9NUJ1	ABHD10	Mycophenolic acid acyl-glucuronide esterase, mitochondrial OS=Homo sapiens OX=9606 GN=ABHD10 PE=1 SV=1	0.478195	1.06764	-0.0306192	0.128293
Q9BW91	NUDT9	ADP-ribose pyrophosphatase, mitochondrial OS=Homo sapiens OX=9606 GN=NUDT9 PE=1 SV=1	0.366252	-0.239566	-0.212568	0.126973
Q13405	MRPL49	39S ribosomal protein L49, mitochondrial OS=Homo sapiens OX=9606 GN=MRPL49 PE=1 SV=1	0.226509	-0.148801	0.22404	0.125651
Q9BSH4	TACO1	Translational activator of cytochrome c oxidase 1 OS=Homo sapiens OX=9606 GN=TACO1 PE=1 SV=1	1.04684	0.107018	1.83309	0.111031
P00390	GSR	Glutathione reductase, mitochondrial OS=Homo sapiens OX=9606 GN=GSR PE=1 SV=2	0.558757	0.866315	0.463622	0.108357
Q3SXM5	HSDL1	Inactive hydroxysteroid dehydrogenase-like protein 1 OS=Homo sapiens OX=9606 GN=HSDL1 PE=1 SV=3	0.539035	-0.736966	-0.0101344	0.077243
Q9H0U6	MRPL18	39S ribosomal protein L18, mitochondrial OS=Homo sapiens OX=9606 GN=MRPL18 PE=1 SV=1	0.860764	0.853597	-0.614845	0.077243
Q9H078	CLPB	Caseinolytic peptidase B protein homolog OS=Homo sapiens OX=9606 GN=CLPB PE=1 SV=1	0.473008	0.182692	1.30743	0.0690147
P07954	FH	Fumarate hydratase, mitochondrial OS=Homo sapiens OX=9606 GN=FH PE=1 SV=3	0.27858	0.477159	0.553852	0.0482362
Q9H2U2	PPA2	Inorganic pyrophosphatase 2, mitochondrial OS=Homo sapiens OX=9606 GN=PPA2 PE=1 SV=2	0.919912	0.922198	0.856787	0.0384362
Q13084	MRPL28	39S ribosomal protein L28, mitochondrial OS=Homo sapiens OX=9606 GN=MRPL28 PE=1 SV=4	0.159629	-0.186065	-0.00868224	0.0370307
Q9BRJ2	MRPL45	39S ribosomal protein L45, mitochondrial OS=Homo sapiens OX=9606 GN=MRPL45 PE=1 SV=2	0.424385	0.517024	0.823749	0.0172093
Q8NCW5	APOA1BP; NAXE	NAD(P)H-hydrate epimerase OS=Homo sapiens OX=9606 GN=NAXE PE=1 SV=2	0.616358	0.414677	0.619178	0.015783
Q9UDR5	AASS	Alpha-aminoadipic semialdehyde synthase, mitochondrial OS=Homo sapiens OX=9606 GN=AASS PE=1 SV=1	1.00576	0.698663	0.618239	0.0129262
Q96A35	MRPL24	39S ribosomal protein L24, mitochondrial OS=Homo sapiens OX=9606 GN=MRPL24 PE=1 SV=1	0.0384362	0.0524159	0.189034	0.0100637
[truncated: 104 more rows]
