# Supplementary material for: The antiviral sirtuin 3 bridges protein acetylation to mitochondrial integrity and metabolism during human cytomegalovirus infection
Source: PLoS Pathog. 2021 Apr 15;17(4):e1009506. doi: 10.1371/journal.ppat.1009506 (PMC8078788; doi:10.1371/journal.ppat.1009506)
Supplement: S2 Table — (XLSX) [file ppat.1009506.s006.xlsx]

## Sheet: mitochondrial acetylome
Supplementary table S2 Mitochondrial acetylome grouped by mitochondrial compartments
			Acetyl-K intensity fold change (log2FC)				Acetyl-K normalized to protein intensity (log2FC)
Uniprot Protein Accession #	Gene symbol	Acetylation site on protein	24 hpi/mock	48 hpi/mock	72 hpi/mock	96 hpi/mock	24 hpi/mock	48 hpi/mock	72 hpi/mock	96 hpi/mock
P08559	PDHA1	K321	5.77777	6.84077	7.62992	7.65889	5.30684	6.44241	7.91975	7.40671
P48735	IDH2	K384	4.42883	4.76619	5.00506	5.96064	4.29395	4.64849	4.92508	6.44463
Q99798	ACO2	K739	0.019559	2.30239	3.68543	6.70052	-0.734046	1.39627	2.25997	6.1585
P11177	PDHB	K227	3.33793	-0.837785	-0.415693	5.08573	3.41193	-1.54266	-1.25323	5.327
P11177	PDHB	K336	1.13359	3.68582	4.28397	4.78355	1.20759	2.98095	3.44643	5.02482
P00367	GLUD1	K457	-0.215287	2.87175	3.37338	5.24563	-0.568046	2.27529	2.5977	4.76434
Q5JRX3	PITRM1	K287	1.59398	-0.017978	-0.302224	4.00655	1.42022	0.385564	-0.433155	4.48249
P10809	HSPD1	K191	2.30312	2.00476	2.14738	3.90083	2.52239	2.23922	1.84872	4.21915
P30038	ALDH4A1	K93	0.991506	2.06801	-0.657113	4.28911	0.244763	1.6984	-1.0334	4.12948
P49753	ACOT2	K150	-0.09428	2.52114	4.80922	4.76956	-0.578676	1.85121	4.58025	4.08969
P38117	ETFB	K19	0.248398	0.5485	2.57521	3.92387	-0.323036	0.700503	1.84056	4.06152
P06576	ATP5F1B	K259	0.022182	3.69811	4.11648	4.1463	-0.417175	3.15214	2.97636	4.04197
P13073	COX4I1	K67	4.19931	4.76304	4.83745	4.10331	3.7483	4.94583	4.16028	4.00032
Q9NSE4	IARS2	K189	1.35866	0.54354	-1.93961	4.09638	1.05415	0.389086	-2.72034	3.96545
Q9BYT8	NLN	K664	0.307647	-0.499948	-0.315307	2.81626	0.647722	-0.109703	-0.247368	3.93655
Q6NUK1	SLC25A24	K336	1.48754	2.43725	2.30308	3.36904	1.07611	2.09583	2.46959	3.88774
O95571	ETHE1	K172	-1.24413	0.861147	1.13016	3.73416	-1.1762	0.0956123	0.201881	3.86232
O75947	ATP5H	K117	0.437148	2.25148	2.17681	3.67492	0.195918	1.95988	1.76321	3.84305
Q9NVI7	ATAD3A	K472	0.780569	0.264579	0.043227	3.71578	0.872909	0.231773	-0.0202759	3.82514
Q8NCN5	PDPR	K854	3.17938	-0.368164	3.0033	3.98726	2.96526	-0.768702	2.34064	3.77438
P10809	HSPD1	K233	0.712331	-0.338299	2.63174	3.45486	0.931601	-0.103834	2.33308	3.77319
Q92552	MRPS27	K340	2.45023	1.9455	1.51345	4.04044	2.34455	1.51575	1.17203	3.74648
P18859	ATP5J	K99	1.25271	1.51128	2.06705	2.28612	1.56028	1.4464	1.55103	3.68966
P55084	HADHB	K188	0.124686	3.81145	4.08208	3.99481	-0.453528	3.49067	3.52626	3.66827
P38646	HSPA9	K159	1.5397	3.19457	3.20731	4.12788	1.03585	2.65952	2.1376	3.64039
P40939	HADHA	K540	3.19227	3.86932	4.31521	3.96634	2.47506	3.25485	3.16465	3.6375
O75746	SLC25A12	K543	0.414073	1.80902	2.72908	3.17775	-0.373359	1.19266	2.16739	3.62194
P10606	COX5B	K56	0.949312	1.8678	1.75565	3.2385	1.76535	1.75277	1.23259	3.6212
P48735	IDH2	K272	2.71766	0.417551	-1.22335	3.08204	2.58278	0.299856	-1.30333	3.56602
P48735	IDH2	K80	0.892151	1.66051	1.54628	3.07496	0.757273	1.54281	1.4663	3.55894
Q9Y6N5	SQOR	K135	1.06933	1.67326	2.91946	4.08126	0.236637	0.946432	2.07146	3.51762
P49748	ACADVL	K239	0.432111	1.65519	1.92262	2.68827	0.0337606	1.68139	1.82501	3.47415
P38646	HSPA9	K206	0.875025	3.21542	3.34817	3.91817	0.371167	2.68036	2.27846	3.43068
P24752	ACAT1	K66	0.794896	1.1058	2.80701	3.88444	0.3105	0.854836	1.62877	3.41768
Q16891	IMMT	K427	2.33157	1.99508	1.8348	3.34962	2.11496	2.12167	1.46408	3.41303
P24539	ATP5F1	K221	0.996476	0.77672	1.27412	3.42866	1.12937	0.516092	0.668149	3.38042
P10606	COX5B	K121	0.154481	1.57693	1.92457	2.98465	0.970518	1.4619	1.40151	3.36735
Q9H9P8	L2HGDH	K155	-0.018173	1.72124	2.13558	2.12839	0.366411	-0.210447	0.996113	3.35608
P38117	ETFB	K210	1.69318	0.253284	-0.155004	3.21495	1.12174	0.405287	-0.889659	3.3526
P51398	DAP3	K175	-0.721019	2.0619	0.083194	3.00374	-0.862452	2.99702	-0.0994983	3.34199
Q9HA77	CARS2	K223	0.287585	1.047	1.02316	3.08274	-0.161316	0.95074	1.60308	3.32231
P10809	HSPD1	K359	1.93907	2.39679	2.75524	2.99898	2.15834	2.63125	2.45658	3.3173
Q9H2U2	PPA2	K53	0.932088	0.478362	1.58888	3.32732	0.0121759	-0.443836	0.732093	3.28888
Q5JRX3	PITRM1	K305	1.38014	2.63046	3.0485	2.80869	1.20637	3.034	2.91757	3.28463
P34897	SHMT2	K269	0.196907	1.27434	2.34352	2.84999	0.0295491	1.24012	2.06019	3.19739
Q9NPJ3	ACOT13	K123	5.29442	2.48474	3.04907	3.93306	4.00518	0.456526	0.993525	3.18976
P00505	GOT2	K404	1.0685	2.67051	3.30434	3.28925	0.508762	1.85575	2.21756	3.17955
Q9UIJ7	AK3	K80	1.84816	1.25287	2.45632	3.14306	1.22243	1.41291	1.84185	3.16048
Q9UIJ7	AK3	K122	3.28761	1.03344	1.30642	3.12755	2.66187	1.19348	0.691941	3.14497
Q3SY69	ALDH1L2	K251	0.818214	1.97006	2.12003	2.88021	0.262398	1.37265	1.97338	3.12832
P22695	UQCRC2	K359	1.12124	2.32997	3.13717	3.23949	1.00355	2.69027	2.61712	3.12579
P18859	ATP5J	K46	0.556119	0.379749	1.4728	1.65848	0.863692	0.314866	0.956784	3.06202
P11177	PDHB	K347	0.328293	1.38281	2.31599	2.80065	0.402294	0.677943	1.47845	3.04192
P19404	NDUFV2	K209	0.494785	1.70891	1.86142	2.18519	0.618219	1.68886	1.36368	3.01655
P10606	COX5B	K56	1.32566	0.483057	1.67084	2.6242	2.1417	0.368024	1.14778	3.0069
P38646	HSPA9	K300	1.72193	2.84035	3.11259	3.47256	1.21807	2.30529	2.04289	2.98507
O43837	IDH3B	K96	1.79846	2.93424	3.0422	3.19442	1.43894	1.87557	1.45675	2.97657
Q8TCS8	PNPT1	K285	0.876032	3.34487	4.38536	4.14494	-0.343059	1.58231	2.28573	2.96734
P49590	HARS2	K52	-0.415723	0.205685	1.50046	2.66706	-0.693113	-0.0171196	1.31903	2.96042
P40939	HADHA	K350	0.962283	1.66145	0.843324	3.28314	0.245073	1.04698	-0.307236	2.95431
P36957	DLST	K277	1.50812	-0.156895	1.19511	2.38474	1.07837	-0.399345	0.941728	2.94538
P30405	PPIF	K86	1.09909	2.04863	0.614241	3.84796	0.304985	1.23388	-0.385037	2.94107
P10809	HSPD1	K359	-0.590834	1.81807	2.29689	2.59917	-0.371564	2.05253	1.99823	2.9175
P12236	SLC25A6	K33	-0.247298	0.370598	0.72118	1.62589	-0.71092	0.421997	0.333817	2.91572
P10809	HSPD1	K516	0.340802	1.07048	2.00174	2.59058	0.560072	1.30495	1.70308	2.9089
Q9Y6N5	SQOR	K135	-0.272011	1.5668	1.57517	3.46314	-1.1047	0.839966	0.727175	2.89949
P24539	ATP5F1	K131	0.362008	1.77751	2.63946	2.93896	0.494902	1.51688	2.03349	2.89072
P38646	HSPA9	K368	0.278181	1.72334	2.4713	3.34616	-0.225677	1.18828	1.4016	2.85868
Q9Y6N5	SQOR	K320	1.88832	1.02285	4.04672	3.41996	1.05563	0.296016	3.19873	2.85632
P12236	SLC25A6	K43	-1.85999	1.53297	1.74954	1.56152	-2.32361	1.58437	1.36218	2.85135
P09622	DLD	K155	1.93629	1.6425	1.53589	3.87198	1.11907	1.02614	0.60081	2.84908
P23368	ME2	K240	0.457701	2.23073	3.01039	3.59147	-0.425138	1.44665	1.79751	2.84817
P14406	COX7A2	K46	-0.081919	0.333752	1.4339	1.79332	-0.731764	0.14852	0.190844	2.84622
Q99798	ACO2	K723	0.688849	3.48166	4.16851	3.37735	-0.0647555	2.57554	2.74305	2.83534
P36542	ATP5F1C	K115	1.06363	1.65156	2.07272	2.73565	1.00151	1.33426	1.90279	2.83261
P50213	IDH3A	K58	-0.063948	1.60763	2.19656	3.48761	-0.600001	0.739733	1.32	2.82769
P10515	DLAT	K368	0.035633	2.16125	2.64319	3.13836	-0.320511	1.6748	2.54423	2.81644
O00330	PDHX	K194	-0.085077	0.273311	0.749454	2.25652	-0.455799	-0.0692437	0.7786	2.80024
P08559	PDHA1	K77	-0.292405	0.829572	1.71913	3.0432	-0.763332	0.431222	2.00895	2.79102
P10809	HSPD1	K389	2.21905	0.813101	1.57106	2.47223	2.43832	1.04757	1.2724	2.79056
P53597	SUCLG1	K105	-0.258128	3.83437	4.38771	3.30603	-1.12997	3.69424	3.41612	2.77896
O14561	NDUFAB1	K92	0.332948	0.185891	0.187644	2.90896	0.19807	-0.244929	-0.707659	2.77146
P00505	GOT2	K296	0.691711	0.715282	1.34856	2.87695	0.131974	-0.0994735	0.261775	2.76725
P11177	PDHB	K68	-0.61066	2.23486	2.82577	2.52539	-0.536659	1.52999	1.98823	2.76666
Q9NVH6	TMLHE	K236	0.250786	3.48427	3.54836	3.74098	-1.35897	1.90075	1.29377	2.74966
P13804	ETFA	K85	1.52415	2.00437	2.47989	2.72713	0.834399	1.62364	1.5908	2.74747
P06576	ATP5F1B	K519	0.576231	1.97986	2.28404	2.85017	0.136874	1.43389	1.14391	2.74584
P31040	SDHA	K538	0.800945	1.5912	1.59127	3.36163	0.568284	1.17112	1.35004	2.7387
Q9Y3D9	MRPS23	K102	0.251873	0.812401	1.1583	1.89665	0.297304	0.897071	0.434965	2.72801
Q8TCS8	PNPT1	K521	1.79314	2.52826	2.84889	3.89913	0.574046	0.765696	0.74926	2.72154
P10809	HSPD1	K180	-0.697456	1.5698	1.58948	2.38036	-0.478186	1.80427	1.29083	2.69869
Q5JRX3	PITRM1	K759	0.086387	2.19637	0.632232	2.20836	-0.0873801	2.59991	0.501301	2.6843
P49411	TUFM	K447	1.07401	-0.382332	-0.069816	3.11566	0.541946	-0.877004	-0.969765	2.67843
P49748	ACADVL	K331	0.726011	1.11766	1.6329	1.89017	0.327661	1.14386	1.53529	2.67604
O75947	ATP5H	K144	0.801856	1.83805	2.39127	2.50279	0.560626	1.54644	1.97768	2.67091
O75947	ATP5H	K95	1.31422	0.79346	0.604237	2.48846	1.07299	0.501856	0.190643	2.65658
Q5JRX3	PITRM1	K41	2.86239	0.58715	0.573927	2.16138	2.68863	0.990692	0.442996	2.63732
O75947	ATP5H	K85	-0.197735	1.47776	1.5589	2.46394	-0.438965	1.18616	1.1453	2.63206
P43897	TSFM	K192	0.759611	1.75494	2.44778	2.84245	0.582012	1.60699	2.42772	2.62708
P40939	HADHA	K493	-2.42564	1.30499	1.64844	2.95107	-3.14285	0.690511	0.497883	2.62224
P40939	HADHA	K569	1.09572	1.56017	1.40372	2.92871	0.378511	0.945693	0.253165	2.59987
O75390	CS	K215	-0.858655	1.33106	1.60743	3.43983	-1.31494	1.38695	0.790221	2.59987
P50213	IDH3A	K336	1.32078	1.39834	2.46314	3.25216	0.784724	0.530446	1.58657	2.59224
P23368	ME2	K24	1.10393	1.5592	0.976198	3.31989	0.221089	0.775118	-0.236683	2.57659
P12236	SLC25A6	K92	0.690174	-0.035839	-1.30195	1.28196	0.226552	0.0155602	-1.68931	2.57179
Q99798	ACO2	K573	0.557041	1.68413	2.39236	3.11239	-0.196564	0.778005	0.966902	2.57038
P23368	ME2	K240	0.105248	2.19038	2.6844	3.31136	-0.777591	1.4063	1.47152	2.56806
Q16795	NDUFA9	K348	1.58478	2.33005	2.30639	2.53834	1.01529	2.21902	1.77134	2.54412
P09622	DLD	K155	-0.147068	-0.328525	-0.622953	3.56245	-0.964282	-0.944883	-1.55804	2.53955
P55809	OXCT1	K185	3.31867	2.85963	2.05682	2.68996	2.81177	2.68843	2.14916	2.52646
P82914	MRPS15	K219	2.82372	0.033847	2.43155	1.80266	2.75608	-0.207383	2.54403	2.51578
Q5JRX3	PITRM1	K946	0.916534	0.93302	-0.6103	2.03301	0.742767	1.33656	-0.741231	2.50894
P19404	NDUFV2	K61	0.215426	1.18584	1.94003	1.6773	0.33886	1.16578	1.44229	2.50866
Q969Z0	TBRG4	K453	1.98422	2.61461	2.90568	2.88975	1.50292	2.04027	2.38967	2.50349
O75746	SLC25A12	K403	0.193274	0.843594	1.24125	2.05681	-0.594158	0.227236	0.679561	2.501
P48735	IDH2	K299	-0.031835	1.35976	1.80437	2.01346	-0.166713	1.24206	1.72439	2.49744
Q02252	ALDH6A1	K121	0.760111	0.338927	2.15027	2.35327	0.120416	0.23459	1.39154	2.48933
Q9NSE4	IARS2	K781	2.18398	2.11922	1.96361	2.61092	1.87947	1.96477	1.18288	2.47999
Q9H2U2	PPA2	K259	-0.246912	1.24639	2.14702	2.51528	-1.16682	0.324189	1.29024	2.47684
Q99798	ACO2	K520	0.367973	1.58832	2.74978	3.01667	-0.385632	0.682202	1.32432	2.47466
P23368	ME2	K240	1.28576	2.02339	3.01942	3.21626	0.402918	1.2393	1.80654	2.47296
Q9Y305	ACOT9	K103	0.513221	0.844601	0.830073	2.3014	0.362661	0.729568	0.369593	2.47114
P40939	HADHA	K406	0.528119	1.53431	1.66271	2.79914	-0.189091	0.919836	0.512155	2.4703
Q6NUK1	SLC25A24	K336	-0.610057	1.11691	1.44091	1.94277	-1.02148	0.775489	1.60741	2.46147
Q9UJS0	SLC25A13	K545	0.530566	2.00658	2.64245	3.00021	-0.350707	0.930707	0.993068	2.45227
Q9Y6N5	SQOR	K135	-0.060871	-0.386404	0.63586	3.01492	-0.893559	-1.11324	-0.212137	2.45127
O00330	PDHX	K491	-0.536933	0.671149	1.01851	1.90322	-0.907655	0.328594	1.04765	2.44694
Q99798	ACO2	K401	0.39459	0.960525	1.07634	2.97918	-0.359015	0.054404	-0.349121	2.43717
Q9BYT8	NLN	K664	-0.124355	0.957447	1.48318	1.31674	0.21572	1.34769	1.55112	2.43704
Q13423	NNT	K166	1.03239	1.11486	1.37112	1.92572	0.647232	0.605923	1.0515	2.43002
Q9Y6N5	SQOR	K173	1.15921	1.15227	1.22945	2.99294	0.326525	0.425441	0.381449	2.4293
O00330	PDHX	K120	0.376482	-0.1423	-0.005631	1.88117	0.00575972	-0.484855	0.0235153	2.42489
P25705	ATP5F1A	K161	0.309536	2.48036	2.79863	2.90579	-0.336627	1.68793	1.55923	2.41727
O75439	PMPCB	K478	0.501475	0.67139	0.088885	2.9121	-0.0602177	-0.0174617	-0.428139	2.41334
P28331	NDUFS1	K467	1.21194	3.01547	3.91701	2.53086	0.620262	2.66724	3.25071	2.40125
P22695	UQCRC2	K42	-0.307669	1.9011	2.20912	2.5069	-0.425364	2.26141	1.68908	2.3932
Q5T9A4	ATAD3B	K505	0.418761	1.22258	1.12777	2.44536	0.402978	2.27847	1.25593	2.39155
P42765	ACAA2	K234	2.23387	2.39815	3.92627	2.95208	1.47941	2.10301	3.25815	2.39137
Q9H2U2	PPA2	K69	1.96594	3.30568	2.7842	2.4293	1.04603	2.38348	1.92742	2.39086
P31040	SDHA	K608	0.358338	1.93943	0.989101	3.00814	0.125677	1.51935	0.747871	2.38521
Q8TCS8	PNPT1	K562	-0.113207	2.94642	3.47086	3.5614	-1.3323	1.18386	1.37123	2.3838
P14406	COX7A2	K33	-2.39459	0.995114	1.48261	1.32817	-3.04443	0.809882	0.239548	2.38107
P06576	ATP5F1B	K259	0.731072	0.973736	0.90818	2.47824	0.291715	0.427768	-0.231944	2.3739
P12236	SLC25A6	K92	-0.107179	1.42022	2.07869	1.08245	-0.570801	1.47162	1.69133	2.37228
Q8IYB8	SUPV3L1	K99	0.492707	1.63239	2.15132	2.91815	0.00316406	1.16667	0.85325	2.36922
P51398	DAP3	K218	0.318548	1.45239	1.33592	2.02528	0.177115	2.38751	1.15323	2.36353
Q9NPJ3	ACOT13	K111	-0.037018	2.19958	2.44365	3.10628	-1.32626	0.171361	0.388111	2.36298
Q96EY1	DNAJA3	K385	0.891641	-0.006274	1.11414	2.26437	0.518689	-0.55619	0.612318	2.36288
Q9H9P8	L2HGDH	K104	-0.110997	0.768992	0.918421	1.1268	0.273587	-1.16269	-0.221048	2.35449
Q9BPW8	NIPSNAP1	K279	0.661578	0.922313	1.59038	2.41683	-0.436707	0.253286	0.078405	2.35057
P49748	ACADVL	K298	0.449557	-0.612865	-0.822805	1.55577	0.0512066	-0.58666	-0.920416	2.34164
P31937	HIBADH	K297	-0.408592	-0.120322	0.852498	1.83504	-0.824351	-0.996102	0.43242	2.33526
P05091	ALDH2	K383	0.079109	0.339178	0.488752	2.12966	-0.647722	-0.674463	0.176087	2.33223
P00367	GLUD1	K200	-0.22166	2.50485	3.08804	2.80338	-0.574419	1.90839	2.31236	2.32208
P40939	HADHA	K759	-0.399289	1.73318	1.90216	2.6469	-1.1165	1.11871	0.751604	2.31806
P40939	HADHA	K334	0.320887	1.52371	2.10082	2.64309	-0.396323	0.909237	0.950259	2.31426
Q9Y6N5	SQOR	K396	1.72381	2.66937	3.29895	2.87665	0.891123	1.94254	2.45095	2.31301
P11310	ACADM	K301	-0.272693	-0.464255	-0.260522	2.2981	-0.708855	-0.900417	-1.54029	2.30678
P05091	ALDH2	K368	0.716986	1.41232	0.545929	2.09172	-0.00984522	0.398676	0.233264	2.29429
O75947	ATP5H	K63	-0.588658	0.949731	1.09934	2.11813	-0.829888	0.658127	0.68575	2.28626
P10606	COX5B	K86	0.089596	0.679043	1.41543	1.89985	0.905633	0.56401	0.892373	2.28255
P45880	VDAC2	K31	0.568042	0.828424	1.37466	1.50847	0.257702	0.44548	1.06083	2.28196
P13073	COX4I1	K67	1.02762	1.564	1.3192	2.38035	0.576605	1.74678	0.642027	2.27736
P10809	HSPD1	K191	-0.188813	0.88433	1.08352	1.95719	0.030457	1.1188	0.78486	2.27552
Q16836	HADH	K179	0.826621	1.301	1.87512	2.60265	0.489766	1.29237	1.89254	2.27037
P55809	OXCT1	K418	0.182819	1.42617	1.77355	2.41889	-0.324088	1.25496	1.86589	2.25539
O75947	ATP5H	K109	-0.165645	0.974962	1.30197	2.07817	-0.406875	0.683358	0.888375	2.24629
Q04837	SSBP1	K51	0.667185	2.28937	2.80605	2.88364	0.450575	1.71212	2.2522	2.23932
P38646	HSPA9	K600	0.251335	1.2054	1.81689	2.7216	-0.252523	0.670341	0.747187	2.23411
P48047	ATP5O	K192	-2.20213	1.41753	0.886305	2.35181	-2.907	1.12947	0.13099	2.2222
P10809	HSPD1	K396	0.254803	1.01256	1.4429	1.89748	0.474073	1.24703	1.14424	2.2158
P05141	SLC25A5	K166	0.339896	-0.23144	0.769874	2.5558	-0.14759	-0.563718	-0.0789242	2.21211
P55084	HADHB	K188	0.086922	-0.619414	1.84832	2.53775	-0.491292	-0.940187	1.2925	2.21121
Q9NPJ3	ACOT13	K27	0.570342	2.06734	2.9535	2.95089	-0.718902	0.0391275	0.897959	2.20759
Q13423	NNT	K70	0.937344	0.478378	0.536225	1.69174	0.552189	-0.0305577	0.216607	2.19604
P53007	SLC25A1	K273	0.43495	-1.59963	0.865415	2.18549	-0.0689075	-2.2813	0.398657	2.18982
P08559	PDHA1	K321	0.717085	2.51422	2.89127	2.43948	0.246158	2.11587	3.18109	2.18731
Q02218	OGDH	K899	0.846319	1.62868	1.46596	2.60873	-0.0887635	1.0996	0.547573	2.18113
P08559	PDHA1	K77	-0.228131	0.217781	1.9942	2.42623	-0.699058	-0.180569	2.28403	2.17406
P10809	HSPD1	K218	0.110829	0.695814	1.21177	1.85153	0.330099	0.930279	0.913116	2.16986
P43155	CRAT	K426	-0.094751	-0.293807	0.414594	2.19579	-0.692163	-0.99247	-0.502265	2.15735
P61604	HSPE1	K80	0.437339	0.085003	-2.39638	2.5412	0.427275	-0.186423	-3.24438	2.15715
P11182	DBT	K304	0.813827	1.56442	1.77517	2.83822	-0.214035	1.50645	1.87367	2.15654
Q3SY69	ALDH1L2	K57	0.549075	0.826782	1.49306	1.90642	-0.00674116	0.22937	1.34641	2.15453
Q9HCC0	MCCC2	K512	-0.040253	0.407462	0.952151	2.16992	0.0428882	-0.242383	0.616439	2.15271
Q9UJZ1	STOML2	K114	0.472117	0.501108	1.4025	2.46482	0.232108	0.0617508	0.977037	2.151
P38646	HSPA9	K159	1.26779	2.14514	1.92638	2.63167	0.763935	1.61008	0.856676	2.14418
P10809	HSPD1	K82	-1.25508	1.5541	2.12988	1.82362	-1.03581	1.78856	1.83123	2.14194
P42765	ACAA2	K171	-1.1236	0.40162	1.90263	2.69829	-1.87806	0.106485	1.23451	2.13758
Q6YP21	KYAT3	K426	1.27663	1.25584	0.225647	2.46697	0.461055	0.729774	-0.647773	2.1324
Q9UDR5	AASS	K286	-0.018958	0.256998	0.38568	2.14259	-1.02472	-0.441665	-0.232559	2.12967
Q8TCS8	PNPT1	K619	-0.017097	2.17744	2.70358	3.30116	-1.23619	0.414879	0.603953	2.12356
P07954	FH	K256	0.805352	1.41615	1.63085	2.17172	0.526772	0.93899	1.077	2.12349
Q9P2R7	SUCLA2	K88	1.39165	2.57604	1.99816	2.99943	0.437829	1.9503	1.26351	2.12208
P10809	HSPD1	K359	-3.04775	1.51239	1.93573	1.78957	-2.82848	1.74685	1.63707	2.1079
P48735	IDH2	K155	-0.22562	0.375671	0.62272	1.62182	-0.360498	0.257976	0.542745	2.1058
Q9Y305	ACOT9	K138	1.37989	0.797597	0.744794	1.9357	1.22933	0.682564	0.284314	2.10544
P42765	ACAA2	K240	1.04014	0.695312	2.15852	2.65959	0.285681	0.400177	1.4904	2.09887
Q8TCS8	PNPT1	K327	1.64765	3.25587	3.85143	3.27563	0.428563	1.49331	1.7518	2.09803
Q9UIJ7	AK3	K189	-0.622807	-0.082581	0.672803	2.07966	-1.24855	0.0774594	0.0583287	2.09708
Q8TCS8	PNPT1	K439	0.536454	2.26519	1.15952	3.27396	-0.682637	0.502628	-0.940112	2.09636
P10809	HSPD1	K389	0.49286	0.526546	0.667653	1.77776	0.71213	0.761011	0.368995	2.09609
Q02218	OGDH	K970	0.328942	0.984398	1.43807	2.52327	-0.606141	0.455327	0.519683	2.09567
Q9NSE4	IARS2	K479	1.09825	1.73242	-0.167737	2.22429	0.793735	1.57796	-0.948467	2.09336
P28331	NDUFS1	K673	0.325039	0.692646	1.92282	2.21553	-0.26664	0.344414	1.25652	2.08591
P48735	IDH2	K442	0.488707	0.686093	1.04575	1.59207	0.353829	0.568398	0.965778	2.07606
Q9H2U2	PPA2	K105	-0.406234	0.44266	1.77626	2.11065	-1.32615	-0.479538	0.919471	2.07222
Q3SY69	ALDH1L2	K227	0.107886	0.550955	1.15612	1.81182	-0.44793	-0.046457	1.00946	2.05992
Q16718	NDUFA5	K30	0.310005	1.23454	1.48355	1.78504	-0.664524	0.885176	1.19431	2.05908
P49748	ACADVL	K276	0.611848	1.03471	0.805421	1.27297	0.213498	1.06092	0.70781	2.05885
Q02218	OGDH	K401	4.4455	0.383781	4.97712	2.48285	3.51042	-0.14529	4.05874	2.05525
O75947	ATP5H	K9	1.09446	1.38496	1.78502	1.88526	0.853228	1.09336	1.37143	2.05339
O75947	ATP5H	K121	-0.165408	0.788626	1.12118	1.88227	-0.406638	0.497022	0.707581	2.0504
P49753	ACOT2	K104	1.12544	0.445385	1.84373	2.72477	0.641044	-0.224549	1.61476	2.0449
Q9HA77	CARS2	K198	0.063444	0.684387	1.24921	1.80363	-0.385457	0.588125	1.82913	2.04319
P10809	HSPD1	K516	0.033146	0.739775	1.15101	1.72311	0.252416	0.97424	0.852355	2.04143
P09622	DLD	K420	-0.480946	1.40506	2.80881	3.05959	-1.29816	0.788706	1.87373	2.03669
P10809	HSPD1	K473	0.074802	0.988065	1.25345	1.71615	0.294072	1.22253	0.954793	2.03447
Q8N4H5	TOMM5	K46	-1.03689	1.44911	1.1807	3.98086	-1.88649	0.640931	-0.894488	2.03002
Q8TCS8	PNPT1	K569	0.488561	2.18293	2.25691	3.20752	-0.73053	0.42037	0.157278	2.02992
Q9UGM6	WARS2	K234	0.783379	1.98963	4.06998	2.49882	-1.56202	0.998314	3.65098	2.02789
P36957	DLST	K307	0.455778	0.734697	1.487	1.46628	0.0260281	0.492247	1.23361	2.02692
Q6P587	FAHD1	K147	0.440155	1.03384	1.088	1.65264	-0.510687	0.746962	0.331835	2.02224
P00505	GOT2	K227	0.091717	-0.233735	0.863445	2.13187	-0.46802	-1.04849	-0.223339	2.02217
P49748	ACADVL	K264	0.848131	1.53985	1.30978	1.23557	0.449781	1.56606	1.21217	2.02145
P24539	ATP5F1	K233	0.536118	0.399173	0.572227	2.06855	0.669012	0.138545	-0.0337414	2.02031
P40939	HADHA	K505	-0.042393	1.04065	1.84037	2.34825	-0.759603	0.426175	0.689805	2.01941
Q9UIJ7	AK3	K203	0.491412	0.955124	0.934674	2.00068	-0.134326	1.11516	0.3202	2.01809
Q9Y2Z4	YARS2	K355	-0.008896	0.980683	1.429	3.06416	-1.06825	-0.0393747	-0.0875205	2.01453
P48735	IDH2	K106	0.490218	1.13967	1.08421	1.52996	0.35534	1.02197	1.00423	2.01394
Q9HAV7	GRPEL1	K186	-0.826578	2.29614	2.53557	1.95631	-0.68893	2.42272	2.66215	2.0092
Q96I99	SUCLG2	K403	-0.428559	0.456239	1.13523	1.35661	-0.606158	0.601844	0.813302	2.00046
P10809	HSPD1	K156	-0.536864	0.562554	-0.155023	1.67282	-0.317594	0.797019	-0.453681	1.99114
Q96I99	SUCLG2	K227	0.0877	0.910179	1.39287	1.34692	-0.0898989	1.05578	1.07094	1.99077
P09622	DLD	K104	-1.7261	2.11545	3.38393	3.00514	-2.54331	1.49909	2.44885	1.98223
P24539	ATP5F1	K139	-0.18019	1.09187	1.58909	2.0139	-0.0472957	0.831246	0.983119	1.96567
P40939	HADHA	K390	0.310997	0.181174	-0.236871	2.29162	-0.406213	-0.4333	-1.38743	1.96278
P40939	HADHA	K597	0.490342	0.858019	1.12906	2.28948	-0.226868	0.243545	-0.0215017	1.96065
P10809	HSPD1	K516	0.677255	1.28368	1.34244	1.63918	0.896525	1.51815	1.04378	1.9575
Q13423	NNT	K84	-1.5909	-0.17374	0.470458	1.45152	-1.97605	-0.682676	0.15084	1.95583
Q9NVI7	ATAD3A	K616	-0.359092	1.29829	-0.483688	1.84002	-0.266752	1.26548	-0.547191	1.94938
P38646	HSPA9	K143	0.849305	0.824466	1.02009	2.43659	0.345447	0.289408	-0.0496092	1.9491
P38646	HSPA9	K600	-0.631594	-0.208779	2.18419	2.43322	-1.13545	-0.743837	1.11449	1.94573
Q16795	NDUFA9	K147	0.397966	1.16244	1.67874	1.93811	-0.171525	1.05141	1.14369	1.94389
P43155	CRAT	K609	0.716734	0.311635	1.57465	1.98181	0.119322	-0.387028	0.657795	1.94338
P40939	HADHA	K383	0.156359	1.28639	1.53177	2.26938	-0.560851	0.671913	0.381208	1.94055
Q96CM8	ACSF2	K182	-0.474988	0.584772	1.03183	1.84058	-0.621643	0.216283	0.298046	1.93908
P48047	ATP5O	K98	0.384054	-0.489283	0.778017	2.06357	-0.320818	-0.777346	0.0227021	1.93396
Q9H078	CLPB	K441	-0.420798	0.778338	0.930838	1.97539	-0.893806	0.595646	-0.376591	1.90638
Q9NX20	MRPL16	K47	-1.24023	0.628013	1.07069	1.34566	-1.28567	1.57699	0.701086	1.9063
P38646	HSPA9	K159	0.700372	1.42894	1.76456	2.39051	0.196514	0.893879	0.694862	1.90303
P40939	HADHA	K505	0.83371	1.70442	1.86117	2.23041	0.1165	1.08994	0.710606	1.90158
Q6YP21	KYAT3	K108	-0.03866	0.26317	1.0566	2.23575	-0.854235	-0.262899	0.183181	1.90118
P06576	ATP5F1B	K480	-0.320892	1.01854	1.27656	2.00439	-0.760249	0.472572	0.136436	1.90005
Q9NUJ1	ABHD10	K248	-0.752917	2.6444	3.03057	2.02706	-1.23111	1.57676	3.06119	1.89877
P13073	COX4I1	K67	-0.091131	0.787931	1.43386	1.99281	-0.542144	0.970717	0.756686	1.88982
Q9NYK5	MRPL39	K72	0.373198	0.75028	1.17993	2.74321	-0.0163688	-0.329013	-0.213487	1.88085
P34897	SHMT2	K474	-0.005424	0.472185	0.766889	1.52997	-0.172782	0.437969	0.48356	1.87737
P49411	TUFM	K405	0.998896	1.27889	1.61795	2.31205	0.466828	0.784218	0.718002	1.87482
Q7L0Y3	TRMT10C	K268	-0.002036	1.83784	2.4127	1.83453	-0.438198	1.53918	1.59712	1.86515
P38646	HSPA9	K135	0.670063	0.386642	0.499917	2.3447	0.166205	-0.148416	-0.569785	1.85721
Q96A26	FAM162A	K62	0.960529	1.32618	1.14435	2.90444	0.681949	1.81421	1.53649	1.8562
P38646	HSPA9	K187	0.683226	2.94262	4.35996	2.34334	0.179368	2.40756	3.29026	1.85586
P08559	PDHA1	K77	-0.268693	0.544935	1.4436	2.1061	-0.73962	0.146585	1.73343	1.85392
Q13423	NNT	K939	-0.32294	-0.441939	2.01382	1.34944	-0.708095	-0.950875	1.6942	1.85375
P48735	IDH2	K256	0.118008	-1.08184	0.700986	1.36129	-0.0168701	-1.19953	0.621011	1.84528
O75947	ATP5H	K117	0.021605	0.555135	0.627852	1.66624	-0.219625	0.263531	0.214258	1.83436
P00505	GOT2	K404	0.041992	0.818333	1.81778	1.9313	-0.517745	0.00357752	0.730993	1.8216
Q5T160	RARS2	K138	0.480919	-0.225358	-0.461602	1.47893	-1.15414	-1.7797	-1.38228	1.81171
P10809	HSPD1	K352	-0.638779	1.66192	2.0021	1.49084	-0.419509	1.89638	1.70344	1.80916
P35232	PHB	K202	0.505466	0.26698	0.800591	1.42561	0.114798	-0.145531	-0.0198943	1.80831
P24752	ACAT1	K257	0.288694	-0.230253	-0.951289	2.26651	-0.195702	-0.481215	-2.12953	1.79975
Q9Y305	ACOT9	K166	0.995365	1.51846	2.02525	1.62987	0.844805	1.40343	1.56477	1.79961
P25705	ATP5F1A	K123	0.971903	1.1334	1.49125	2.28802	0.32574	0.340959	0.251849	1.7995
P49411	TUFM	K418	1.14848	1.33566	1.60872	2.23661	0.616414	0.840986	0.708771	1.79938
Q04837	SSBP1	K103	0.730453	1.78186	0.884605	2.44241	0.513843	1.20461	0.330753	1.7981
P38646	HSPA9	K135	0.956858	0.813125	0.978703	2.28205	0.453	0.278067	-0.0909992	1.79456
Q6NUK1	SLC25A24	K437	-0.108598	1.20091	1.5535	1.27415	-0.520024	0.859497	1.72	1.79285
Q9Y3D5	MRPS18C	K131	0.684628	1.78111	2.33781	2.77808	0.116109	0.639026	2.58935	1.79112
P34897	SHMT2	K356	0.104008	0.80486	1.07261	1.43617	-0.0633499	0.770644	0.789277	1.78357
Q9NYK5	MRPL39	K72	1.37921	2.05019	2.31026	2.64483	0.989646	0.970902	0.916843	1.78248
P10809	HSPD1	K473	-0.161291	-0.228468	0.737068	1.4626	0.057979	0.00599725	0.43841	1.78093
P48735	IDH2	K180	-0.506498	0.332239	0.590158	1.28745	-0.641376	0.214544	0.510183	1.77143
Q8TCS8	PNPT1	K616	1.13093	2.61308	1.687	2.94883	-0.0881631	0.850519	-0.412628	1.77123
Q3SY69	ALDH1L2	K886	0.698392	1.41116	1.9208	1.51209	0.142576	0.813747	1.77415	1.7602
O75947	ATP5H	K78	0.957466	-2.20199	0.968247	1.59098	0.716236	-2.4936	0.554653	1.75911
P11177	PDHB	K354	-0.20172	0.446799	1.26865	1.51307	-0.127719	-0.258073	0.43111	1.75434
P49748	ACADVL	K639	-0.438287	-0.576382	-1.77392	0.963083	-0.836637	-0.550177	-1.87153	1.74896
P06576	ATP5F1B	K426	-0.064497	1.02427	1.51123	1.85287	-0.503854	0.478305	0.37111	1.74853
Q16595	FXN	K197	0.130454	0.353323	1.17856	1.37814	-0.0522383	0.44259	0.934886	1.74774
Q9BRQ6	CHCHD6	K133	0.071815	-0.834452	-1.06852	0.616691	-1.16942	-0.031059	1.77833	1.74642
P45880	VDAC2	K120	-0.320448	0.37785	0.79507	0.969718	-0.630788	-0.00509387	0.481244	1.74321
P38117	ETFB	K221	-0.194259	0.330958	1.06818	1.60135	-0.765693	0.482961	0.333521	1.739
P49748	ACADVL	K331	0.187443	0.80948	0.945707	0.94635	-0.210907	0.835685	0.848096	1.73223
Q9NVI7	ATAD3A	K543	0.753984	0.916928	0.165482	1.62192	0.846324	0.884122	0.101979	1.73128
Q5JRX3	PITRM1	K1027	-0.935145	1.61098	1.9296	1.25431	-1.10891	2.01453	1.79867	1.73024
P36542	ATP5F1C	K79	1.00079	1.14918	1.36452	1.62756	0.938665	0.831878	1.1946	1.72452
Q16836	HADH	K125	0.795157	1.16493	1.68686	2.05014	0.458302	1.1563	1.70428	1.71786
P38646	HSPA9	K138	-1.61101	1.57978	2.04467	2.19417	-2.11487	1.04473	0.974969	1.70668
Q16698	DECR1	K244	0.050815	0.264346	0.584755	1.85848	-0.467216	0.392502	-0.165423	1.70402
P45880	VDAC2	K235	0.805446	1.15436	1.28214	0.929464	0.495106	0.771418	0.968316	1.70296
P00367	GLUD1	K191	-0.214193	0.444032	1.5543	2.18376	-0.566952	-0.152426	0.77862	1.70246
P34897	SHMT2	K196	0.304572	1.41459	1.13018	1.35453	0.137214	1.38037	0.846856	1.70193
P31040	SDHA	K335	0.41305	0.664521	0.806803	2.31824	0.180389	0.244443	0.565573	1.69531
P55084	HADHB	K188	0.446141	1.26437	1.84486	2.02016	-0.132073	0.943594	1.28904	1.69362
P42765	ACAA2	K181	0.26886	0.161049	0.187138	2.23709	-0.4856	-0.134086	-0.480981	1.67637
P06576	ATP5F1B	K198	-0.377655	0.982557	1.51879	1.77621	-0.817012	0.436589	0.378667	1.67187
P00505	GOT2	K296	-0.09752	1.50891	1.8445	1.78041	-0.657257	0.694157	0.757716	1.67072
P10809	HSPD1	K96	0.55334	0.750868	0.89861	1.35074	0.77261	0.985333	0.599952	1.66906
P40939	HADHA	K406	0.738058	0.298285	0.020552	1.98801	0.0208477	-0.316189	-1.13001	1.65917
O15382	BCAT2	K229	-1.12172	0.013704	1.06058	1.42551	-2.64378	-0.286127	0.622289	1.65658
Q5JRX3	PITRM1	K759	-0.866369	0.704948	1.5181	1.17567	-1.04014	1.10849	1.38717	1.65161
Q16836	HADH	K249	0.2517	0.761214	1.14279	1.97874	-0.0851546	0.752584	1.16021	1.64647
P30044	PRDX5	K75	0.118571	1.47827	1.38828	1.50133	-0.359624	0.954208	0.841325	1.64375
P08559	PDHA1	K63	0.220192	0.919231	1.56703	1.89309	-0.250735	0.520881	1.85686	1.64091
Q16718	NDUFA5	K60	-0.715864	0.356986	0.832702	1.36515	-1.69039	0.00762072	0.543458	1.63919
Q12931	TRAP1	K652	0.393435	0.331466	0.388904	1.87787	-0.115501	-0.274502	-0.318621	1.63542
Q16836	HADH	K185	0.038787	0.421206	1.31198	1.96183	-0.298068	0.412576	1.3294	1.62955
Q9UFN0	NIPSNAP3A	K48	0.057608	1.19551	2.39952	2.18359	-0.546463	0.249903	2.51981	1.62876
P07954	FH	K66	0.207106	1.00292	0.644214	1.67488	-0.0714736	0.525762	0.090362	1.62664
P38646	HSPA9	K121	-0.127177	2.83508	1.86395	2.10893	-0.631035	2.30002	0.794251	1.62144
Q96RP9	GFM1	K175	-0.150858	1.57915	1.85763	1.93243	-0.436556	1.74565	1.14481	1.61976
P09622	DLD	K132	0.851245	0.839172	2.18208	2.6416	0.0340311	0.222814	1.247	1.6187
Q9UII2	ATP5IF1	K71	4.20398	2.45242	1.0672	1.76636	4.16976	3.19661	1.52718	1.6184
P00505	GOT2	K122	0.92583	1.38485	1.59964	1.71969	0.366093	0.570096	0.512861	1.61
P13804	ETFA	K139	0.429043	0.823909	1.48733	1.58702	-0.260703	0.44318	0.598247	1.60736
Q9Y6N5	SQOR	K280	0.060029	-0.863233	1.94499	2.16892	-0.772659	-1.59006	1.09699	1.60527
P06576	ATP5F1B	K485	-0.129601	0.402682	1.05073	1.70798	-0.568958	-0.143286	-0.0893952	1.60365
Q16762	TST	K154	-0.397345	0.924415	0.993533	1.90217	-0.812022	-0.0360967	-0.413004	1.60233
Q9P2R7	SUCLA2	K78	0.754327	1.56137	2.14046	2.47646	-0.199497	0.935634	1.4058	1.59911
P55084	HADHB	K277	-0.380792	0.938652	0.464615	1.91748	-0.959006	0.617879	-0.0912012	1.59094
P09622	DLD	K417	0.012357	1.06447	1.87306	2.61027	-0.804857	0.448112	0.93798	1.58736
P49821	NDUFV1	K81	-2.00123	0.736817	1.53293	1.09133	-2.64555	0.095271	0.664242	1.57734
P82650	MRPS22	K258	-3.94535	0.915773	0.780106	1.23114	-3.91178	0.760024	0.264091	1.57121
P40939	HADHA	K531	0.164878	0.567362	1.26329	1.89855	-0.552332	-0.0471123	0.112732	1.56971
P55084	HADHB	K277	0.911278	0.681516	0.60052	1.89169	0.333064	0.360743	0.0447038	1.56515
Q8IYB8	SUPV3L1	K108	0.242578	0.259219	0.43626	2.11205	-0.246965	-0.206494	-0.861812	1.56312
P61604	HSPE1	K28	0.024795	-0.299161	1.199	1.94383	0.0147313	-0.570587	0.350998	1.55978
P55809	OXCT1	K406	-0.517071	0.871468	1.12519	1.72024	-1.02398	0.700261	1.21753	1.55674
P09622	DLD	K420	-0.157289	0.99681	1.44211	2.57469	-0.974503	0.380452	0.50703	1.55179
Q3SY69	ALDH1L2	K903	-0.380374	0.883596	1.5794	1.30246	-0.93619	0.286184	1.43275	1.55057
Q9BZE1	MRPL37	K135	0.783297	1.09266	1.08861	1.48484	1.10162	0.856318	0.386397	1.54976
Q6YN16	HSDL2	K42	0.126435	0.745247	0.820941	1.76108	0.126435	0.0166734	-0.247386	1.54695
P23786	CPT2	K460	0.258953	0.472046	0.871885	1.56763	-0.379816	-0.556523	-0.351538	1.54615
P10809	HSPD1	K359	-0.202355	0.596986	-0.2193	1.22207	0.016915	0.831451	-0.517958	1.54039
Q96I99	SUCLG2	K118	0.436981	1.10076	1.09245	0.893664	0.259382	1.24636	0.770521	1.53752
P53007	SLC25A1	K160	0.97241	-0.033027	-0.250689	1.53302	0.468552	-0.714701	-0.717447	1.53735
P31040	SDHA	K608	-0.050212	1.63182	1.8554	2.15711	-0.282873	1.21174	1.61417	1.53418
P38646	HSPA9	K138	0.000139	1.32566	1.64152	2.02143	-0.503719	0.790598	0.571823	1.53394
P10809	HSPD1	K469	0.200887	0.359559	0.833295	1.21463	0.420157	0.594024	0.534637	1.53295
P40939	HADHA	K505	1.00238	1.42816	2.08266	1.86028	0.285172	0.813685	0.932104	1.53144
Q00325	SLC25A3	K206	1.14212	1.06146	0.894303	2.40774	0.333938	0.131672	-0.030177	1.52021
Q6NVY1	HIBCH	K301	0.634539	-0.408861	1.96209	2.76106	-0.0171442	-1.10218	1.2661	1.51983
P32322	PYCR1	K215	0.322757	0.167943	0.160864	0.952873	-0.236	0.28354	-0.210974	1.51778
P28331	NDUFS1	K499	0.478047	1.00762	1.2154	1.63578	-0.113632	0.659392	0.549098	1.50617
P45880	VDAC2	K72	0.382044	0.662104	0.005287	0.725696	0.0717039	0.27916	-0.308539	1.49919
P00367	GLUD1	K503	0.226167	1.72443	2.75408	1.98046	-0.126592	1.12798	1.9784	1.49916
Q8TCS8	PNPT1	K87	0.093779	1.17539	2.90704	2.67628	-1.12531	-0.587168	0.807408	1.49868
P23368	ME2	K156	0.444671	1.92823	2.78347	2.24186	-0.438168	1.14414	1.57059	1.49856
Q99798	ACO2	K506	-0.091953	0.179057	2.04579	2.04027	-0.845558	-0.727064	0.620328	1.49826
P24539	ATP5F1	K131	-0.39828	0.477493	0.351123	1.54158	-0.265386	0.216865	-0.254845	1.49334
P48047	ATP5O	K60	0.185455	0.660768	1.1788	1.6213	-0.519417	0.372705	0.423487	1.49169
P10809	HSPD1	K301	-0.047543	0.727004	1.08664	1.16782	0.171727	0.961469	0.787984	1.48614
P61604	HSPE1	K66	0.779819	0.400482	0.652411	1.8628	0.769755	0.129056	-0.195586	1.47875
Q8TCS8	PNPT1	K439	0.223811	1.40309	1.42562	2.65417	-0.99528	-0.359469	-0.674014	1.47657
O15382	BCAT2	K353	0.131901	-0.110851	0.525377	1.23973	-1.39015	-0.410682	0.0870841	1.4708
Q969Z0	TBRG4	K337	1.55256	2.15479	2.21227	1.85553	1.07126	1.58045	1.69626	1.46927
P38646	HSPA9	K187	-1.32381	0.472883	1.89337	1.95393	-1.82766	-0.0621746	0.823665	1.46644
Q13423	NNT	K403	-0.384018	0.932264	1.39926	0.961428	-0.769173	0.423328	1.07964	1.46573
Q99798	ACO2	K370	0.136542	1.29793	2.01939	2.00036	-0.617063	0.391811	0.593933	1.45835
Q02252	ALDH6A1	K55	-0.261299	1.23661	2.25229	1.32055	-0.900994	1.13227	1.49356	1.45662
P10515	DLAT	K362	-0.502641	0.066839	0.59515	1.77548	-0.858785	-0.419618	0.496192	1.45356
Q04837	SSBP1	K113	0.160939	1.60454	2.24252	2.09121	-0.0556711	1.02729	1.68867	1.4469
P00505	GOT2	K107	-0.077042	0.848535	1.12792	1.55505	-0.636779	0.0337795	0.0411322	1.44535
P40939	HADHA	K326	0.460717	1.49056	1.71657	1.77211	-0.256493	0.876084	0.566006	1.44327
P12236	SLC25A6	K23	0.03121	0.24161	0.283529	0.151646	-0.432412	0.293009	-0.103834	1.44147
P48047	ATP5O	K51	0.246659	0.733201	0.924173	1.56964	-0.458213	0.445138	0.168858	1.44003
Q8WW59	SPRYD4	K150	-0.029089	1.26104	1.76094	1.78182	-0.562154	1.04691	0.962679	1.43926
P48047	ATP5O	K162	0.994917	0.873573	2.04534	1.56874	0.290045	0.58551	1.29003	1.43913
Q9P2R7	SUCLA2	K116	2.73591	1.10988	0.715309	2.31546	1.78208	0.484146	-0.0193464	1.43811
P48735	IDH2	K272	-2.05961	0.415426	0.782976	0.948457	-2.19449	0.297731	0.703001	1.43244
P10809	HSPD1	K249	1.75212	1.43273	1.69203	1.11161	1.97139	1.66719	1.39337	1.42994
Q16698	DECR1	K49	1.0976	0.098354	1.75339	1.57854	0.579565	0.22651	1.00321	1.42409
Q96RQ3	MCCC1	K295	-0.224019	1.89428	1.94502	2.45002	-1.40162	0.296393	0.425477	1.42357
P31040	SDHA	K547	0.524225	0.381646	0.926719	2.04406	0.291564	-0.0384321	0.685489	1.42113
O75947	ATP5H	K58	-0.063177	0.555115	1.18905	1.25258	-0.304407	0.263511	0.775461	1.42071
Q9NSE4	IARS2	K775	-0.125184	0.862139	1.69989	1.54557	-0.429695	0.707685	0.919156	1.41464
Q9UFN0	NIPSNAP3A	K166	0.357586	0.715667	0.536005	1.96753	-0.246485	-0.229941	0.656299	1.41269
P42765	ACAA2	K209	1.67291	2.38442	2.30721	1.97331	0.918445	2.08929	1.63909	1.4126
P10809	HSPD1	K523	-0.32785	0.418709	1.04094	1.08778	-0.10858	0.653174	0.742284	1.40611
O00330	PDHX	K394	-0.645192	0.685602	1.62897	0.8582	-1.01591	0.343047	1.65812	1.40192
Q9NSE4	IARS2	K74	0.406484	1.29909	1.26035	1.52992	0.101973	1.14464	0.479625	1.39899
Q99798	ACO2	K689	0.654573	1.5305	1.75822	1.93864	-0.0990315	0.62438	0.332758	1.39663
P05166	PCCB	K101	0.287309	1.09628	0.256372	2.08614	-1.20018	0.476163	-0.986078	1.39192
P12236	SLC25A6	K199	-0.125176	-0.112971	0.617125	0.101768	-0.588798	-0.0615718	0.229762	1.3916
P36957	DLST	K353	0.311228	-0.00431	0.428393	0.82358	-0.118522	-0.24676	0.175009	1.38422
Q9UDR5	AASS	K539	0.769786	-2.24036	2.06274	1.38969	-0.235973	-2.93902	1.4445	1.37676
Q16891	IMMT	K451	2.86352	1.07388	0.782888	1.31059	2.64691	1.20046	0.412166	1.37399
P13073	COX4I1	K53	0.180126	1.49839	1.36324	1.4706	-0.270887	1.68118	0.686067	1.3676
P23368	ME2	K272	0.072579	1.80107	2.2171	2.10997	-0.81026	1.01699	1.00422	1.36667
Q8IYB8	SUPV3L1	K243	-0.057932	0.113445	1.99985	1.9141	-0.547475	-0.352268	0.701774	1.36517
Q5JRX3	PITRM1	K45	0.02426	0.602236	0.808127	0.887616	-0.149507	1.00578	0.677196	1.36355
Q6UB35	MTHFD1L	K516	1.02685	0.555615	0.722947	1.15552	0.554885	0.478372	0.525082	1.36308
P49753	ACOT2	K150	0.26652	0.744003	0.250331	2.04022	-0.217876	0.0740692	0.0213584	1.36035
Q99798	ACO2	K506	-0.405447	1.6667	1.60223	1.89454	-1.15905	0.760578	0.176771	1.35253
Q16836	HADH	K179	-0.223766	0.990181	0.656156	1.6826	-0.560621	0.981551	0.673573	1.35032
Q9UJZ1	STOML2	K145	0.128248	0.862046	1.38425	1.66091	-0.111761	0.422689	0.958787	1.34709
P22033	MUT	K212	-0.048309	0.938002	1.16767	1.23296	-0.424599	0.391046	0.208644	1.347
Q02978	SLC25A11	K268	0.148319	0.329411	2.3012	1.25823	-0.483949	-0.250734	1.49137	1.33679
O75947	ATP5H	K78	-0.130959	2.27537	2.73457	1.1625	-0.372189	1.98377	2.32098	1.33062
O95831	AIFM1	K244	0.623083	1.36082	1.44187	1.65399	-0.132232	0.704555	0.152037	1.32745
P61604	HSPE1	K70	0.04954	0.829199	1.36579	1.70885	0.0394763	0.557773	0.517797	1.3248
Q02218	OGDH	K943	0.201279	1.43387	1.89783	1.74493	-0.733804	0.904799	0.979449	1.31732
P49411	TUFM	K418	0.962739	0.399643	1.78888	1.74401	0.430671	-0.0950286	0.888927	1.30678
P31040	SDHA	K179	0.623909	1.33445	0.944896	1.92473	0.391248	0.914375	0.703666	1.3018
P49411	TUFM	K297	-0.247394	0.470414	-0.253727	1.72957	-0.779462	-0.0242576	-1.15368	1.29234
O00330	PDHX	K325	-0.339821	0.596668	1.43523	0.748515	-0.710543	0.254113	1.46438	1.29223
P09622	DLD	K122	1.66029	1.16272	1.88497	2.30896	0.843073	0.546358	0.949886	1.28606
Q15031	LARS2	K328	0.079182	0.850436	0.459932	1.66669	-0.615921	0.126222	-0.84341	1.27823
Q9NSE4	IARS2	K277	0.011995	1.00937	1.10295	1.4042	-0.292516	0.854912	0.322221	1.27327
Q9HA77	CARS2	K323	-0.628139	-0.670458	-0.240167	1.03348	-1.07704	-0.76672	0.339755	1.27305
O75947	ATP5H	K72	0.516195	0.570697	1.25565	1.10434	0.274965	0.279093	0.842053	1.27246
Q16891	IMMT	K282	0.824208	-0.328015	-1.73984	1.19433	0.607598	-0.201435	-2.11056	1.25774
Q9HAV7	GRPEL1	K157	-1.83343	-0.308342	-0.214275	1.20465	-1.69578	-0.181762	-0.0876945	1.25755
Q9UJZ1	STOML2	K250	-1.54245	1.21084	1.80751	1.56419	-1.78246	0.771486	1.38205	1.25036
P40939	HADHA	K660	0.761729	2.01598	0.908901	1.57739	0.0445187	1.4015	-0.241659	1.24855
O94925	GLS	K311	1.0044	0.933731	0.429451	1.55082	0.450548	0.735866	0.191887	1.24164
Q86WA6	BPHL	K243	-0.330773	1.29031	1.3302	1.50859	-1.41959	1.31651	1.06957	1.24076
P09622	DLD	K122	0.198859	1.02359	1.81208	2.26025	-0.618355	0.407229	0.876998	1.23735
P48047	ATP5O	K176	-0.470097	0.764455	1.56175	1.36654	-1.17497	0.476392	0.806437	1.23693
Q9UDR5	AASS	K286	-1.00715	-0.531751	-0.723017	1.24899	-2.01291	-1.23041	-1.34126	1.23606
P24539	ATP5F1	K126	-1.7148	1.17598	1.56878	1.27924	-1.58191	0.915352	0.962816	1.23101
Q9HD33	MRPL47	K144	0.320872	0.862381	1.02699	0.935671	0.238169	1.05173	0.543621	1.2308
P05141	SLC25A5	K163	0.214914	1.12132	0.493665	1.57226	-0.272572	0.789042	-0.355133	1.22857
Q96E11	MRRF	K100	0.585079	1.34978	2.1147	1.12174	-0.339401	0.78418	2.20704	1.22024
P23368	ME2	K94	0.483328	1.36538	1.93978	1.96213	-0.399511	0.581297	0.726899	1.21883
Q5JRX3	PITRM1	K884	-1.32561	0.943659	1.17229	0.741252	-1.49938	1.3472	1.04136	1.21719
P13804	ETFA	K126	-2.25589	0.380422	0.935823	1.19683	-2.94564	-0.000307449	0.0467389	1.21717
Q9HD33	MRPL47	K144	0.152256	0.942706	1.43639	0.917526	0.0695534	1.13206	0.953021	1.21265
P12236	SLC25A6	K96	-1.16657	0.522291	0.503663	-0.078422	-1.63019	0.57369	0.1163	1.21141
Q9BPW8	NIPSNAP1	K73	-0.130066	1.1125	0.79753	1.27703	-1.22835	0.443475	-0.714444	1.21077
Q9H2U2	PPA2	K155	0.28061	1.1968	1.43328	1.24697	-0.639302	0.2746	0.576496	1.20853
Q9Y2Z4	YARS2	K49	1.74448	2.47217	2.64518	2.25752	0.685122	1.45212	1.12866	1.20789
Q8NE86	MCU	K211	0.242783	1.17695	2.04855	1.53214	0.121104	1.0329	1.26363	1.2056
P55084	HADHB	K72	0.449678	0.717812	1.06291	1.52944	-0.128536	0.397039	0.507097	1.2029
Q9H845	ACAD9	K47	-0.626168	0.286015	1.34391	1.35224	-0.62761	-0.19425	1.36279	1.19908
Q8NE86	MCU	K332	0.173817	0.625491	1.45478	1.5126	0.0521384	0.481445	0.669857	1.18607
P06576	ATP5F1B	K259	0.373134	0.855409	1.138	1.28306	-0.0662232	0.309441	-0.00212122	1.17873
P13804	ETFA	K232	0.313056	0.01637	1.29656	1.15762	-0.37669	-0.364359	0.407481	1.17797
Q86WA6	BPHL	K151	0.674881	0.887829	1.5235	1.44271	-0.413939	0.914034	1.26287	1.17487
P05141	SLC25A5	K147	1.54188	1.78918	1.26823	1.51585	1.05439	1.4569	0.419434	1.17216
P30837	ALDH1B1	K364	0.821178	1.26615	2.02301	1.3867	0.320376	0.595305	1.2314	1.16637
Q12931	TRAP1	K432	0.168841	-2.66789	0.993107	1.40661	-0.340095	-3.27385	0.285582	1.16416
Q5T9A4	ATAD3B	K394	1.20545	1.35341	0.613843	1.21632	1.18967	2.4093	0.741999	1.16251
P49411	TUFM	K238	0.417168	1.06127	1.0681	1.59888	-0.1149	0.566596	0.168148	1.16165
O75947	ATP5H	K25	0.691579	1.14827	0.99801	0.992767	0.450349	0.856662	0.584416	1.16089
P09622	DLD	K410	-0.193173	0.455961	0.635868	2.1683	-1.01039	-0.160397	-0.299215	1.1454
P49748	ACADVL	K278	-0.017137	0.736662	1.15891	0.355834	-0.415487	0.762867	1.0613	1.14171
P25705	ATP5F1A	K503	-0.256152	0.933571	0.824795	1.62743	-0.902315	0.141132	-0.414603	1.13891
Q07021	C1QBP	K91	0.418494	0.99331	0.976242	0.596921	1.25757	1.31344	1.30178	1.13854
Q02218	OGDH	K561	-1.11112	2.00711	2.27379	1.56299	-2.04621	1.47804	1.3554	1.13538
Q99623	PHB2	K200	-0.472404	1.9976	1.48017	1.4295	-0.629448	1.65619	0.915544	1.13436
Q9Y305	ACOT9	K292	0.075872	1.35256	1.44895	0.964417	-0.0746877	1.23753	0.988473	1.13416
P34897	SHMT2	K459	0.565087	0.762612	0.86459	0.786182	0.397729	0.728396	0.581261	1.13358
Q99714	HSD17B10	K52	0.160628	1.00509	1.2922	1.36749	-0.45855	0.245511	0.617739	1.13238
P23919	DTYMK	K212	0.409165	1.04136	1.70114	1.79962	0.0119097	0.906486	0.453208	1.12878
P34897	SHMT2	K200	0.04466	0.530729	1.14258	0.777177	-0.122698	0.496513	0.85925	1.12458
Q9Y6N5	SQOR	K177	1.92109	1.59959	0.352723	1.68506	1.0884	0.872759	-0.495274	1.12141
Q99797	MIPEP	K83	-2.04362	1.16118	0.589986	0.64866	-2.57469	0.870761	0.326952	1.12059
Q9NSE4	IARS2	K233	0.814932	1.40282	1.73222	1.24888	0.510421	1.24837	0.951487	1.11795
Q8WWC4	MAIP1	K173	-0.105537	0.786534	0.822483	1.59392	-0.129857	0.716145	0.477655	1.11676
P38117	ETFB	K248	0.218579	0.5392	0.911553	0.97803	-0.352855	0.691203	0.176898	1.11568
Q9BPW8	NIPSNAP1	K279	0.143877	0.842594	1.97122	1.18177	-0.954408	0.173567	0.459244	1.11551
P34897	SHMT2	K409	0.009615	0.717348	0.814317	0.762051	-0.157743	0.683132	0.530988	1.10945
P49411	TUFM	K88	0.934391	0.955715	0.265579	1.54554	0.402323	0.461043	-0.63437	1.10831
P49406	MRPL19	K178	0.328528	0.681905	1.28298	0.833464	-0.0958567	1.18008	1.31655	1.1075
Q96I99	SUCLG2	K73	-1.65456	1.42254	1.31135	0.460893	-1.83216	1.56814	0.989418	1.10475
P22695	UQCRC2	K42	-0.170891	0.846808	2.90966	1.21463	-0.288586	1.20711	2.38961	1.10093
P48735	IDH2	K106	0.358807	0.40658	0.781823	0.611503	0.223929	0.288885	0.701848	1.09549
P48047	ATP5O	K199	1.33872	0.639318	0.337873	1.21845	0.63385	0.351255	-0.417442	1.08884
Q00325	SLC25A3	K101	0.258157	-0.058058	-0.603987	1.97373	-0.550022	-0.987849	-1.52847	1.0862
P34897	SHMT2	K245	-0.033316	0.50204	0.596393	0.737816	-0.200674	0.467824	0.313064	1.08521
Q6YN16	HSDL2	K116	0.554245	0.600542	0.599496	1.29816	0.554245	-0.128032	-0.468831	1.08404
P20674	COX5A	K149	0.950186	1.17776	2.45284	3.23481	0.102189	0.641706	1.05449	1.08004
Q9UDR5	AASS	K707	-0.389139	0.65682	1.511	1.08844	-1.3949	-0.041843	0.892765	1.07552
P56134	ATP5J2	K22	0.101579	0.521143	1.09191	1.5096	-0.82138	1.24614	-0.971592	1.07451
P38117	ETFB	K116	-0.192747	0.427796	0.882198	0.936151	-0.764181	0.579799	0.147543	1.0738
Q12931	TRAP1	K332	-1.11892	1.11679	1.23926	1.31186	-1.62785	0.510819	0.531737	1.06941
P36776	LONP1	K748	-0.585667	1.15904	0.745756	1.49253	-1.05867	0.477366	-0.322571	1.06493
P43304	GPD2	K634	0.44075	-1.83737	-1.68992	0.766178	-0.152843	-2.22694	-2.19175	1.06308
P40939	HADHA	K597	-0.280562	0.111588	0.063014	1.38572	-0.997772	-0.502886	-1.08755	1.05688
P83111	LACTB	K252	1.23982	0.411505	0.043577	1.47395	0.73088	-0.0352806	-0.2967	1.04741
P13995	MTHFD2	K50	0.128818	-0.122431	-0.548534	1.42203	-0.702249	-0.155237	-0.660901	1.04462
P30048	PRDX3	K91	-0.114923	0.896257	1.0274	1.24021	-0.428749	0.524419	0.424274	1.04235
P22570	FDXR	K376	0.720874	0.095091	1.53032	1.5591	0.159181	-0.198868	0.618815	1.03805
P24539	ATP5F1	K154	-0.195643	0.926708	1.37053	1.08464	-0.0627487	0.66608	0.764562	1.0364
P40939	HADHA	K289	0.080448	0.153788	0.404438	1.36232	-0.636762	-0.460686	-0.746122	1.03349
P48047	ATP5O	K158	0.235269	0.782813	1.22017	1.16247	-0.469603	0.49475	0.464853	1.03286
P25705	ATP5F1A	K123	-0.644218	0.929312	1.19801	1.51654	-1.29038	0.136873	-0.04139	1.02802
Q9Y6N5	SQOR	K125	-0.385066	-0.199753	0.75869	1.59068	-1.21775	-0.926584	-0.0893069	1.02704
P40939	HADHA	K644	0.067227	0.973951	1.13251	1.35526	-0.649983	0.359477	-0.0180527	1.02642
P10809	HSPD1	K130	2.29814	2.10018	0.447884	0.707814	2.51741	2.33464	0.149226	1.02614
P07954	FH	K80	-0.223034	0.648941	-0.769055	1.07153	-0.501614	0.171782	-1.32291	1.0233
Q96BR5	COA7	K195	1.41239	1.61401	1.20977	0.980357	0.646855	-0.0289246	1.47512	1.02281
P34897	SHMT2	K103	1.04722	0.26074	-0.105605	0.674648	0.879864	0.226524	-0.388934	1.02205
P45880	VDAC2	K74	-0.432018	0.16441	0.580759	0.225525	-0.742358	-0.218534	0.266933	0.999016
P13073	COX4I1	K60	0.533168	-1.18358	-0.731021	1.09999	0.0821548	-1.0008	-1.40819	0.996992
P09622	DLD	K66	-0.082547	1.28832	0.90894	2.01969	-0.899761	0.671967	-0.0261425	0.99679
P55809	OXCT1	K173	-0.48771	0.254044	0.93511	1.15422	-0.994617	0.0828372	1.02745	0.990725
O76031	CLPX	K512	0.616967	1.77514	1.54454	1.09039	-0.183778	1.13359	1.12986	0.990089
P30084	ECHS1	K118	-0.38979	0.812136	1.15058	1.31134	-0.36945	0.378108	0.600662	0.982501
P42765	ACAA2	K25	0.283706	1.25808	1.7234	1.54193	-0.470754	0.962942	1.05528	0.981217
P31040	SDHA	K541	-0.440473	0.257858	0.10194	1.59418	-0.673134	-0.16222	-0.13929	0.971249
P49748	ACADVL	K550	-0.554352	-0.00492	0.571957	0.181096	-0.952702	0.0212851	0.474346	0.966971
Q8TCS8	PNPT1	K439	0.993205	0.32322	0.93724	2.14143	-0.225886	-1.43934	-1.16239	0.963833
O75964	ATP5L	K66	0.143094	1.20358	1.44528	2.25592	-0.859789	0.38309	-0.664751	0.961965
P36957	DLST	K74	-0.122656	0.462502	0.502219	0.400289	-0.552406	0.220052	0.248835	0.960932
O00330	PDHX	K139	-0.870711	-0.079582	-0.772238	0.413188	-1.24143	-0.422137	-0.743092	0.956908
P06576	ATP5F1B	K133	0.035913	0.959644	1.51094	1.05148	-0.403444	0.413676	0.370814	0.947142
P55084	HADHB	K72	0.48189	0.734618	1.32194	1.26256	-0.0963242	0.413845	0.766121	0.936021
P38646	HSPA9	K187	-0.186326	0.410689	1.28187	1.41435	-0.690184	-0.124369	0.21217	0.926867
P43155	CRAT	K261	-0.996881	1.0392	1.90919	0.960087	-1.59429	0.340538	0.992336	0.921651
P07954	FH	K502	0.689372	1.12807	1.44782	0.965303	0.410792	0.650909	0.893967	0.917067
P08559	PDHA1	K77	-0.972989	-0.687666	-0.552547	1.15984	-1.44392	-1.08602	-0.26272	0.907666
Q16836	HADH	K132	1.45253	0.144857	0.516354	1.23582	1.11567	0.136227	0.533771	0.903545
P38646	HSPA9	K138	-0.817775	0.866272	0.155811	1.39029	-1.32163	0.331214	-0.913891	0.902808
P54886	ALDH18A1	K424	0.497378	0.151824	0.622918	1.3961	-0.0436412	-0.247621	0.0749747	0.901432
P53007	SLC25A1	K149	0.600603	-0.396265	-1.4549	0.895425	0.0967455	-1.07794	-1.92166	0.89976
P49411	TUFM	K256	0.24771	1.08184	1.39602	1.32892	-0.284358	0.587173	0.496073	0.891694
P25705	ATP5F1A	K498	-0.058403	0.738786	1.04666	1.37072	-0.704566	-0.0536529	-0.19274	0.882203
P25705	ATP5F1A	K230	0.146989	0.877919	1.08766	1.36822	-0.499174	0.0854801	-0.15174	0.879709
Q00325	SLC25A3	K214	-0.433464	1.27717	1.64465	1.76529	-1.24164	0.347374	0.720171	0.877767
P12694	BCKDHA	K311	-0.100105	1.25591	2.49493	1.6089	-1.05616	0.572435	1.89371	0.87772
Q12849	GRSF1	K425	0.512837	1.20365	1.11722	0.955882	0.298712	0.806399	0.906831	0.875907
P82912	MRPS11	K59	-1.03685	-0.25417	0.810837	0.524259	-1.04117	0.100589	1.40811	0.875333
O75947	ATP5H	K32	-1.50459	0.873861	1.90212	0.703298	-1.74582	0.582257	1.48852	0.871421
O75746	SLC25A12	K406	0.100833	0.323973	1.20625	0.415139	-0.686599	-0.292385	0.644555	0.859323
P48047	ATP5O	K70	0.539815	0.337751	0.258	0.986136	-0.165057	0.0496878	-0.497315	0.856523
P22695	UQCRC2	K159	-0.093016	1.14699	1.59884	0.968966	-0.210711	1.50729	1.07879	0.855266
P40939	HADHA	K60	-0.361027	-0.53763	-0.89239	1.17582	-1.07824	-1.1521	-2.04295	0.846983
Q16836	HADH	K202	-0.7699	1.12907	1.69708	1.17672	-1.10675	1.12044	1.71449	0.844446
Q9Y6N5	SQOR	K180	-2.00388	1.3329	1.69155	1.39583	-2.83656	0.606067	0.843553	0.832185
P40939	HADHA	K625	-0.222959	-0.594756	0.012161	1.15715	-0.940169	-1.20923	-1.1384	0.828316
O95822	MLYCD	K472	0.33299	1.20818	1.11337	1.66879	0.179833	0.451155	0.238379	0.823199
P24752	ACAT1	K302	0.256207	0.958051	1.31353	1.28873	-0.228189	0.707089	0.135293	0.821977
Q9HAV7	GRPEL1	K120	-0.400515	1.17453	1.11096	0.757436	-0.262867	1.30111	1.23754	0.810331
Q86WA6	BPHL	K82	-0.848207	0.37664	0.800075	1.07664	-1.93703	0.402845	0.539447	0.808808
P10809	HSPD1	K218	-0.648612	0.535727	0.574525	0.488551	-0.429342	0.770192	0.275867	0.806877
P40939	HADHA	K350	-1.91528	0.167377	0.443437	1.12723	-2.63249	-0.447097	-0.707123	0.798395
Q9Y305	ACOT9	K292	-0.522786	0.774278	1.08124	0.627925	-0.673346	0.659245	0.620762	0.79767
Q9NX63	CHCHD3	K76	0.522544	-0.238833	0.494007	0.508632	-0.32144	-0.523347	-0.547236	0.793178
Q00325	SLC25A3	K99	0.789775	1.43945	1.20661	1.68006	-0.0184041	0.50966	0.282127	0.792533
Q86WA6	BPHL	K126	-0.067022	0.584041	1.12871	1.05988	-1.15584	0.610246	0.868085	0.792045
Q13423	NNT	K100	0.719104	1.16004	1.78582	0.277338	0.333949	0.651103	1.46621	0.781643
P08559	PDHA1	K321	-1.21918	-0.464316	-0.188722	1.03197	-1.69011	-0.862666	0.101105	0.779799
Q8TCS8	PNPT1	K289	0.632846	0.21395	-0.050947	1.95717	-0.586245	-1.54861	-2.15058	0.77957
P07954	FH	K61	0.170803	0.336691	0.965441	0.826033	-0.107777	-0.140468	0.411589	0.777797
P07954	FH	K131	-0.989744	0.097565	0.322011	0.825284	-1.26832	-0.379594	-0.231841	0.777048
P52758	RIDA	K13	-0.181045	0.972999	-0.665855	0.676742	-0.745667	0.247912	-1.96393	0.776793
P40939	HADHA	K303	-0.253796	0.836746	1.43415	1.10164	-0.971006	0.222272	0.283586	0.772807
P07954	FH	K256	0.26631	0.393648	0.458861	0.820876	-0.0122696	-0.0835112	-0.094991	0.77264
P30048	PRDX3	K196	-0.216784	0.637897	0.662253	0.954968	-0.53061	0.266059	0.0591311	0.757103
Q16762	TST	K24	0.031077	-0.492711	-1.69019	1.05314	-0.3836	-1.45322	-3.09673	0.753308
P12236	SLC25A6	K105	0.564747	0.708687	0.470821	-0.541822	0.101125	0.760086	0.0834585	0.748005
Q16698	DECR1	K230	-1.10775	1.88654	2.13211	0.901185	-1.62579	2.0147	1.38193	0.746731
P38646	HSPA9	K617	0.326046	-0.676344	-0.979498	1.23165	-0.177812	-1.2114	-2.0492	0.744167
Q9H845	ACAD9	K345	-0.023507	0.763737	0.685876	0.896619	-0.024949	0.283472	0.704754	0.743462
P10809	HSPD1	K202	1.74383	0.257494	-0.145762	0.42359	1.9631	0.491959	-0.44442	0.741916
P40939	HADHA	K728	0.085154	1.19189	1.64361	1.06601	-0.632056	0.577421	0.493053	0.737177
P30044	PRDX5	K83	-0.308067	0.746628	1.17909	0.59296	-0.786262	0.222564	0.632138	0.735377
P25705	ATP5F1A	K506	0.350475	0.49265	0.488815	1.22147	-0.295688	-0.299789	-0.750583	0.732958
Q8TCS8	PNPT1	K439	-0.437513	1.79718	1.81819	1.91017	-1.6566	0.0346156	-0.28144	0.732576
P36957	DLST	K277	0.692425	-0.055534	-0.250418	0.169637	0.262675	-0.297984	-0.503802	0.73028
P09622	DLD	K346	0.524096	0.018265	1.11113	1.74863	-0.293118	-0.598093	0.176051	0.725732
Q9NSE4	IARS2	K687	-0.467287	1.8267	1.92998	0.849843	-0.771798	1.67225	1.14925	0.718912
P07954	FH	K80	-0.249626	0.003303	-0.181178	0.765428	-0.528206	-0.473856	-0.73503	0.717192
P23368	ME2	K156	-1.52976	1.11598	1.94752	1.4466	-2.4126	0.331893	0.734637	0.703299
P53597	SUCLG1	K66	-1.23588	1.08339	1.20166	1.22804	-2.10772	0.943269	0.230066	0.700971
P25705	ATP5F1A	K427	1.61716	1.08015	0.667504	1.18469	0.970996	0.287708	-0.571894	0.696171
O75390	CS	K382	0.284712	0.616757	0.965802	1.53427	-0.171568	0.672648	0.148588	0.69431
P30049	ATP5F1D	K136	0.063611	1.56611	1.68287	1.25475	-0.246729	0.878154	0.767544	0.685261
P50213	IDH3A	K77	-0.3185	1.30251	1.89594	1.33931	-0.854553	0.434618	1.01937	0.679385
P48735	IDH2	K166	-2.33264	0.944484	1.57138	0.194048	-2.46752	0.826789	1.49141	0.678033
Q16762	TST	K14	-0.400549	0.685199	0.989427	0.97319	-0.815226	-0.275313	-0.41711	0.673359
P04181	OAT	K129	0.3156	0.98839	0.688033	1.18542	0.488594	1.1679	0.391722	0.672439
Q10713	PMPCA	K299	-0.722249	1.18688	1.46408	1.40854	-1.22814	0.65481	0.914164	0.672152
P25705	ATP5F1A	K434	0.10105	0.832502	1.04566	1.15322	-0.545113	0.0400631	-0.193736	0.6647
Q9UI09	NDUFA12	K43	-0.224666	-0.957366	-0.081566	0.39875	-0.388165	-1.55764	-0.676115	0.658902
P49411	TUFM	K79	0.096174	-0.301935	0.017024	1.09517	-0.435894	-0.796607	-0.882925	0.657943
Q9H845	ACAD9	K279	-0.042059	0.738035	1.56035	0.807412	-0.043501	0.25777	1.57923	0.654255
P38646	HSPA9	K646	0.574123	0.718201	0.755111	1.14043	0.0702655	0.183143	-0.314591	0.652942
P48047	ATP5O	K172	0.022694	0.859867	1.03205	0.782428	-0.682178	0.571804	0.276735	0.652815
P30044	PRDX5	K116	-0.944218	0.84777	1.24542	0.509677	-1.42241	0.323706	0.698464	0.652094
Q9Y277	VDAC3	K96	0.387948	-0.269715	-0.1895	1.27063	-0.396975	-1.98121	-1.65103	0.651455
P13804	ETFA	K187	0.1565	1.10998	0.919965	0.629884	-0.533246	0.729247	0.0308809	0.650224
Q9Y277	VDAC3	K174	-0.2651	0.037864	0.300733	1.26778	-1.05002	-1.67363	-1.1608	0.648598
P38646	HSPA9	K300	-0.569977	1.47312	0.122357	1.13549	-1.07383	0.938062	-0.947345	0.648001
P36542	ATP5F1C	K154	0.391842	0.801707	0.962497	0.548714	0.32972	0.484403	0.792572	0.645676
P48735	IDH2	K69	-2.28889	0.559641	0.486169	0.161174	-2.42377	0.441946	0.406194	0.645159
Q9NVI7	ATAD3A	K539	0.471123	0.591551	0.967842	0.535313	0.563463	0.558745	0.904339	0.644672
P40939	HADHA	K267	-9.1e-05	0.076274	0.893941	0.963486	-0.717301	-0.5382	-0.256619	0.63465
P00367	GLUD1	K480	0.653649	1.6033	1.88508	1.1143	0.30089	1.00685	1.10939	0.633002
P05141	SLC25A5	K105	0.168686	0.172333	0.567082	0.976403	-0.3188	-0.159945	-0.281716	0.632711
Q86YH6	PDSS2	K248	-0.684393	-0.43184	-0.969664	1.03559	-1.02467	-1.28304	-3.41008	0.626335
Q04837	SSBP1	K81	-0.162116	1.58207	1.8011	1.26812	-0.378726	1.00483	1.24724	0.623807
Q9NP81	SARS2	K110	1.00881	1.82789	1.93171	1.81986	-0.299203	1.02964	0.00950715	0.621367
P09622	DLD	K271	-0.006288	0.177111	0.621819	1.64324	-0.823502	-0.439247	-0.313264	0.620341
Q9NWR8	MCUB	K191	-0.98447	2.24066	2.81236	2.45598	-0.895203	1.7604	0.39795	0.614812
O75390	CS	K375	0.756092	0.947685	1.06818	1.44771	0.299812	1.00358	0.250961	0.607749
O15382	BCAT2	K44	-0.655951	-1.23833	-0.871944	0.36847	-2.17801	-1.53816	-1.31024	0.599545
Q16698	DECR1	K260	-0.380277	0.927744	1.05973	0.747864	-0.898308	1.0559	0.30955	0.59341
Q6NUK1	SLC25A24	K228	-1.03365	-2.37923	-2.65744	0.071131	-1.44507	-2.72065	-2.49094	0.589832
P83111	LACTB	K379	0.696322	-0.130625	-0.136604	1.01334	0.187386	-0.577411	-0.476881	0.586812
P00367	GLUD1	K503	-1.30226	0.843878	1.41798	1.06569	-1.65502	0.24742	0.642299	0.58439
Q8TCS8	PNPT1	K289	-0.007759	-1.02715	-1.1565	1.75457	-1.22685	-2.78971	-3.25613	0.576976
P49411	TUFM	K234	-0.063809	0.436135	0.183221	1.00923	-0.595877	-0.0585366	-0.716728	0.572006
P38117	ETFB	K11	0.588109	0.012233	-0.3973	0.430266	0.0166749	0.164236	-1.13196	0.567914
P07954	FH	K292	0.309435	0.236132	0.067869	0.612652	0.0308554	-0.241027	-0.485983	0.564416
Q9UJZ1	STOML2	K233	0.323732	0.697472	1.04136	0.872177	0.083723	0.258115	0.615899	0.558351
P61604	HSPE1	K86	0.486417	0.931755	1.04161	0.934234	0.476353	0.660329	0.193613	0.550184
Q16775	HAGH	K113	-1.0268	2.44885	1.09876	1.55348	-1.33714	2.02554	0.408122	0.545565
Q9H9B4	SFXN1	K170	-0.022693	0.954969	0.536422	1.29144	-0.843995	0.0365828	-0.313977	0.544697
Q9Y277	VDAC3	K12	0.118437	0.657939	0.827282	1.15592	-0.666486	-1.05356	-0.634247	0.536738
P48047	ATP5O	K192	-0.302806	0.227844	0.418423	0.660139	-1.00768	-0.0602192	-0.336892	0.530526
P05091	ALDH2	K426	-0.352515	-0.091319	0.028145	0.326617	-1.07935	-1.10496	-0.28452	0.529189
Q96RP9	GFM1	K540	-0.658514	1.35177	1.59978	0.841033	-0.944212	1.51827	0.88696	0.528368
P40939	HADHA	K411	4.22492	-0.352356	-0.88196	0.852313	3.50771	-0.96683	-2.03252	0.523477
P35232	PHB	K128	-0.004199	-0.554096	-0.011016	0.136881	-0.394867	-0.966607	-0.831501	0.519583
P05091	ALDH2	K355	-0.090042	-0.598866	1.01504	0.31526	-0.816873	-1.61251	0.702377	0.517832
Q96DB5	RMDN1	K230	-1.41675	0.785823	1.16022	0.134775	-1.92264	0.819393	0.38707	0.508102
P06576	ATP5F1B	K480	-0.803765	0.706896	0.640797	0.60958	-1.24312	0.160928	-0.499327	0.505243
Q9Y2C4	EXOG	K59	0.077943	0.324016	0.368064	-0.339747	-0.341056	0.592833	0.589014	0.504504
O75489	NDUFS3	K56	0.579723	0.792478	0.885132	1.05556	-0.329474	0.583337	-0.100368	0.499741
P43304	GPD2	K128	1.98097	2.67631	3.83776	0.196631	1.38738	2.28675	3.33594	0.49353
O95139	NDUFB6	K54	-0.454921	1.17062	1.50049	1.90095	-0.605481	-0.150157	1.40288	0.490064
Q5JRX3	PITRM1	K513	-1.68961	0.069176	-0.000639	0.014118	-1.86338	0.472718	-0.13157	0.490054
Q7L0Y3	TRMT10C	K340	0.160846	1.73217	1.78019	0.44778	-0.275316	1.43351	0.964617	0.478399
Q9UJZ1	STOML2	K221	1.16986	-0.123673	-0.243019	0.787766	0.929851	-0.56303	-0.668478	0.47394
P42765	ACAA2	K269	-0.368187	0.714197	1.09351	1.02928	-1.12265	0.419062	0.42539	0.468561
P00367	GLUD1	K415	0.357067	0.331854	1.55441	0.936069	0.00430847	-0.264604	0.778727	0.45477
P53597	SUCLG1	K81	0.328816	1.37426	1.65524	0.981491	-0.543028	1.23414	0.683654	0.454421
P42765	ACAA2	K38	0.237128	1.38114	1.67171	1.01366	-0.517332	1.086	1.00359	0.452943
P11182	DBT	K440	-0.606748	0.763134	1.35437	1.13448	-1.63461	0.705164	1.45288	0.452808
P38646	HSPA9	K646	0.082102	0.804144	0.77245	0.936219	-0.421756	0.269086	-0.297252	0.448733
P36542	ATP5F1C	K49	0.903639	-0.134412	0.187603	0.344983	0.841517	-0.451716	0.017678	0.441945
Q92552	MRPS27	K94	0.001771	1.75627	2.18915	0.735397	-0.103907	1.32652	1.84773	0.441438
P45880	VDAC2	K39	-1.99043	0.109519	0.094273	-0.339023	-2.30077	-0.273425	-0.219553	0.434468
Q9Y676	MRPS18B	K112	0.420377	-0.624625	-0.70198	0.8506	-0.196921	0.121991	0.152669	0.430522
Q6UB35	MTHFD1L	K352	0.669228	1.68101	1.17062	0.221707	0.19726	1.60377	0.972755	0.429268
Q9H936	SLC25A22	K80	-0.539683	0.223253	0.629502	0.916024	-1.15886	0.0752951	0.204043	0.427509
P00367	GLUD1	K162	-0.457173	1.39827	-0.041342	0.903324	-0.809932	0.801811	-0.817025	0.422025
Q99623	PHB2	K244	-0.90021	0.893993	1.38276	0.707742	-1.05725	0.552576	0.818141	0.412607
P14927	UQCRB	K96	0.123371	0.258127	1.57455	0.963133	-0.138461	0.549719	0.632697	0.406336
P06576	ATP5F1B	K124	-0.709327	0.844637	1.82515	0.506239	-1.14868	0.298669	0.685028	0.401902
P07954	FH	K172	-0.174104	1.27977	1.47002	0.448065	-0.452684	0.802613	0.916165	0.399829
P38646	HSPA9	K610	0.879289	1.99549	1.65713	0.883734	0.375431	1.46043	0.587428	0.396248
O75390	CS	K103	0.479646	1.41219	1.5061	1.23396	0.0233655	1.46808	0.688886	0.394001
P38646	HSPA9	K377	-1.24537	-0.561341	0.160224	0.879611	-1.74923	-1.0964	-0.909478	0.392125
P83111	LACTB	K297	-0.23324	0.851414	0.439886	0.817159	-0.742176	0.404628	0.0996086	0.390626
P10515	DLAT	K473	-0.242501	0.608553	1.21833	0.711181	-0.598645	0.122096	1.11937	0.389253
P40939	HADHA	K326	0.43152	0.863256	1.06779	0.717145	-0.28569	0.248782	-0.0827667	0.388309
O43615	TIMM44	K415	0.408082	0.732554	-0.423935	1.64606	-0.175918	0.0039804	-1.69117	0.364514
P38117	ETFB	K110	2.44915	0.529767	2.12416	0.224456	1.87771	0.68177	1.38951	0.362104
P40939	HADHA	K309	0.019576	1.34579	1.55449	0.679574	-0.697634	0.731315	0.403927	0.350738
P40939	HADHA	K129	1.153	0.56162	-0.489065	0.673404	0.435786	-0.0528543	-1.63962	0.344568
P30837	ALDH1B1	K426	-2.19699	0.427925	1.30595	0.556818	-2.69779	-0.242915	0.514342	0.336488
P09622	DLD	K267	0.34777	-0.266453	-0.190847	1.35683	-0.469444	-0.882811	-1.12593	0.333932
P30405	PPIF	K67	0.468376	1.08431	1.57298	1.23082	-0.325728	0.269558	0.573703	0.323927
Q9H9B4	SFXN1	K170	0.37858	0.284244	1.5462	1.06699	-0.442722	-0.634142	0.695797	0.320252
P25705	ATP5F1A	K531	3.68787	-0.866405	-0.40177	0.805176	3.0417	-1.65884	-1.64117	0.316661
P10515	DLAT	K466	-0.047688	-0.307802	-0.661712	0.636421	-0.403832	-0.794259	-0.76067	0.314493
Q02218	OGDH	K74	0.855737	1.37444	1.00054	0.737398	-0.0793455	0.845371	0.0821538	0.309792
P10515	DLAT	K552	0.304857	0.760379	1.05376	0.621499	-0.0512868	0.273922	0.954802	0.299571
P52815	MRPL12	K162	0.283817	-0.458545	0.799636	0.449454	0.360858	-0.00253572	0.373103	0.295
Q16698	DECR1	K230	0.548927	1.87901	1.95292	0.435801	0.0308955	2.00717	1.20275	0.281347
P24752	ACAT1	K230	0.064942	0.764758	0.838705	0.746724	-0.419454	0.513796	-0.339532	0.279966
P24539	ATP5F1	K162	1.49656	-0.956034	-0.3934	0.327567	1.62945	-1.21666	-0.999368	0.279331
Q9Y277	VDAC3	K163	-0.38573	0.296602	0.482823	0.889843	-1.17065	-1.41489	-0.978706	0.270665
Q5T440	IBA57	K326	0.532979	-0.08521	-0.136247	1.79922	-1.32898	-0.422065	-1.79297	0.262672
P00367	GLUD1	K352	0.07051	0.514748	1.25422	0.743554	-0.282249	-0.0817101	0.478539	0.262255
P49748	ACADVL	K103	-0.489069	-0.120819	0.249831	-0.52922	-0.887419	-0.0946139	0.15222	0.256655
Q9Y6G3	MRPL42	K99	-0.054951	-0.957877	-0.419276	-1.51151	1.33719	-0.612313	1.22008	0.2497
P38646	HSPA9	K567	2.30772	-0.135206	-0.471804	0.735652	1.80386	-0.670264	-1.54151	0.248166
P83111	LACTB	K342	-0.324668	-1.24873	0.134297	0.672934	-0.833604	-1.69552	-0.20598	0.246401
P34897	SHMT2	K280	-0.486491	-1.83992	-1.48942	-0.101122	-0.653849	-1.87413	-1.77275	0.246277
P54886	ALDH18A1	K124	0.362012	0.087738	0.402723	0.737989	-0.179007	-0.311707	-0.14522	0.243317
Q12931	TRAP1	K518	-0.148556	-0.37713	0.227058	0.482812	-0.657492	-0.983098	-0.480467	0.240362
P82933	MRPS9	K287	0.466066	-1.3227	-1.32247	0.77525	-0.488503	-1.51426	-2.39492	0.238202
Q9NPJ3	ACOT13	K127	0.586625	-0.628875	-0.78972	0.978464	-0.702619	-2.65709	-2.84526	0.235164
Q9HD33	MRPL47	K144	-3.73219	0.454886	0.480894	-0.06509	-3.81489	0.644237	-0.00247036	0.230038
P54886	ALDH18A1	K347	0.405892	1.24578	1.31455	0.720279	-0.135127	0.846339	0.76661	0.225607
P14927	UQCRB	K45	0.145372	-0.347319	0.374393	0.782196	-0.11646	-0.055727	-0.567465	0.225399
P05141	SLC25A5	K199	-1.24296	0.46674	1.05948	0.568924	-1.73045	0.134462	0.21068	0.225232
Q9H2U2	PPA2	K105	-0.993627	0.481776	0.224525	0.260688	-1.91354	-0.440422	-0.632262	0.222252
P43897	TSFM	K52	-0.707358	0.724017	0.688266	0.431849	-0.884957	0.576059	0.668208	0.216481
Q96RP9	GFM1	K193	0.636358	0.809287	-1.08458	0.526265	0.35066	0.97579	-1.79739	0.2136
P11182	DBT	K243	-0.640405	-0.148682	0.540575	0.890815	-1.66827	-0.206652	0.639081	0.209141
Q00325	SLC25A3	K209	0.609538	0.54396	-0.630884	1.08531	-0.198641	-0.385831	-1.55536	0.197783
Q00325	SLC25A3	K234	0.220792	0.591994	2.00998	1.07903	-0.587387	-0.337797	1.0855	0.191506
Q6YP21	KYAT3	K87	0.056832	0.889773	1.64403	0.524341	-0.758743	0.363704	0.770609	0.189773
P25705	ATP5F1A	K427	1.05523	0.420345	-0.777626	0.674966	0.409067	-0.372094	-2.01702	0.186451
Q6NVY1	HIBCH	K162	0.007071	0.581198	0.810691	1.42595	-0.644612	-0.112122	0.114697	0.184716
Q6NVY1	HIBCH	K353	0.24721	0.39073	0.324878	1.42012	-0.404473	-0.30259	-0.371116	0.178886
P14854	COX6B1	K13	0.308931	1.09657	0.658657	1.08024	-0.7525	0.365391	-0.792356	0.178745
O60313	OPA1	K834	-2.45026	0.127254	0.420593	0.455254	-2.64813	0.0623711	-0.120426	0.175486
Q9P2R7	SUCLA2	K302	-0.016606	1.82139	2.87061	1.05104	-0.97043	1.19565	2.13595	0.173684
P09622	DLD	K143	-1.98218	0.871297	1.35537	1.19599	-2.7994	0.254939	0.420289	0.173087
Q9Y277	VDAC3	K28	-0.376999	0.116711	0.776341	0.786859	-1.16192	-1.59478	-0.685188	0.167681
P00505	GOT2	K363	0.513024	-0.505838	-2.51417	0.260669	-0.0467125	-1.32059	-3.60095	0.150974
P34897	SHMT2	K469	0.260352	0.411564	0.566345	-0.199043	0.0929941	0.377348	0.283016	0.148356
P12235	SLC25A4	K23	0.049132	0.360889	0.809002	0.246273	-0.936368	-0.782504	-0.639899	0.143279
O75390	CS	K193	0.361067	0.244137	1.11762	0.981512	-0.0952135	0.300028	0.300404	0.141552
P00367	GLUD1	K84	0.626148	0.891107	1.3876	0.622738	0.273389	0.294649	0.611913	0.141439
Q02218	OGDH	K276	3.05293	0.219511	-0.315189	0.543071	2.11784	-0.30956	-1.23358	0.115465
Q9NPJ3	ACOT13	K108	-0.165244	0.66572	1.48686	0.834931	-1.45449	-1.3625	-0.56868	0.0916315
Q5T440	IBA57	K309	0.439283	0.769813	1.36663	1.61595	-1.42267	0.432958	-0.290096	0.0794007
P42765	ACAA2	K137	0.042102	-1.67671	-0.471966	0.636459	-0.712358	-1.97185	-1.14009	0.075744
P34897	SHMT2	K181	0.220253	0.777569	0.574386	-0.277333	0.0528951	0.743353	0.291057	0.0700658
Q9Y2Z4	YARS2	K296	0.496012	1.4055	1.67243	1.11868	-0.563343	0.385442	0.15591	0.0690492
P38646	HSPA9	K173	0.495155	0.84191	0.78724	0.542189	-0.00870253	0.306852	-0.282462	0.0547027
P53597	SUCLG1	K192	0.773494	0.881755	0.514359	0.573943	-0.0983496	0.741631	-0.457231	0.0468727
P49753	ACOT2	K368	-0.351631	0.83	1.46719	0.717761	-0.836027	0.160066	1.23822	0.0378869
O75390	CS	K327	0.694958	-1.35246	-1.13286	0.869461	0.238678	-1.29656	-1.95008	0.0295014
Q3SY69	ALDH1L2	K636	-0.414835	-0.413308	0.861646	-0.220853	-0.970651	-1.01072	0.714991	0.0272549
P53597	SUCLG1	K57	0.413115	0.764421	-0.890919	0.545038	-0.458729	0.624297	-1.86251	0.0179677
P30049	ATP5F1D	K165	-0.184465	0.423388	0.579696	0.582922	-0.494805	-0.264568	-0.335634	0.0134309
Q9Y276	BCS1L	K213	-0.155173	0.23952	-0.330243	0.186176	-0.707058	0.0889603	-1.01192	0.00857707
Q96I59	NARS2	K353	0.728386	-1.15458	-1.08518	-0.157681	0.153074	-0.222222	-1.2615	-0.00086089
Q9H2U2	PPA2	K216	-1.29112	1.41221	2.04106	0.032454	-2.21103	0.490012	1.18427	-0.00598218
Q8TCS8	PNPT1	K246	-0.270762	0.166523	1.07599	1.16955	-1.48985	-1.59604	-1.02364	-0.00804493
P83111	LACTB	K394	0.231329	0.663456	0.526318	0.414404	-0.277607	0.21667	0.186041	-0.0121291
P49419	ALDH7A1	K93	0.220642	-0.425769	0.216315	0.949693	-0.707634	-1.28176	-0.679763	-0.0189508
P55809	OXCT1	K418	-2.61228	-0.519927	1.85736	0.138523	-3.11919	-0.691134	1.9497	-0.0249757
P00367	GLUD1	K527	0.107295	0.475326	0.6236	0.455553	-0.245464	-0.121132	-0.152083	-0.0257459
P04181	OAT	K102	-0.187002	-0.24341	-0.994053	0.472124	-0.014008	-0.0638953	-1.29036	-0.0408613
Q96I99	SUCLG2	K423	-0.520676	-0.618844	2.09618	-0.689734	-0.698275	-0.473239	1.77425	-0.0458778
P61604	HSPE1	K8	-0.422312	0.653108	0.941929	0.335733	-0.432376	0.381682	0.0939321	-0.0483168
P00367	GLUD1	K346	0.192596	0.827779	1.20739	0.431064	-0.160163	0.231321	0.431709	-0.0502349
P24752	ACAT1	K174	-0.079685	0.39599	0.932636	0.405181	-0.564081	0.145028	-0.245601	-0.0615766
Q12931	TRAP1	K424	-4.38612	1.01815	1.35241	0.17475	-4.89506	0.412179	0.644889	-0.0677001
P22830	FECH	K138	-1.70904	0.674948	0.605378	0.304722	-2.02866	0.430061	0.902277	-0.0704565
P05141	SLC25A5	K23	-0.040669	0.239	0.3664	0.266849	-0.528155	-0.0932783	-0.482398	-0.0768431
P10809	HSPD1	K31	-0.134034	4.11545	2.6914	-0.405852	0.085236	4.34991	2.39274	-0.0875261
Q9Y2R9	MRPS7	K125	-0.148961	0.633429	1.87811	1.16734	-0.563638	0.0114358	-0.0187381	-0.104083
P38646	HSPA9	K234	0.288453	0.847813	1.26958	0.38226	-0.215405	0.312755	0.199881	-0.105226
P11310	ACADM	K256	-0.24177	-0.493189	0.047964	-0.117798	-0.677932	-0.929351	-1.2318	-0.109116
P40939	HADHA	K359	2.49958	2.74697	1.15462	0.212206	1.78237	2.1325	0.00405732	-0.11663
Q9P2R7	SUCLA2	K225	0.019084	0.344807	0.673857	0.760501	-0.93474	-0.280931	-0.0607984	-0.116851
Q9Y277	VDAC3	K90	0.274542	0.533	0.741699	0.479458	-0.510381	-1.17849	-0.71983	-0.13972
P00367	GLUD1	K545	-2.29801	0.34107	1.02584	0.333606	-2.65077	-0.255388	0.250152	-0.147693
Q9NVI7	ATAD3A	K549	0.171155	-0.358254	-0.929333	-0.262489	0.263495	-0.39106	-0.992836	-0.15313
Q6YN16	HSDL2	K87	-0.823382	0.53933	0.072971	0.05343	-0.823382	-0.189244	-0.995356	-0.160695
O43615	TIMM44	K264	0.001315	0.844388	1.19934	1.11872	-0.582685	0.115814	-0.0678941	-0.162825
P45954	ACADSB	K284	0.117136	-0.719445	-0.714047	0.158851	-0.703349	-1.30345	-1.9644	-0.178004
P38646	HSPA9	K345	0.252894	-0.407747	-1.41229	0.301052	-0.250964	-0.942805	-2.48199	-0.186434
P00505	GOT2	K387	-0.119065	1.9388	1.68837	-0.078092	-0.678802	1.12404	0.601586	-0.187787
O75390	CS	K375	-0.069315	0.263933	-0.848373	0.623942	-0.525595	0.319824	-1.66559	-0.216018
P49419	ALDH7A1	K100	-1.45161	0.469996	0.742461	0.750381	-2.37988	-0.385994	-0.153617	-0.218263
P36542	ATP5F1C	K49	-0.942486	-1.19522	-1.17148	-0.315574	-1.00461	-1.51253	-1.34141	-0.218612
P38646	HSPA9	K345	0.295472	-0.390135	-0.884117	0.265393	-0.208386	-0.925193	-1.95382	-0.222093
Q6YN16	HSDL2	K49	0.016388	-0.579361	-0.274262	-0.011755	0.016388	-1.30793	-1.34259	-0.22588
Q13011	ECH1	K250	0.520592	0.078048	-0.743676	0.136735	-0.677902	-0.589163	-2.31802	-0.228398
P06576	ATP5F1B	K264	0.30098	3.72194	5.0229	-0.174557	-0.138377	3.17598	3.88277	-0.278894
P24752	ACAT1	K190	0.542753	0.556049	0.852112	0.173664	0.058357	0.305087	-0.326125	-0.293094
Q3SY69	ALDH1L2	K70	4.07594	-0.05557	-1.05533	-0.546881	3.52012	-0.652982	-1.20198	-0.298773
P10515	DLAT	K547	-1.70425	-1.74607	-2.10244	0.020016	-2.0604	-2.23253	-2.2014	-0.301912
Q969Z0	TBRG4	K453	1.15817	0.845664	0.201079	0.081945	0.67687	0.27132	-0.314936	-0.304314
Q16718	NDUFA5	K55	-0.389724	0.668462	0.87658	-0.605434	-1.36425	0.319097	0.587336	-0.331393
P49590	HARS2	K444	-2.58869	1.09573	0.901604	-0.63715	-2.86608	0.872928	0.720183	-0.343791
Q9NSE4	IARS2	K74	-0.694584	-0.34778	-0.295559	-0.214742	-0.999095	-0.502234	-1.07629	-0.345673
Q9Y277	VDAC3	K109	-0.435822	0.52463	0.920146	0.266578	-1.22074	-1.18686	-0.541383	-0.3526
Q9NVI7	ATAD3A	K539	-0.13404	1.10856	1.40264	-0.464806	-0.0416998	1.07576	1.33914	-0.355447
P31930	UQCRC1	K163	-0.3598	1.06557	1.02244	-0.14338	-0.871774	0.898215	0.335375	-0.356261
O94925	GLS	K158	0.248971	0.653445	0.441481	-0.056852	-0.304881	0.45558	0.203917	-0.366028
P34897	SHMT2	K464	0.245318	-0.48317	-0.920987	-0.720934	0.0779601	-0.517386	-1.20432	-0.373535
P25705	ATP5F1A	K434	0.064937	0.505043	0.950718	0.11481	-0.581226	-0.287396	-0.28868	-0.373705
O75947	ATP5H	K144	-1.73736	-0.423742	1.40902	-0.542433	-1.97859	-0.715346	0.995423	-0.37431
Q8NE86	MCU	K332	-0.923664	0.490159	0.373165	-0.064439	-1.04534	0.346113	-0.411758	-0.390976
Q9Y697	NFS1	K248	-0.16904	0.010816	2.19034	-0.524143	-0.669842	-0.549899	2.08869	-0.391249
P24752	ACAT1	K78	0.782021	1.48473	2.60933	0.069763	0.297625	1.23377	1.43109	-0.396995
Q99797	MIPEP	K126	-0.785934	0.539305	1.0932	-0.89373	-1.317	0.248881	0.83017	-0.421801
P48047	ATP5O	K54	0.647821	-0.355259	-1.44233	-0.292361	-0.057051	-0.643322	-2.19764	-0.421974
Q00325	SLC25A3	K112	-0.647366	0.849273	1.06095	0.460658	-1.45555	-0.080518	0.136472	-0.426867
O75489	NDUFS3	K109	0.151097	2.51976	2.3219	0.101107	-0.7581	2.31062	1.3364	-0.454709
P24752	ACAT1	K263	0.787885	0.163219	-0.092031	-0.005934	0.303489	-0.0877426	-1.27027	-0.472692
P38646	HSPA9	K288	0.243931	-0.831473	-0.827475	0.010859	-0.259927	-1.36653	-1.89718	-0.476627
P11310	ACADM	K178	0.355348	-0.224366	-0.703032	-0.486599	-0.0808138	-0.660528	-1.9828	-0.477917
P34897	SHMT2	K181	2.11878	3.55249	3.21076	-0.830841	1.95142	3.51827	2.92743	-0.483442
P10809	HSPD1	K87	0.393062	-0.933692	-0.976913	-0.814827	0.612332	-0.699227	-1.27557	-0.496501
P24752	ACAT1	K190	0.123164	0.412265	0.759362	-0.049656	-0.361232	0.161303	-0.418875	-0.516414
P00367	GLUD1	K527	-0.132322	0.894679	1.16918	-0.036056	-0.485081	0.298221	0.393493	-0.517355
Q99714	HSD17B10	K69	-0.494043	-0.673164	2.39884	-0.286454	-1.11322	-1.43275	1.72438	-0.521568
P10809	HSPD1	K516	-0.685105	0.336048	0.268035	-0.843205	-0.465835	0.570513	-0.0306233	-0.524879
Q9Y6N5	SQOR	K186	-2.7072	1.68252	2.42317	0.024254	-3.53989	0.955688	1.57517	-0.539392
Q9Y2R9	MRPS7	K93	-0.039592	0.919129	0.819448	0.720592	-0.454269	0.297136	-1.07741	-0.550834
O43615	TIMM44	K282	0.277094	0.337758	0.432558	0.723767	-0.306906	-0.390816	-0.834678	-0.557783
P23919	DTYMK	K176	-0.34272	0.648228	0.612943	0.097178	-0.739975	0.51335	-0.634985	-0.573662
Q16836	HADH	K132	0.382447	-0.738534	-1.4844	-0.245892	0.0455924	-0.747164	-1.46699	-0.57817
Q9NSE4	IARS2	K803	-1.28775	0.761262	1.19147	-0.475827	-1.59227	0.606808	0.410742	-0.606758
P10809	HSPD1	K202	-0.376565	-1.5986	-1.54394	-0.93597	-0.157295	-1.36414	-1.8426	-0.617644
P30048	PRDX3	K83	-0.665185	0.374147	0.475341	-0.428334	-0.979011	0.00230938	-0.127781	-0.626199
Q969S9	GFM2	K233	0.572228	0.739874	0.778564	0.586874	-0.139707	-0.108924	-0.436804	-0.634075
Q9HAV7	GRPEL1	K94	3.09047	-0.098227	0.106357	-0.70041	3.22812	0.0283535	0.232937	-0.647515
Q9BXK5	BCL2L13	K412	-0.250065	1.20003	0.57835	-0.505297	-0.833103	0.366531	-0.239682	-0.648037
Q96HS1	PGAM5	K191	-0.296927	-0.009323	0.047228	-0.134887	-1.18601	-0.845247	-0.941911	-0.697557
Q9BYD6	MRPL1	K108	0.019816	0.018207	-0.450932	-1.0722	-0.802302	-0.502844	-1.53839	-0.726631
Q99623	PHB2	K244	-0.618375	-0.75737	-0.001002	-0.443474	-0.775419	-1.09879	-0.565624	-0.738609
Q9UHQ9	CYB5R1	K167	0.023176	-1.72137	-1.86453	-1.95406	0.0956588	-1.20886	-1.16554	-0.739822
Q5T9A4	ATAD3B	K135	-0.16077	-0.787971	-2.75029	-0.714054	-0.176553	0.26792	-2.62214	-0.76786
P07954	FH	K122	-0.251194	-0.317291	-0.456858	-0.729949	-0.529774	-0.79445	-1.01071	-0.778185
P24752	ACAT1	K124	-1.33019	0.202507	0.866409	-0.327263	-1.81458	-0.0484546	-0.311828	-0.794021
O75390	CS	K366	-0.374521	1.19542	1.27674	0.042949	-0.830801	1.25131	0.459522	-0.797011
O75323	NIPSNAP2	K143	-1.73152	-0.007776	-3.29165	-0.186485	-2.86377	-0.769912	-4.66126	-0.817822
Q7L8L6	FASTKD5	K507	-0.815812	-2.64757	0.299103	-0.174267	-1.44901	-3.84292	-1.07329	-0.825032
P61604	HSPE1	K66	0.500837	-0.72668	-0.98348	-0.44724	0.490773	-0.998106	-1.83148	-0.83129
Q6NVY1	HIBCH	K301	-0.559044	-0.818219	-0.047275	0.379125	-1.21073	-1.51154	-0.743269	-0.862105
P13804	ETFA	K75	-1.25831	0.840321	0.983925	-0.922145	-1.94806	0.459592	0.0948409	-0.901805
Q9UFN0	NIPSNAP3A	K45	1.07415	1.73724	-0.948751	-0.347606	0.470084	0.79163	-0.828457	-0.90244
P53007	SLC25A1	K255	0.946052	-0.015158	-0.391345	-0.911954	0.442194	-0.696832	-0.858103	-0.907619
P25705	ATP5F1A	K427	-1.01236	-1.48725	-1.33924	-0.428566	-1.65853	-2.27969	-2.57864	-0.917081
P14927	UQCRB	K12	-0.128188	0.58017	0.552541	-0.362558	-0.39002	0.871762	-0.389317	-0.919355
O43837	IDH3B	K374	0.988323	0.080107	-0.257996	-0.715309	0.628802	-0.978556	-1.84344	-0.93316
Q00325	SLC25A3	K209	-2.61057	-1.08138	-0.936328	-0.050601	-3.41875	-2.01117	-1.86081	-0.938126
P53007	SLC25A1	K277	-2.6246	-1.08377	-2.47518	-0.944634	-3.12846	-1.76545	-2.94194	-0.940299
P56134	ATP5J2	K54	-4.92519	-0.680137	-0.468199	-0.53525	-5.84815	0.044856	-2.5317	-0.970345
P99999	CYCS	K87	-0.198813	0.375631	0.744036	0.607165	-0.175543	0.312128	0.224997	-0.973463
Q16795	NDUFA9	K189	-0.44534	-1.23908	-2.04599	-1.02825	-1.01483	-1.35011	-2.58105	-1.02246
P49411	TUFM	K55	0.131186	-0.078201	-1.59563	-0.604757	-0.400882	-0.572873	-2.49558	-1.04198
O75027	ABCB7	K361	-0.092151	0.99429	1.1787	0.312288	-1.20185	0.0382333	-0.0441056	-1.06233
Q9Y277	VDAC3	K63	-4.1448	-4.28109	-2.8885	-0.463628	-4.92973	-5.99258	-4.35003	-1.08281
O14874	BCKDK	K192	-4.14105	1.44393	1.6107	-0.676672	-4.47562	0.669931	0.49633	-1.08375
P05141	SLC25A5	K199	-0.437094	0.086279	1.31295	-0.745895	-0.92458	-0.245999	0.464152	-1.08959
Q3SY69	ALDH1L2	K411	-0.12714	-0.096728	0.162755	-1.36307	-0.682956	-0.69414	0.0160998	-1.11496
Q6UB35	MTHFD1L	K189	-1.54925	1.02516	0.872389	-1.3368	-2.02121	0.947921	0.674524	-1.12924
P48047	ATP5O	K60	-0.119619	1.25333	1.74417	-1.00737	-0.824491	0.965269	0.988851	-1.13698
P31040	SDHA	K498	-0.569377	1.4913	1.87168	-0.537583	-0.802038	1.07122	1.63045	-1.16051
Q9UHQ9	CYB5R1	K300	-0.259869	-1.24051	-1.84216	-2.38007	-0.187386	-0.727996	-1.14316	-1.16583
P48735	IDH2	K80	-0.837349	-0.328847	1.03335	-1.66683	-0.972227	-0.446542	0.953373	-1.18285
P40939	HADHA	K353	1.93477	-0.444886	-2.12322	-0.866897	1.21756	-1.05936	-3.27378	-1.19573
Q9Y277	VDAC3	K61	1.06752	-0.24917	-1.91216	-0.585914	0.2826	-1.96066	-3.37369	-1.20509
O75390	CS	K459	0.165734	1.67078	1.99159	-0.426505	-0.290546	1.72667	1.17438	-1.26646
P32322	PYCR1	K51	-0.133399	-1.98197	-1.86184	-1.83196	-0.692156	-1.86637	-2.23368	-1.26705
Q9Y2R9	MRPS7	K221	-0.656172	0.822219	-2.14196	0.000793	-1.07085	0.200226	-4.03881	-1.27063
Q9Y277	VDAC3	K224	-0.15633	0.828623	1.03967	-0.6537	-0.941253	-0.882872	-0.421863	-1.27288
P08559	PDHA1	K83	2.15288	-1.17767	-3.38504	-1.06526	1.68195	-1.57602	-3.09521	-1.31743
O75390	CS	K459	-0.608817	0.079354	0.574292	-0.48251	-1.0651	0.135245	-0.242922	-1.32247
O94925	GLS	K354	-0.062531	0.030204	-0.434662	-1.09246	-0.616383	-0.167661	-0.672226	-1.40164
P55809	OXCT1	K481	-0.051105	-1.32141	-1.93368	-1.24667	-0.558012	-1.49262	-1.84134	-1.41017
Q9Y277	VDAC3	K28	-0.226994	-0.073194	-0.030664	-0.792736	-1.01192	-1.78469	-1.49219	-1.41191
P54886	ALDH18A1	K643	-0.074677	-1.83496	-1.28905	-0.919754	-0.615696	-2.2344	-1.83699	-1.41443
O75390	CS	K459	0.00914	0.23982	0.195349	-0.594116	-0.44714	0.295711	-0.621865	-1.43408
Q96HS1	PGAM5	K116	0.332769	-0.649505	-0.945512	-0.921698	-0.556315	-1.48543	-1.93465	-1.48437
P06576	ATP5F1B	K522	1.61104	-2.70339	-4.12418	-1.40123	1.17169	-3.24936	-5.26431	-1.50557
Q02218	OGDH	K237	-1.97521	1.53805	1.7448	-1.09399	-2.9103	1.00898	0.826418	-1.5216
P53597	SUCLG1	K338	-0.91809	0.478241	0.405027	-1.03163	-1.78993	0.338117	-0.566563	-1.5587
P24752	ACAT1	K181	-0.961517	-0.258963	0.254918	-1.1015	-1.44591	-0.509925	-0.923319	-1.56826
Q15070	OXA1L	K187	-0.0204	1.47286	1.73733	0.041026	-0.26285	2.21223	2.10506	-1.57909
Q9Y399	MRPS2	K68	0.688417	1.63767	2.47549	-0.883843	0.459444	1.34607	1.73047	-1.60105
Q96I99	SUCLG2	K108	-0.971746	0.631902	-0.772148	-2.26933	-1.14934	0.777507	-1.09408	-1.62547
P99999	CYCS	K87	0.369943	-1.19079	0.629735	-0.061024	0.393213	-1.25429	0.110696	-1.64165
Q3SY69	ALDH1L2	K484	-2.38034	-0.181759	-0.412664	-1.91306	-2.93615	-0.779171	-0.559319	-1.66495
Q96I99	SUCLG2	K386	-2.21642	0.453423	0.567236	-2.33984	-2.39402	0.599028	0.245308	-1.69599
Q6NUK1	SLC25A24	K231	-1.47849	0.271398	0.735471	-2.24399	-1.88991	-0.0700185	0.901974	-1.72529
Q99798	ACO2	K736	-0.474794	-1.36812	-1.25633	-1.19329	-1.2284	-2.27424	-2.68179	-1.7353
O94925	GLS	K255	0.204975	0.830305	-0.319881	-1.48257	-0.348877	0.63244	-0.557445	-1.79174
P25705	ATP5F1A	K539	1.03981	-1.47934	-2.84476	-1.36619	0.393648	-2.27178	-4.08416	-1.85471
P50213	IDH3A	K177	1.00171	-0.893166	-0.522181	-1.21095	0.465659	-1.76106	-1.39875	-1.87087
Q7L0Y3	TRMT10C	K265	-2.15103	-2.81558	-2.26062	-1.92391	-2.58719	-3.11424	-3.0762	-1.89329
O14548	COX7A2L	K4	-1.39725	-0.959878	0.580332	-2.71753	-0.640916	-0.371304	1.48542	-1.94404
Q00325	SLC25A3	K214	1.96215	-1.35271	0.862899	-1.09798	1.15397	-2.2825	-0.061581	-1.98551
P82650	MRPS22	K255	-0.154729	-1.6585	-2.49294	-2.33624	-0.121159	-1.81425	-3.00896	-1.99617
P99999	CYCS	K100	-0.646811	0.523664	0.70546	-0.445432	-0.623541	0.460161	0.186421	-2.02606
P22570	FDXR	K287	1.34618	-1.56545	-1.15009	-1.50566	0.784487	-1.85941	-2.06159	-2.02671
P25705	ATP5F1A	K132	2.71718	-1.9484	-1.19663	-1.56672	2.07101	-2.74083	-2.43603	-2.05524
Q00325	SLC25A3	K295	0.051729	-2.95286	-2.5939	-1.35154	-0.75645	-3.88265	-3.51838	-2.23906
P09622	DLD	K277	3.0075	-1.2533	-1.65415	-1.3318	2.19028	-1.86966	-2.58923	-2.3547
P24752	ACAT1	K202	-0.439718	-2.9471	-5.61297	-1.88922	-0.924114	-3.19806	-6.79121	-2.35597
Q99798	ACO2	K50	-2.2041	-1.27835	-0.353978	-1.86766	-2.95771	-2.18447	-1.77944	-2.40967
P23368	ME2	K24	-7.477	-8.94172	-6.7812	-1.69547	-8.35984	-9.72581	-7.99408	-2.43877
Q9Y277	VDAC3	K15	0.547063	-0.223079	-1.84945	-1.97101	-0.23786	-1.93457	-3.31098	-2.59019
O94925	GLS	K320	0.81058	-0.068967	0.109628	-2.41546	0.256728	-0.266832	-0.127936	-2.72464
Q9P2R7	SUCLA2	K401	-1.34866	1.07333	1.25469	-2.04977	-2.30249	0.447593	0.52004	-2.92712
P83111	LACTB	K240	-2.50031	-2.43081	-3.02457	-2.78933	-3.00925	-2.87759	-3.36484	-3.21586
Q99623	PHB2	K250	0.3579	0.259695	-0.213975	-2.93	0.200856	-0.0817215	-0.778597	-3.22514
Q9NSE4	IARS2	K222	-1.02448	-3.39731	-3.23336	-3.12711	-1.32899	-3.55176	-4.01409	-3.25804
Q16798	ME3	K558	-0.769924	-0.067314	-0.486683	-0.47146	-2.84477	-0.729975	-2.57652	-3.36074
Q3SY69	ALDH1L2	K711	-1.2782	-0.379856	-0.566428	-3.89125	-1.83402	-0.977268	-0.713083	-3.64314
P11177	PDHB	K336	-2.24679	-3.1597	-2.85201	-4.11584	-2.17279	-3.86457	-3.68955	-3.87457
P23368	ME2	K224	-4.47583	-2.72837	-0.99952	-4.48662	-5.35867	-3.51246	-2.2124	-5.22992
P33316	DUT	K251	0.280978	-4.07183	-6.95088	-6.94866	-0.107487	-5.63889	-8.21511	-6.69712
P08559	PDHA1	K244	-0.873368	-3.49366	-4.95601	-7.89596	-1.3443	-3.89201	-4.66618	-8.14813
P56381	ATP5F1E	K28	-0.481479	-1.18554	-1.48713	-1.47799
P30042	GATD3B	K151	-0.284992	-0.227438	0.74692	1.99864
P30042	GATD3B	K141	-0.562243	1.16903	2.01785	2.12959
P30042	GATD3B	K233	0.363323	-0.379596	-0.662958	-0.173717
P30042	GATD3B	K203	-0.633594	1.04897	1.71244	0.831148
P52272	HNRNPM	K667	-0.79481	0.857983	1.19898	0.780507
Q86UY8	NT5DC3	K248	-1.18154	0.957756	1.26834	-0.928998
P16401	HIST1H1B	K66	-0.263484	-0.945027	-1.11218	-1.53208
P16401	HIST1H1B	K66	-0.419275	-0.743484	-2.62014	-0.403024
P16401	HIST1H1B	K17	0.089813	0.104684	0.462207	-0.156747
P11387	TOP1	K280	0.93123	1.68487	1.58093	1.7828
Q96AB3	ISOC2	K178	1.05689	1.24879	1.61629	1.88789
Q9BQ69	MACROD1	K163	0.489937	1.14606	1.46929	1.49379
O75367	H2AFY	K167	0.051993	0.356848	0.511412	0.426904
P11387	TOP1	K720	-0.148953	0.06465	-0.401577	-1.54719
Q96AB3	ISOC2	K26	0.274275	0.623974	1.32746	1.44076
Q08257	CRYZ	K23	-0.175952	0.735533	1.03055	0.306065
Q16822	PCK2	K108	0.132382	1.15288	-1.10583	2.31157
P49189	ALDH9A1	K30	0.266097	1.12541	0.764853	1.76183
Q8TCC3	MRPL30	K65	0.860136	0.76331	0.32254	0.739098
P16401	HIST1H1B	K93	-0.660051	-0.975955	-1.00819	0.345775
Q96PE7	MCEE	K150	-0.856373	1.81807	2.19812	0.701009
Q9H857	NT5DC2	K102	-0.967811	-0.073744	1.52708	0.513047
P52272	HNRNPM	K69	0.893156	1.04214	-0.01818	2.07893
P49189	ALDH9A1	K303	2.42534	3.22988	3.99661	0.474139
P16401	HIST1H1B	K78	0.706046	1.08646	-0.663096	0.731621
O75367	H2AFY	K189	-0.047185	0.048956	0.382127	-0.345286
P52272	HNRNPM	K239	0.72791	0.529175	-1.20104	-0.259732
P52272	HNRNPM	K83	-0.576018	0.131697	0.309747	-0.223356
Q86UY8	NT5DC3	K338	0.81414	0.905507	0.824987	1.41102
P52272	HNRNPM	K672	-0.378758	0.552166	0.342434	-0.91981
Q8IW45	NAXD	K140	0.008099	-0.002573	0.909611	1.31567
P16401	HIST1H1B	K49	-0.266314	-0.137372	-0.580022	-2.40576
O75367	H2AFY	K134	-0.652436	-0.600847	0.616691	0.275269
P11387	TOP1	K172	-2.09122	-0.388408	-2.19313	-0.24858
Q08257	CRYZ	K124	-0.281824	0.281844	1.31374	0.793978
O75367	H2AFY	K167	-0.430117	0.32712	-0.673786	1.58379
P11387	TOP1	K172	-0.550191	-4.39157	-5.86671	-3.09988
Q96AB3	ISOC2	K185	-1.28305	0.405226	1.42098	1.16025
P16401	HIST1H1B	K88	-0.736039	-1.12846	-1.18168	-2.26825
P52272	HNRNPM	K698	0.194384	0.238728	0.298762	0.539257
O75367	H2AFY	K134	-0.100648	-0.321038	0.602037	1.73063
O75367	H2AFY	K123	-0.15591	-0.447942	-0.088645	-0.344385
P11387	TOP1	K245	0.302314	0.06632	0.190128	0.354052
P49189	ALDH9A1	K310	0.50608	0.080467	-0.099801	2.78326
O75367	H2AFY	K116	0.178248	-0.316319	-0.335674	-0.476079
P16401	HIST1H1B	K100	-1.78475	-1.50808	-3.13942	0.220621
Q86UY8	NT5DC3	K355	0.126676	2.19713	1.61509	0.648364
P16401	HIST1H1B	K109	-0.122247	-1.12678	-2.54243	-0.701825
O75394	MRPL33	K40	0.351723	1.21283	1.64877	0.157551
Q13825	AUH	K211	0.320633	0.954833	2.00238	1.92528
Q13825	AUH	K204	0.772186	0.02887	2.41996	3.47588
Q13825	AUH	K204	-0.124021	0.387697	1.28818	2.60446
Q9BUE6	ISCA1	K105	0.259942	0.18436	0.797768	1.0932
Q9UHN1	POLG2	K288	-0.224866	0.69352	1.0012	0.86804
P56381	ATP5F1E	K21	0.185997	0.459585	-1.07861	2.25806
P56381	ATP5F1E	K32	0.380259	0.087715	0.30888	-0.014196
Q9HD23	MRS2	K90	0.424334	0.467149	1.90784	0.63769
Q5SSJ5	HP1BP3	K385	-2.0467	0.222055	-0.018945	-1.72927
Q5SSJ5	HP1BP3	K56	0.272453	1.00424	-1.41731	-0.825195
Q5SSJ5	HP1BP3	K56	1.00939	1.11391	2.66739	2.32104
Q5SSJ5	HP1BP3	K29	0.182194	-0.508607	-0.268388	-0.819012
P04179	SOD2	K202	1.25104	1.87682	2.14162	2.26873
P04179	SOD2	K75	2.62581	2.78606	4.32307	4.56259
P26440	IVD	K75	-0.832153	-1.13987	0.396415	1.42009
P26440	IVD	K315	-0.623831	0.960739	1.57115	-1.06727
P21953	BCKDHB	K70	0.431547	0.242468	-0.375148	2.10423
P04179	SOD2	K134	0.887698	1.02281	1.76042	2.72711
P04179	SOD2	K132	-1.09443	1.18765	0.252408	1.87527
P04179	SOD2	K130	0.459857	1.04426	1.70914	2.02764
P04179	SOD2	K122	0.229397	1.01583	1.71517	2.45237
P04179	SOD2	K89	-0.208059	-0.05648	0.043508	3.14759
P04179	SOD2	K68	0.577557	2.22514	2.34667	1.94821
P04179	SOD2	K68	-0.325212	2.20965	3.50538	-0.124423
P26440	IVD	K259	0.277492	0.895921	0.959479	0.755752
Q96EH3	MALSU1	K91	-0.73526	1.61844	1.52513	0.422043

## Sheet: OMM
Acetylation peptide abundances of proteins localized to outer mitochondrial membrane
			Acetyl-K intensity fold change (log2FC)				Acetyl-K normalized to protein intensity (log2FC)
Uniprot Protein Accession #	Gene symbol	Acetylation site on protein	24 hpi/mock	48 hpi/mock	72 hpi/mock	96 hpi/mock	24 hpi/mock	48 hpi/mock	72 hpi/mock	96 hpi/mock
Q9NVI7	ATAD3A	K472	0.780569	0.264579	0.043227	3.71578	0.872909	0.231773	-0.0202759	3.82514
P55084	HADHB	K188	0.124686	3.81145	4.08208	3.99481	-0.453528	3.49067	3.52626	3.66827
P45880	VDAC2	K31	0.568042	0.828424	1.37466	1.50847	0.257702	0.44548	1.06083	2.28196
P55084	HADHB	K188	0.086922	-0.619414	1.84832	2.53775	-0.491292	-0.940187	1.2925	2.21121
Q8N4H5	TOMM5	K46	-1.03689	1.44911	1.1807	3.98086	-1.88649	0.640931	-0.894488	2.03002
Q9NVI7	ATAD3A	K616	-0.359092	1.29829	-0.483688	1.84002	-0.266752	1.26548	-0.547191	1.94938
P45880	VDAC2	K120	-0.320448	0.37785	0.79507	0.969718	-0.630788	-0.00509387	0.481244	1.74321
Q9NVI7	ATAD3A	K543	0.753984	0.916928	0.165482	1.62192	0.846324	0.884122	0.101979	1.73128
P45880	VDAC2	K235	0.805446	1.15436	1.28214	0.929464	0.495106	0.771418	0.968316	1.70296
P55084	HADHB	K188	0.446141	1.26437	1.84486	2.02016	-0.132073	0.943594	1.28904	1.69362
P55084	HADHB	K277	-0.380792	0.938652	0.464615	1.91748	-0.959006	0.617879	-0.0912012	1.59094
P55084	HADHB	K277	0.911278	0.681516	0.60052	1.89169	0.333064	0.360743	0.0447038	1.56515
P45880	VDAC2	K72	0.382044	0.662104	0.005287	0.725696	0.0717039	0.27916	-0.308539	1.49919
P55084	HADHB	K72	0.449678	0.717812	1.06291	1.52944	-0.128536	0.397039	0.507097	1.2029
P45880	VDAC2	K74	-0.432018	0.16441	0.580759	0.225525	-0.742358	-0.218534	0.266933	0.999016
P55084	HADHB	K72	0.48189	0.734618	1.32194	1.26256	-0.0963242	0.413845	0.766121	0.936021
Q9Y277	VDAC3	K96	0.387948	-0.269715	-0.1895	1.27063	-0.396975	-1.98121	-1.65103	0.651455
Q9Y277	VDAC3	K174	-0.2651	0.037864	0.300733	1.26778	-1.05002	-1.67363	-1.1608	0.648598
Q9NVI7	ATAD3A	K539	0.471123	0.591551	0.967842	0.535313	0.563463	0.558745	0.904339	0.644672
Q9Y277	VDAC3	K12	0.118437	0.657939	0.827282	1.15592	-0.666486	-1.05356	-0.634247	0.536738
P45880	VDAC2	K39	-1.99043	0.109519	0.094273	-0.339023	-2.30077	-0.273425	-0.219553	0.434468
Q9Y277	VDAC3	K163	-0.38573	0.296602	0.482823	0.889843	-1.17065	-1.41489	-0.978706	0.270665
Q9Y277	VDAC3	K28	-0.376999	0.116711	0.776341	0.786859	-1.16192	-1.59478	-0.685188	0.167681
Q9Y277	VDAC3	K90	0.274542	0.533	0.741699	0.479458	-0.510381	-1.17849	-0.71983	-0.13972
Q9NVI7	ATAD3A	K549	0.171155	-0.358254	-0.929333	-0.262489	0.263495	-0.39106	-0.992836	-0.15313
Q9Y277	VDAC3	K109	-0.435822	0.52463	0.920146	0.266578	-1.22074	-1.18686	-0.541383	-0.3526
Q9NVI7	ATAD3A	K539	-0.13404	1.10856	1.40264	-0.464806	-0.0416998	1.07576	1.33914	-0.355447
Q96HS1	PGAM5	K191	-0.296927	-0.009323	0.047228	-0.134887	-1.18601	-0.845247	-0.941911	-0.697557
O75323	NIPSNAP2	K143	-1.73152	-0.007776	-3.29165	-0.186485	-2.86377	-0.769912	-4.66126	-0.817822
Q9Y277	VDAC3	K63	-4.1448	-4.28109	-2.8885	-0.463628	-4.92973	-5.99258	-4.35003	-1.08281
Q9Y277	VDAC3	K61	1.06752	-0.24917	-1.91216	-0.585914	0.2826	-1.96066	-3.37369	-1.20509
Q9Y277	VDAC3	K224	-0.15633	0.828623	1.03967	-0.6537	-0.941253	-0.882872	-0.421863	-1.27288
Q9Y277	VDAC3	K28	-0.226994	-0.073194	-0.030664	-0.792736	-1.01192	-1.78469	-1.49219	-1.41191
Q96HS1	PGAM5	K116	0.332769	-0.649505	-0.945512	-0.921698	-0.556315	-1.48543	-1.93465	-1.48437
Q9Y277	VDAC3	K15	0.547063	-0.223079	-1.84945	-1.97101	-0.23786	-1.93457	-3.31098	-2.59019

## Sheet: IMS
Acetylation peptide abundances of proteins localized to mitochondria inter-membrane space
			Acetyl-K intensity fold change (log2FC)				Acetyl-K normalized to protein intensity (log2FC)
Uniprot Protein Accession #	Gene symbol	Acetylation site on protein	24 hpi/mock	48 hpi/mock	72 hpi/mock	96 hpi/mock	24 hpi/mock	48 hpi/mock	72 hpi/mock	96 hpi/mock
Q9BYT8	NLN	K664	0.307647	-0.499948	-0.315307	2.81626	0.647722	-0.109703	-0.247368	3.93655
Q9NVI7	ATAD3A	K472	0.780569	0.264579	0.043227	3.71578	0.872909	0.231773	-0.0202759	3.82514
Q9NPJ3	ACOT13	K123	5.29442	2.48474	3.04907	3.93306	4.00518	0.456526	0.993525	3.18976
Q8TCS8	PNPT1	K285	0.876032	3.34487	4.38536	4.14494	-0.343059	1.58231	2.28573	2.96734
Q8TCS8	PNPT1	K521	1.79314	2.52826	2.84889	3.89913	0.574046	0.765696	0.74926	2.72154
Q9BYT8	NLN	K664	-0.124355	0.957447	1.48318	1.31674	0.21572	1.34769	1.55112	2.43704
Q8TCS8	PNPT1	K562	-0.113207	2.94642	3.47086	3.5614	-1.3323	1.18386	1.37123	2.3838
Q9NPJ3	ACOT13	K111	-0.037018	2.19958	2.44365	3.10628	-1.32626	0.171361	0.388111	2.36298
Q96EY1	DNAJA3	K385	0.891641	-0.006274	1.11414	2.26437	0.518689	-0.55619	0.612318	2.36288
Q9NPJ3	ACOT13	K27	0.570342	2.06734	2.9535	2.95089	-0.718902	0.0391275	0.897959	2.20759
Q9UJZ1	STOML2	K114	0.472117	0.501108	1.4025	2.46482	0.232108	0.0617508	0.977037	2.151
Q8TCS8	PNPT1	K619	-0.017097	2.17744	2.70358	3.30116	-1.23619	0.414879	0.603953	2.12356
Q8TCS8	PNPT1	K327	1.64765	3.25587	3.85143	3.27563	0.428563	1.49331	1.7518	2.09803
Q8TCS8	PNPT1	K439	0.536454	2.26519	1.15952	3.27396	-0.682637	0.502628	-0.940112	2.09636
Q8TCS8	PNPT1	K569	0.488561	2.18293	2.25691	3.20752	-0.73053	0.42037	0.157278	2.02992
Q9NVI7	ATAD3A	K616	-0.359092	1.29829	-0.483688	1.84002	-0.266752	1.26548	-0.547191	1.94938
Q8TCS8	PNPT1	K616	1.13093	2.61308	1.687	2.94883	-0.0881631	0.850519	-0.412628	1.77123
Q9NVI7	ATAD3A	K543	0.753984	0.916928	0.165482	1.62192	0.846324	0.884122	0.101979	1.73128
Q8TCS8	PNPT1	K87	0.093779	1.17539	2.90704	2.67628	-1.12531	-0.587168	0.807408	1.49868
Q8TCS8	PNPT1	K439	0.223811	1.40309	1.42562	2.65417	-0.99528	-0.359469	-0.674014	1.47657
Q9UJZ1	STOML2	K145	0.128248	0.862046	1.38425	1.66091	-0.111761	0.422689	0.958787	1.34709
O95831	AIFM1	K244	0.623083	1.36082	1.44187	1.65399	-0.132232	0.704555	0.152037	1.32745
Q9UJZ1	STOML2	K250	-1.54245	1.21084	1.80751	1.56419	-1.78246	0.771486	1.38205	1.25036
Q96BR5	COA7	K195	1.41239	1.61401	1.20977	0.980357	0.646855	-0.0289246	1.47512	1.02281
Q8TCS8	PNPT1	K439	0.993205	0.32322	0.93724	2.14143	-0.225886	-1.43934	-1.16239	0.963833
Q9NX63	CHCHD3	K76	0.522544	-0.238833	0.494007	0.508632	-0.32144	-0.523347	-0.547236	0.793178
Q8TCS8	PNPT1	K289	0.632846	0.21395	-0.050947	1.95717	-0.586245	-1.54861	-2.15058	0.77957
Q8TCS8	PNPT1	K439	-0.437513	1.79718	1.81819	1.91017	-1.6566	0.0346156	-0.28144	0.732576
Q9NVI7	ATAD3A	K539	0.471123	0.591551	0.967842	0.535313	0.563463	0.558745	0.904339	0.644672
Q8TCS8	PNPT1	K289	-0.007759	-1.02715	-1.1565	1.75457	-1.22685	-2.78971	-3.25613	0.576976
Q9UJZ1	STOML2	K233	0.323732	0.697472	1.04136	0.872177	0.083723	0.258115	0.615899	0.558351
Q96DB5	RMDN1	K230	-1.41675	0.785823	1.16022	0.134775	-1.92264	0.819393	0.38707	0.508102
Q9UJZ1	STOML2	K221	1.16986	-0.123673	-0.243019	0.787766	0.929851	-0.56303	-0.668478	0.47394
Q9NPJ3	ACOT13	K127	0.586625	-0.628875	-0.78972	0.978464	-0.702619	-2.65709	-2.84526	0.235164
P14854	COX6B1	K13	0.308931	1.09657	0.658657	1.08024	-0.7525	0.365391	-0.792356	0.178745
O60313	OPA1	K834	-2.45026	0.127254	0.420593	0.455254	-2.64813	0.0623711	-0.120426	0.175486
Q9NPJ3	ACOT13	K108	-0.165244	0.66572	1.48686	0.834931	-1.45449	-1.3625	-0.56868	0.0916315
Q8TCS8	PNPT1	K246	-0.270762	0.166523	1.07599	1.16955	-1.48985	-1.59604	-1.02364	-0.00804493
Q9NVI7	ATAD3A	K549	0.171155	-0.358254	-0.929333	-0.262489	0.263495	-0.39106	-0.992836	-0.15313
Q9NVI7	ATAD3A	K539	-0.13404	1.10856	1.40264	-0.464806	-0.0416998	1.07576	1.33914	-0.355447
P99999	CYCS	K87	-0.198813	0.375631	0.744036	0.607165	-0.175543	0.312128	0.224997	-0.973463
P99999	CYCS	K87	0.369943	-1.19079	0.629735	-0.061024	0.393213	-1.25429	0.110696	-1.64165
P99999	CYCS	K100	-0.646811	0.523664	0.70546	-0.445432	-0.623541	0.460161	0.186421	-2.02606
Q5SSJ5	HP1BP3	K385	-2.0467	0.222055	-0.018945	-1.72927
Q5SSJ5	HP1BP3	K56	0.272453	1.00424	-1.41731	-0.825195
Q5SSJ5	HP1BP3	K56	1.00939	1.11391	2.66739	2.32104
Q5SSJ5	HP1BP3	K29	0.182194	-0.508607	-0.268388	-0.819012

## Sheet: IMM
Acetylation peptide abundances of proteins localized to outer mitochondrial membrane
			Acetyl-K intensity fold change (log2FC)				Acetyl-K normalized to protein intensity (log2FC)
Uniprot Protein Accession #	Gene symbol	Acetylation site on protein	24 hpi/mock	48 hpi/mock	72 hpi/mock	96 hpi/mock	24 hpi/mock	48 hpi/mock	72 hpi/mock	96 hpi/mock
P06576	ATP5F1B	K259	0.022182	3.69811	4.11648	4.1463	-0.417175	3.15214	2.97636	4.04197
P13073	COX4I1	K67	4.19931	4.76304	4.83745	4.10331	3.7483	4.94583	4.16028	4.00032
Q6NUK1	SLC25A24	K336	1.48754	2.43725	2.30308	3.36904	1.07611	2.09583	2.46959	3.88774
O75947	ATP5H	K117	0.437148	2.25148	2.17681	3.67492	0.195918	1.95988	1.76321	3.84305
Q9NVI7	ATAD3A	K472	0.780569	0.264579	0.043227	3.71578	0.872909	0.231773	-0.0202759	3.82514
P18859	ATP5J	K99	1.25271	1.51128	2.06705	2.28612	1.56028	1.4464	1.55103	3.68966
P55084	HADHB	K188	0.124686	3.81145	4.08208	3.99481	-0.453528	3.49067	3.52626	3.66827
O75746	SLC25A12	K543	0.414073	1.80902	2.72908	3.17775	-0.373359	1.19266	2.16739	3.62194
P10606	COX5B	K56	0.949312	1.8678	1.75565	3.2385	1.76535	1.75277	1.23259	3.6212
P49748	ACADVL	K239	0.432111	1.65519	1.92262	2.68827	0.0337606	1.68139	1.82501	3.47415
Q16891	IMMT	K427	2.33157	1.99508	1.8348	3.34962	2.11496	2.12167	1.46408	3.41303
P24539	ATP5F1	K221	0.996476	0.77672	1.27412	3.42866	1.12937	0.516092	0.668149	3.38042
P10606	COX5B	K121	0.154481	1.57693	1.92457	2.98465	0.970518	1.4619	1.40151	3.36735
P34897	SHMT2	K269	0.196907	1.27434	2.34352	2.84999	0.0295491	1.24012	2.06019	3.19739
P22695	UQCRC2	K359	1.12124	2.32997	3.13717	3.23949	1.00355	2.69027	2.61712	3.12579
P18859	ATP5J	K46	0.556119	0.379749	1.4728	1.65848	0.863692	0.314866	0.956784	3.06202
P19404	NDUFV2	K209	0.494785	1.70891	1.86142	2.18519	0.618219	1.68886	1.36368	3.01655
P10606	COX5B	K56	1.32566	0.483057	1.67084	2.6242	2.1417	0.368024	1.14778	3.0069
P12236	SLC25A6	K33	-0.247298	0.370598	0.72118	1.62589	-0.71092	0.421997	0.333817	2.91572
P24539	ATP5F1	K131	0.362008	1.77751	2.63946	2.93896	0.494902	1.51688	2.03349	2.89072
P12236	SLC25A6	K43	-1.85999	1.53297	1.74954	1.56152	-2.32361	1.58437	1.36218	2.85135
P14406	COX7A2	K46	-0.081919	0.333752	1.4339	1.79332	-0.731764	0.14852	0.190844	2.84622
P36542	ATP5F1C	K115	1.06363	1.65156	2.07272	2.73565	1.00151	1.33426	1.90279	2.83261
P06576	ATP5F1B	K519	0.576231	1.97986	2.28404	2.85017	0.136874	1.43389	1.14391	2.74584
P31040	SDHA	K538	0.800945	1.5912	1.59127	3.36163	0.568284	1.17112	1.35004	2.7387
P49748	ACADVL	K331	0.726011	1.11766	1.6329	1.89017	0.327661	1.14386	1.53529	2.67604
O75947	ATP5H	K144	0.801856	1.83805	2.39127	2.50279	0.560626	1.54644	1.97768	2.67091
O75947	ATP5H	K95	1.31422	0.79346	0.604237	2.48846	1.07299	0.501856	0.190643	2.65658
O75947	ATP5H	K85	-0.197735	1.47776	1.5589	2.46394	-0.438965	1.18616	1.1453	2.63206
P12236	SLC25A6	K92	0.690174	-0.035839	-1.30195	1.28196	0.226552	0.0155602	-1.68931	2.57179
P19404	NDUFV2	K61	0.215426	1.18584	1.94003	1.6773	0.33886	1.16578	1.44229	2.50866
O75746	SLC25A12	K403	0.193274	0.843594	1.24125	2.05681	-0.594158	0.227236	0.679561	2.501
Q6NUK1	SLC25A24	K336	-0.610057	1.11691	1.44091	1.94277	-1.02148	0.775489	1.60741	2.46147
Q9UJS0	SLC25A13	K545	0.530566	2.00658	2.64245	3.00021	-0.350707	0.930707	0.993068	2.45227
Q13423	NNT	K166	1.03239	1.11486	1.37112	1.92572	0.647232	0.605923	1.0515	2.43002
P25705	ATP5F1A	K161	0.309536	2.48036	2.79863	2.90579	-0.336627	1.68793	1.55923	2.41727
P28331	NDUFS1	K467	1.21194	3.01547	3.91701	2.53086	0.620262	2.66724	3.25071	2.40125
P22695	UQCRC2	K42	-0.307669	1.9011	2.20912	2.5069	-0.425364	2.26141	1.68908	2.3932
Q5T9A4	ATAD3B	K505	0.418761	1.22258	1.12777	2.44536	0.402978	2.27847	1.25593	2.39155
P31040	SDHA	K608	0.358338	1.93943	0.989101	3.00814	0.125677	1.51935	0.747871	2.38521
P14406	COX7A2	K33	-2.39459	0.995114	1.48261	1.32817	-3.04443	0.809882	0.239548	2.38107
P06576	ATP5F1B	K259	0.731072	0.973736	0.90818	2.47824	0.291715	0.427768	-0.231944	2.3739
P12236	SLC25A6	K92	-0.107179	1.42022	2.07869	1.08245	-0.570801	1.47162	1.69133	2.37228
P49748	ACADVL	K298	0.449557	-0.612865	-0.822805	1.55577	0.0512066	-0.58666	-0.920416	2.34164
O75947	ATP5H	K63	-0.588658	0.949731	1.09934	2.11813	-0.829888	0.658127	0.68575	2.28626
P10606	COX5B	K86	0.089596	0.679043	1.41543	1.89985	0.905633	0.56401	0.892373	2.28255
P13073	COX4I1	K67	1.02762	1.564	1.3192	2.38035	0.576605	1.74678	0.642027	2.27736
O75947	ATP5H	K109	-0.165645	0.974962	1.30197	2.07817	-0.406875	0.683358	0.888375	2.24629
P48047	ATP5O	K192	-2.20213	1.41753	0.886305	2.35181	-2.907	1.12947	0.13099	2.2222
P05141	SLC25A5	K166	0.339896	-0.23144	0.769874	2.5558	-0.14759	-0.563718	-0.0789242	2.21211
P55084	HADHB	K188	0.086922	-0.619414	1.84832	2.53775	-0.491292	-0.940187	1.2925	2.21121
Q13423	NNT	K70	0.937344	0.478378	0.536225	1.69174	0.552189	-0.0305577	0.216607	2.19604
P53007	SLC25A1	K273	0.43495	-1.59963	0.865415	2.18549	-0.0689075	-2.2813	0.398657	2.18982
P43155	CRAT	K426	-0.094751	-0.293807	0.414594	2.19579	-0.692163	-0.99247	-0.502265	2.15735
Q9UJZ1	STOML2	K114	0.472117	0.501108	1.4025	2.46482	0.232108	0.0617508	0.977037	2.151
P28331	NDUFS1	K673	0.325039	0.692646	1.92282	2.21553	-0.26664	0.344414	1.25652	2.08591
Q16718	NDUFA5	K30	0.310005	1.23454	1.48355	1.78504	-0.664524	0.885176	1.19431	2.05908
P49748	ACADVL	K276	0.611848	1.03471	0.805421	1.27297	0.213498	1.06092	0.70781	2.05885
O75947	ATP5H	K9	1.09446	1.38496	1.78502	1.88526	0.853228	1.09336	1.37143	2.05339
O75947	ATP5H	K121	-0.165408	0.788626	1.12118	1.88227	-0.406638	0.497022	0.707581	2.0504
P49748	ACADVL	K264	0.848131	1.53985	1.30978	1.23557	0.449781	1.56606	1.21217	2.02145
P24539	ATP5F1	K233	0.536118	0.399173	0.572227	2.06855	0.669012	0.138545	-0.0337414	2.02031
P24539	ATP5F1	K139	-0.18019	1.09187	1.58909	2.0139	-0.0472957	0.831246	0.983119	1.96567
Q13423	NNT	K84	-1.5909	-0.17374	0.470458	1.45152	-1.97605	-0.682676	0.15084	1.95583
Q9NVI7	ATAD3A	K616	-0.359092	1.29829	-0.483688	1.84002	-0.266752	1.26548	-0.547191	1.94938
P43155	CRAT	K609	0.716734	0.311635	1.57465	1.98181	0.119322	-0.387028	0.657795	1.94338
P48047	ATP5O	K98	0.384054	-0.489283	0.778017	2.06357	-0.320818	-0.777346	0.0227021	1.93396
P06576	ATP5F1B	K480	-0.320892	1.01854	1.27656	2.00439	-0.760249	0.472572	0.136436	1.90005
P13073	COX4I1	K67	-0.091131	0.787931	1.43386	1.99281	-0.542144	0.970717	0.756686	1.88982
P34897	SHMT2	K474	-0.005424	0.472185	0.766889	1.52997	-0.172782	0.437969	0.48356	1.87737
Q13423	NNT	K939	-0.32294	-0.441939	2.01382	1.34944	-0.708095	-0.950875	1.6942	1.85375
O75947	ATP5H	K117	0.021605	0.555135	0.627852	1.66624	-0.219625	0.263531	0.214258	1.83436
P35232	PHB	K202	0.505466	0.26698	0.800591	1.42561	0.114798	-0.145531	-0.0198943	1.80831
P25705	ATP5F1A	K123	0.971903	1.1334	1.49125	2.28802	0.32574	0.340959	0.251849	1.7995
Q6NUK1	SLC25A24	K437	-0.108598	1.20091	1.5535	1.27415	-0.520024	0.859497	1.72	1.79285
P34897	SHMT2	K356	0.104008	0.80486	1.07261	1.43617	-0.0633499	0.770644	0.789277	1.78357
O75947	ATP5H	K78	0.957466	-2.20199	0.968247	1.59098	0.716236	-2.4936	0.554653	1.75911
P49748	ACADVL	K639	-0.438287	-0.576382	-1.77392	0.963083	-0.836637	-0.550177	-1.87153	1.74896
P06576	ATP5F1B	K426	-0.064497	1.02427	1.51123	1.85287	-0.503854	0.478305	0.37111	1.74853
Q9BRQ6	CHCHD6	K133	0.071815	-0.834452	-1.06852	0.616691	-1.16942	-0.031059	1.77833	1.74642
P49748	ACADVL	K331	0.187443	0.80948	0.945707	0.94635	-0.210907	0.835685	0.848096	1.73223
Q9NVI7	ATAD3A	K543	0.753984	0.916928	0.165482	1.62192	0.846324	0.884122	0.101979	1.73128
P36542	ATP5F1C	K79	1.00079	1.14918	1.36452	1.62756	0.938665	0.831878	1.1946	1.72452
P34897	SHMT2	K196	0.304572	1.41459	1.13018	1.35453	0.137214	1.38037	0.846856	1.70193
P31040	SDHA	K335	0.41305	0.664521	0.806803	2.31824	0.180389	0.244443	0.565573	1.69531
P55084	HADHB	K188	0.446141	1.26437	1.84486	2.02016	-0.132073	0.943594	1.28904	1.69362
P06576	ATP5F1B	K198	-0.377655	0.982557	1.51879	1.77621	-0.817012	0.436589	0.378667	1.67187
Q16718	NDUFA5	K60	-0.715864	0.356986	0.832702	1.36515	-1.69039	0.00762072	0.543458	1.63919
Q12931	TRAP1	K652	0.393435	0.331466	0.388904	1.87787	-0.115501	-0.274502	-0.318621	1.63542
P06576	ATP5F1B	K485	-0.129601	0.402682	1.05073	1.70798	-0.568958	-0.143286	-0.0893952	1.60365
P55084	HADHB	K277	-0.380792	0.938652	0.464615	1.91748	-0.959006	0.617879	-0.0912012	1.59094
P49821	NDUFV1	K81	-2.00123	0.736817	1.53293	1.09133	-2.64555	0.095271	0.664242	1.57734
P55084	HADHB	K277	0.911278	0.681516	0.60052	1.89169	0.333064	0.360743	0.0447038	1.56515
P23786	CPT2	K460	0.258953	0.472046	0.871885	1.56763	-0.379816	-0.556523	-0.351538	1.54615
P53007	SLC25A1	K160	0.97241	-0.033027	-0.250689	1.53302	0.468552	-0.714701	-0.717447	1.53735
P31040	SDHA	K608	-0.050212	1.63182	1.8554	2.15711	-0.282873	1.21174	1.61417	1.53418
Q00325	SLC25A3	K206	1.14212	1.06146	0.894303	2.40774	0.333938	0.131672	-0.030177	1.52021
P28331	NDUFS1	K499	0.478047	1.00762	1.2154	1.63578	-0.113632	0.659392	0.549098	1.50617
P24539	ATP5F1	K131	-0.39828	0.477493	0.351123	1.54158	-0.265386	0.216865	-0.254845	1.49334
P48047	ATP5O	K60	0.185455	0.660768	1.1788	1.6213	-0.519417	0.372705	0.423487	1.49169
Q13423	NNT	K403	-0.384018	0.932264	1.39926	0.961428	-0.769173	0.423328	1.07964	1.46573
P12236	SLC25A6	K23	0.03121	0.24161	0.283529	0.151646	-0.432412	0.293009	-0.103834	1.44147
P48047	ATP5O	K51	0.246659	0.733201	0.924173	1.56964	-0.458213	0.445138	0.168858	1.44003
P48047	ATP5O	K162	0.994917	0.873573	2.04534	1.56874	0.290045	0.58551	1.29003	1.43913
P31040	SDHA	K547	0.524225	0.381646	0.926719	2.04406	0.291564	-0.0384321	0.685489	1.42113
O75947	ATP5H	K58	-0.063177	0.555115	1.18905	1.25258	-0.304407	0.263511	0.775461	1.42071
P12236	SLC25A6	K199	-0.125176	-0.112971	0.617125	0.101768	-0.588798	-0.0615718	0.229762	1.3916
Q16891	IMMT	K451	2.86352	1.07388	0.782888	1.31059	2.64691	1.20046	0.412166	1.37399
P13073	COX4I1	K53	0.180126	1.49839	1.36324	1.4706	-0.270887	1.68118	0.686067	1.3676
Q9UJZ1	STOML2	K145	0.128248	0.862046	1.38425	1.66091	-0.111761	0.422689	0.958787	1.34709
Q02978	SLC25A11	K268	0.148319	0.329411	2.3012	1.25823	-0.483949	-0.250734	1.49137	1.33679
O75947	ATP5H	K78	-0.130959	2.27537	2.73457	1.1625	-0.372189	1.98377	2.32098	1.33062
O95831	AIFM1	K244	0.623083	1.36082	1.44187	1.65399	-0.132232	0.704555	0.152037	1.32745
P31040	SDHA	K179	0.623909	1.33445	0.944896	1.92473	0.391248	0.914375	0.703666	1.3018
O75947	ATP5H	K72	0.516195	0.570697	1.25565	1.10434	0.274965	0.279093	0.842053	1.27246
Q16891	IMMT	K282	0.824208	-0.328015	-1.73984	1.19433	0.607598	-0.201435	-2.11056	1.25774
Q9UJZ1	STOML2	K250	-1.54245	1.21084	1.80751	1.56419	-1.78246	0.771486	1.38205	1.25036
P48047	ATP5O	K176	-0.470097	0.764455	1.56175	1.36654	-1.17497	0.476392	0.806437	1.23693
P24539	ATP5F1	K126	-1.7148	1.17598	1.56878	1.27924	-1.58191	0.915352	0.962816	1.23101
P05141	SLC25A5	K163	0.214914	1.12132	0.493665	1.57226	-0.272572	0.789042	-0.355133	1.22857
P12236	SLC25A6	K96	-1.16657	0.522291	0.503663	-0.078422	-1.63019	0.57369	0.1163	1.21141
Q8NE86	MCU	K211	0.242783	1.17695	2.04855	1.53214	0.121104	1.0329	1.26363	1.2056
P55084	HADHB	K72	0.449678	0.717812	1.06291	1.52944	-0.128536	0.397039	0.507097	1.2029
Q8NE86	MCU	K332	0.173817	0.625491	1.45478	1.5126	0.0521384	0.481445	0.669857	1.18607
P06576	ATP5F1B	K259	0.373134	0.855409	1.138	1.28306	-0.0662232	0.309441	-0.00212122	1.17873
P05141	SLC25A5	K147	1.54188	1.78918	1.26823	1.51585	1.05439	1.4569	0.419434	1.17216
Q12931	TRAP1	K432	0.168841	-2.66789	0.993107	1.40661	-0.340095	-3.27385	0.285582	1.16416
Q5T9A4	ATAD3B	K394	1.20545	1.35341	0.613843	1.21632	1.18967	2.4093	0.741999	1.16251
O75947	ATP5H	K25	0.691579	1.14827	0.99801	0.992767	0.450349	0.856662	0.584416	1.16089
P49748	ACADVL	K278	-0.017137	0.736662	1.15891	0.355834	-0.415487	0.762867	1.0613	1.14171
P25705	ATP5F1A	K503	-0.256152	0.933571	0.824795	1.62743	-0.902315	0.141132	-0.414603	1.13891
Q99623	PHB2	K200	-0.472404	1.9976	1.48017	1.4295	-0.629448	1.65619	0.915544	1.13436
P34897	SHMT2	K459	0.565087	0.762612	0.86459	0.786182	0.397729	0.728396	0.581261	1.13358
P34897	SHMT2	K200	0.04466	0.530729	1.14258	0.777177	-0.122698	0.496513	0.85925	1.12458
P34897	SHMT2	K409	0.009615	0.717348	0.814317	0.762051	-0.157743	0.683132	0.530988	1.10945
P22695	UQCRC2	K42	-0.170891	0.846808	2.90966	1.21463	-0.288586	1.20711	2.38961	1.10093
P48047	ATP5O	K199	1.33872	0.639318	0.337873	1.21845	0.63385	0.351255	-0.417442	1.08884
Q00325	SLC25A3	K101	0.258157	-0.058058	-0.603987	1.97373	-0.550022	-0.987849	-1.52847	1.0862
P34897	SHMT2	K245	-0.033316	0.50204	0.596393	0.737816	-0.200674	0.467824	0.313064	1.08521
P20674	COX5A	K149	0.950186	1.17776	2.45284	3.23481	0.102189	0.641706	1.05449	1.08004
P56134	ATP5J2	K22	0.101579	0.521143	1.09191	1.5096	-0.82138	1.24614	-0.971592	1.07451
Q12931	TRAP1	K332	-1.11892	1.11679	1.23926	1.31186	-1.62785	0.510819	0.531737	1.06941
P22570	FDXR	K376	0.720874	0.095091	1.53032	1.5591	0.159181	-0.198868	0.618815	1.03805
P24539	ATP5F1	K154	-0.195643	0.926708	1.37053	1.08464	-0.0627487	0.66608	0.764562	1.0364
P48047	ATP5O	K158	0.235269	0.782813	1.22017	1.16247	-0.469603	0.49475	0.464853	1.03286
P25705	ATP5F1A	K123	-0.644218	0.929312	1.19801	1.51654	-1.29038	0.136873	-0.04139	1.02802
P34897	SHMT2	K103	1.04722	0.26074	-0.105605	0.674648	0.879864	0.226524	-0.388934	1.02205
P13073	COX4I1	K60	0.533168	-1.18358	-0.731021	1.09999	0.0821548	-1.0008	-1.40819	0.996992
P31040	SDHA	K541	-0.440473	0.257858	0.10194	1.59418	-0.673134	-0.16222	-0.13929	0.971249
P49748	ACADVL	K550	-0.554352	-0.00492	0.571957	0.181096	-0.952702	0.0212851	0.474346	0.966971
O75964	ATP5L	K66	0.143094	1.20358	1.44528	2.25592	-0.859789	0.38309	-0.664751	0.961965
P06576	ATP5F1B	K133	0.035913	0.959644	1.51094	1.05148	-0.403444	0.413676	0.370814	0.947142
P55084	HADHB	K72	0.48189	0.734618	1.32194	1.26256	-0.0963242	0.413845	0.766121	0.936021
P43155	CRAT	K261	-0.996881	1.0392	1.90919	0.960087	-1.59429	0.340538	0.992336	0.921651
P54886	ALDH18A1	K424	0.497378	0.151824	0.622918	1.3961	-0.0436412	-0.247621	0.0749747	0.901432
P53007	SLC25A1	K149	0.600603	-0.396265	-1.4549	0.895425	0.0967455	-1.07794	-1.92166	0.89976
P25705	ATP5F1A	K498	-0.058403	0.738786	1.04666	1.37072	-0.704566	-0.0536529	-0.19274	0.882203
P25705	ATP5F1A	K230	0.146989	0.877919	1.08766	1.36822	-0.499174	0.0854801	-0.15174	0.879709
Q00325	SLC25A3	K214	-0.433464	1.27717	1.64465	1.76529	-1.24164	0.347374	0.720171	0.877767
O75947	ATP5H	K32	-1.50459	0.873861	1.90212	0.703298	-1.74582	0.582257	1.48852	0.871421
O75746	SLC25A12	K406	0.100833	0.323973	1.20625	0.415139	-0.686599	-0.292385	0.644555	0.859323
P48047	ATP5O	K70	0.539815	0.337751	0.258	0.986136	-0.165057	0.0496878	-0.497315	0.856523
P22695	UQCRC2	K159	-0.093016	1.14699	1.59884	0.968966	-0.210711	1.50729	1.07879	0.855266
Q9NX63	CHCHD3	K76	0.522544	-0.238833	0.494007	0.508632	-0.32144	-0.523347	-0.547236	0.793178
Q00325	SLC25A3	K99	0.789775	1.43945	1.20661	1.68006	-0.0184041	0.50966	0.282127	0.792533
Q13423	NNT	K100	0.719104	1.16004	1.78582	0.277338	0.333949	0.651103	1.46621	0.781643
P12236	SLC25A6	K105	0.564747	0.708687	0.470821	-0.541822	0.101125	0.760086	0.0834585	0.748005
P25705	ATP5F1A	K506	0.350475	0.49265	0.488815	1.22147	-0.295688	-0.299789	-0.750583	0.732958
P25705	ATP5F1A	K427	1.61716	1.08015	0.667504	1.18469	0.970996	0.287708	-0.571894	0.696171
P30049	ATP5F1D	K136	0.063611	1.56611	1.68287	1.25475	-0.246729	0.878154	0.767544	0.685261
Q10713	PMPCA	K299	-0.722249	1.18688	1.46408	1.40854	-1.22814	0.65481	0.914164	0.672152
P25705	ATP5F1A	K434	0.10105	0.832502	1.04566	1.15322	-0.545113	0.0400631	-0.193736	0.6647
Q9UI09	NDUFA12	K43	-0.224666	-0.957366	-0.081566	0.39875	-0.388165	-1.55764	-0.676115	0.658902
P48047	ATP5O	K172	0.022694	0.859867	1.03205	0.782428	-0.682178	0.571804	0.276735	0.652815
P36542	ATP5F1C	K154	0.391842	0.801707	0.962497	0.548714	0.32972	0.484403	0.792572	0.645676
Q9NVI7	ATAD3A	K539	0.471123	0.591551	0.967842	0.535313	0.563463	0.558745	0.904339	0.644672
P05141	SLC25A5	K105	0.168686	0.172333	0.567082	0.976403	-0.3188	-0.159945	-0.281716	0.632711
Q9NWR8	MCUB	K191	-0.98447	2.24066	2.81236	2.45598	-0.895203	1.7604	0.39795	0.614812
Q6NUK1	SLC25A24	K228	-1.03365	-2.37923	-2.65744	0.071131	-1.44507	-2.72065	-2.49094	0.589832
Q9UJZ1	STOML2	K233	0.323732	0.697472	1.04136	0.872177	0.083723	0.258115	0.615899	0.558351
P48047	ATP5O	K192	-0.302806	0.227844	0.418423	0.660139	-1.00768	-0.0602192	-0.336892	0.530526
P35232	PHB	K128	-0.004199	-0.554096	-0.011016	0.136881	-0.394867	-0.966607	-0.831501	0.519583
P06576	ATP5F1B	K480	-0.803765	0.706896	0.640797	0.60958	-1.24312	0.160928	-0.499327	0.505243
Q9Y2C4	EXOG	K59	0.077943	0.324016	0.368064	-0.339747	-0.341056	0.592833	0.589014	0.504504
O75489	NDUFS3	K56	0.579723	0.792478	0.885132	1.05556	-0.329474	0.583337	-0.100368	0.499741
O95139	NDUFB6	K54	-0.454921	1.17062	1.50049	1.90095	-0.605481	-0.150157	1.40288	0.490064
Q9UJZ1	STOML2	K221	1.16986	-0.123673	-0.243019	0.787766	0.929851	-0.56303	-0.668478	0.47394
P36542	ATP5F1C	K49	0.903639	-0.134412	0.187603	0.344983	0.841517	-0.451716	0.017678	0.441945
Q9H936	SLC25A22	K80	-0.539683	0.223253	0.629502	0.916024	-1.15886	0.0752951	0.204043	0.427509
Q99623	PHB2	K244	-0.90021	0.893993	1.38276	0.707742	-1.05725	0.552576	0.818141	0.412607
P14927	UQCRB	K96	0.123371	0.258127	1.57455	0.963133	-0.138461	0.549719	0.632697	0.406336
P06576	ATP5F1B	K124	-0.709327	0.844637	1.82515	0.506239	-1.14868	0.298669	0.685028	0.401902
O43615	TIMM44	K415	0.408082	0.732554	-0.423935	1.64606	-0.175918	0.0039804	-1.69117	0.364514
P25705	ATP5F1A	K531	3.68787	-0.866405	-0.40177	0.805176	3.0417	-1.65884	-1.64117	0.316661
P24539	ATP5F1	K162	1.49656	-0.956034	-0.3934	0.327567	1.62945	-1.21666	-0.999368	0.279331
P49748	ACADVL	K103	-0.489069	-0.120819	0.249831	-0.52922	-0.887419	-0.0946139	0.15222	0.256655
P34897	SHMT2	K280	-0.486491	-1.83992	-1.48942	-0.101122	-0.653849	-1.87413	-1.77275	0.246277
P54886	ALDH18A1	K124	0.362012	0.087738	0.402723	0.737989	-0.179007	-0.311707	-0.14522	0.243317
Q12931	TRAP1	K518	-0.148556	-0.37713	0.227058	0.482812	-0.657492	-0.983098	-0.480467	0.240362
P54886	ALDH18A1	K347	0.405892	1.24578	1.31455	0.720279	-0.135127	0.846339	0.76661	0.225607
P14927	UQCRB	K45	0.145372	-0.347319	0.374393	0.782196	-0.11646	-0.055727	-0.567465	0.225399
P05141	SLC25A5	K199	-1.24296	0.46674	1.05948	0.568924	-1.73045	0.134462	0.21068	0.225232
Q00325	SLC25A3	K209	0.609538	0.54396	-0.630884	1.08531	-0.198641	-0.385831	-1.55536	0.197783
Q00325	SLC25A3	K234	0.220792	0.591994	2.00998	1.07903	-0.587387	-0.337797	1.0855	0.191506
P25705	ATP5F1A	K427	1.05523	0.420345	-0.777626	0.674966	0.409067	-0.372094	-2.01702	0.186451
O60313	OPA1	K834	-2.45026	0.127254	0.420593	0.455254	-2.64813	0.0623711	-0.120426	0.175486
P34897	SHMT2	K469	0.260352	0.411564	0.566345	-0.199043	0.0929941	0.377348	0.283016	0.148356
P12235	SLC25A4	K23	0.049132	0.360889	0.809002	0.246273	-0.936368	-0.782504	-0.639899	0.143279
P34897	SHMT2	K181	0.220253	0.777569	0.574386	-0.277333	0.0528951	0.743353	0.291057	0.0700658
P30049	ATP5F1D	K165	-0.184465	0.423388	0.579696	0.582922	-0.494805	-0.264568	-0.335634	0.0134309
Q9Y276	BCS1L	K213	-0.155173	0.23952	-0.330243	0.186176	-0.707058	0.0889603	-1.01192	0.00857707
Q12931	TRAP1	K424	-4.38612	1.01815	1.35241	0.17475	-4.89506	0.412179	0.644889	-0.0677001
P22830	FECH	K138	-1.70904	0.674948	0.605378	0.304722	-2.02866	0.430061	0.902277	-0.0704565
P05141	SLC25A5	K23	-0.040669	0.239	0.3664	0.266849	-0.528155	-0.0932783	-0.482398	-0.0768431
Q9NVI7	ATAD3A	K549	0.171155	-0.358254	-0.929333	-0.262489	0.263495	-0.39106	-0.992836	-0.15313
O43615	TIMM44	K264	0.001315	0.844388	1.19934	1.11872	-0.582685	0.115814	-0.0678941	-0.162825
P36542	ATP5F1C	K49	-0.942486	-1.19522	-1.17148	-0.315574	-1.00461	-1.51253	-1.34141	-0.218612
P06576	ATP5F1B	K264	0.30098	3.72194	5.0229	-0.174557	-0.138377	3.17598	3.88277	-0.278894
Q16718	NDUFA5	K55	-0.389724	0.668462	0.87658	-0.605434	-1.36425	0.319097	0.587336	-0.331393
Q9NVI7	ATAD3A	K539	-0.13404	1.10856	1.40264	-0.464806	-0.0416998	1.07576	1.33914	-0.355447
P31930	UQCRC1	K163	-0.3598	1.06557	1.02244	-0.14338	-0.871774	0.898215	0.335375	-0.356261
P34897	SHMT2	K464	0.245318	-0.48317	-0.920987	-0.720934	0.0779601	-0.517386	-1.20432	-0.373535
P25705	ATP5F1A	K434	0.064937	0.505043	0.950718	0.11481	-0.581226	-0.287396	-0.28868	-0.373705
O75947	ATP5H	K144	-1.73736	-0.423742	1.40902	-0.542433	-1.97859	-0.715346	0.995423	-0.37431
Q8NE86	MCU	K332	-0.923664	0.490159	0.373165	-0.064439	-1.04534	0.346113	-0.411758	-0.390976
P48047	ATP5O	K54	0.647821	-0.355259	-1.44233	-0.292361	-0.057051	-0.643322	-2.19764	-0.421974
Q00325	SLC25A3	K112	-0.647366	0.849273	1.06095	0.460658	-1.45555	-0.080518	0.136472	-0.426867
O75489	NDUFS3	K109	0.151097	2.51976	2.3219	0.101107	-0.7581	2.31062	1.3364	-0.454709
P34897	SHMT2	K181	2.11878	3.55249	3.21076	-0.830841	1.95142	3.51827	2.92743	-0.483442
O43615	TIMM44	K282	0.277094	0.337758	0.432558	0.723767	-0.306906	-0.390816	-0.834678	-0.557783
Q99623	PHB2	K244	-0.618375	-0.75737	-0.001002	-0.443474	-0.775419	-1.09879	-0.565624	-0.738609
Q5T9A4	ATAD3B	K135	-0.16077	-0.787971	-2.75029	-0.714054	-0.176553	0.26792	-2.62214	-0.76786
P53007	SLC25A1	K255	0.946052	-0.015158	-0.391345	-0.911954	0.442194	-0.696832	-0.858103	-0.907619
P25705	ATP5F1A	K427	-1.01236	-1.48725	-1.33924	-0.428566	-1.65853	-2.27969	-2.57864	-0.917081
P14927	UQCRB	K12	-0.128188	0.58017	0.552541	-0.362558	-0.39002	0.871762	-0.389317	-0.919355
Q00325	SLC25A3	K209	-2.61057	-1.08138	-0.936328	-0.050601	-3.41875	-2.01117	-1.86081	-0.938126
P53007	SLC25A1	K277	-2.6246	-1.08377	-2.47518	-0.944634	-3.12846	-1.76545	-2.94194	-0.940299
P56134	ATP5J2	K54	-4.92519	-0.680137	-0.468199	-0.53525	-5.84815	0.044856	-2.5317	-0.970345
P99999	CYCS	K87	-0.198813	0.375631	0.744036	0.607165	-0.175543	0.312128	0.224997	-0.973463
O75027	ABCB7	K361	-0.092151	0.99429	1.1787	0.312288	-1.20185	0.0382333	-0.0441056	-1.06233
P05141	SLC25A5	K199	-0.437094	0.086279	1.31295	-0.745895	-0.92458	-0.245999	0.464152	-1.08959
P48047	ATP5O	K60	-0.119619	1.25333	1.74417	-1.00737	-0.824491	0.965269	0.988851	-1.13698
P31040	SDHA	K498	-0.569377	1.4913	1.87168	-0.537583	-0.802038	1.07122	1.63045	-1.16051
P54886	ALDH18A1	K643	-0.074677	-1.83496	-1.28905	-0.919754	-0.615696	-2.2344	-1.83699	-1.41443
P06576	ATP5F1B	K522	1.61104	-2.70339	-4.12418	-1.40123	1.17169	-3.24936	-5.26431	-1.50557
Q15070	OXA1L	K187	-0.0204	1.47286	1.73733	0.041026	-0.26285	2.21223	2.10506	-1.57909
P99999	CYCS	K87	0.369943	-1.19079	0.629735	-0.061024	0.393213	-1.25429	0.110696	-1.64165
Q6NUK1	SLC25A24	K231	-1.47849	0.271398	0.735471	-2.24399	-1.88991	-0.0700185	0.901974	-1.72529
P25705	ATP5F1A	K539	1.03981	-1.47934	-2.84476	-1.36619	0.393648	-2.27178	-4.08416	-1.85471
O14548	COX7A2L	K4	-1.39725	-0.959878	0.580332	-2.71753	-0.640916	-0.371304	1.48542	-1.94404
Q00325	SLC25A3	K214	1.96215	-1.35271	0.862899	-1.09798	1.15397	-2.2825	-0.061581	-1.98551
P99999	CYCS	K100	-0.646811	0.523664	0.70546	-0.445432	-0.623541	0.460161	0.186421	-2.02606
P22570	FDXR	K287	1.34618	-1.56545	-1.15009	-1.50566	0.784487	-1.85941	-2.06159	-2.02671
P25705	ATP5F1A	K132	2.71718	-1.9484	-1.19663	-1.56672	2.07101	-2.74083	-2.43603	-2.05524
Q00325	SLC25A3	K295	0.051729	-2.95286	-2.5939	-1.35154	-0.75645	-3.88265	-3.51838	-2.23906
Q99623	PHB2	K250	0.3579	0.259695	-0.213975	-2.93	0.200856	-0.0817215	-0.778597	-3.22514
P56381	ATP5F1E	K28	-0.481479	-1.18554	-1.48713	-1.47799
P56381	ATP5F1E	K21	0.185997	0.459585	-1.07861	2.25806
P56381	ATP5F1E	K32	0.380259	0.087715	0.30888	-0.014196
Q9HD23	MRS2	K90	0.424334	0.467149	1.90784	0.63769

## Sheet: matrix
Acetylation peptide abundances of mitochondrial matrix proteins
			Acetyl-K intensity fold change (log2FC)				Acetyl-K normalized to protein intensity (log2FC)
Uniprot Protein Accession #	Gene symbol	Acetylation site on protein	24 hpi/mock	48 hpi/mock	72 hpi/mock	96 hpi/mock	24 hpi/mock	48 hpi/mock	72 hpi/mock	96 hpi/mock
P08559	PDHA1	K321	5.77777	6.84077	7.62992	7.65889	5.30684	6.44241	7.91975	7.40671
P11177	PDHB	K227	3.33793	-0.837785	-0.415693	5.08573	3.41193	-1.54266	-1.25323	5.327
P11177	PDHB	K336	1.13359	3.68582	4.28397	4.78355	1.20759	2.98095	3.44643	5.02482
P00367	GLUD1	K457	-0.215287	2.87175	3.37338	5.24563	-0.568046	2.27529	2.5977	4.76434
Q5JRX3	PITRM1	K287	1.59398	-0.017978	-0.302224	4.00655	1.42022	0.385564	-0.433155	4.48249
P10809	HSPD1	K191	2.30312	2.00476	2.14738	3.90083	2.52239	2.23922	1.84872	4.21915
P30038	ALDH4A1	K93	0.991506	2.06801	-0.657113	4.28911	0.244763	1.6984	-1.0334	4.12948
P38117	ETFB	K19	0.248398	0.5485	2.57521	3.92387	-0.323036	0.700503	1.84056	4.06152
P06576	ATP5F1B	K259	0.022182	3.69811	4.11648	4.1463	-0.417175	3.15214	2.97636	4.04197
Q9NSE4	IARS2	K189	1.35866	0.54354	-1.93961	4.09638	1.05415	0.389086	-2.72034	3.96545
O95571	ETHE1	K172	-1.24413	0.861147	1.13016	3.73416	-1.1762	0.0956123	0.201881	3.86232
Q9NVI7	ATAD3A	K472	0.780569	0.264579	0.043227	3.71578	0.872909	0.231773	-0.0202759	3.82514
Q8NCN5	PDPR	K854	3.17938	-0.368164	3.0033	3.98726	2.96526	-0.768702	2.34064	3.77438
P10809	HSPD1	K233	0.712331	-0.338299	2.63174	3.45486	0.931601	-0.103834	2.33308	3.77319
P38117	ETFB	K210	1.69318	0.253284	-0.155004	3.21495	1.12174	0.405287	-0.889659	3.3526
Q9HA77	CARS2	K223	0.287585	1.047	1.02316	3.08274	-0.161316	0.95074	1.60308	3.32231
P10809	HSPD1	K359	1.93907	2.39679	2.75524	2.99898	2.15834	2.63125	2.45658	3.3173
Q5JRX3	PITRM1	K305	1.38014	2.63046	3.0485	2.80869	1.20637	3.034	2.91757	3.28463
P34897	SHMT2	K269	0.196907	1.27434	2.34352	2.84999	0.0295491	1.24012	2.06019	3.19739
P00505	GOT2	K404	1.0685	2.67051	3.30434	3.28925	0.508762	1.85575	2.21756	3.17955
Q9UIJ7	AK3	K80	1.84816	1.25287	2.45632	3.14306	1.22243	1.41291	1.84185	3.16048
Q9UIJ7	AK3	K122	3.28761	1.03344	1.30642	3.12755	2.66187	1.19348	0.691941	3.14497
P22695	UQCRC2	K359	1.12124	2.32997	3.13717	3.23949	1.00355	2.69027	2.61712	3.12579
P11177	PDHB	K347	0.328293	1.38281	2.31599	2.80065	0.402294	0.677943	1.47845	3.04192
P49590	HARS2	K52	-0.415723	0.205685	1.50046	2.66706	-0.693113	-0.0171196	1.31903	2.96042
P36957	DLST	K277	1.50812	-0.156895	1.19511	2.38474	1.07837	-0.399345	0.941728	2.94538
P30405	PPIF	K86	1.09909	2.04863	0.614241	3.84796	0.304985	1.23388	-0.385037	2.94107
P10809	HSPD1	K359	-0.590834	1.81807	2.29689	2.59917	-0.371564	2.05253	1.99823	2.9175
P10809	HSPD1	K516	0.340802	1.07048	2.00174	2.59058	0.560072	1.30495	1.70308	2.9089
P09622	DLD	K155	1.93629	1.6425	1.53589	3.87198	1.11907	1.02614	0.60081	2.84908
P23368	ME2	K240	0.457701	2.23073	3.01039	3.59147	-0.425138	1.44665	1.79751	2.84817
P36542	ATP5F1C	K115	1.06363	1.65156	2.07272	2.73565	1.00151	1.33426	1.90279	2.83261
P10515	DLAT	K368	0.035633	2.16125	2.64319	3.13836	-0.320511	1.6748	2.54423	2.81644
O00330	PDHX	K194	-0.085077	0.273311	0.749454	2.25652	-0.455799	-0.0692437	0.7786	2.80024
P08559	PDHA1	K77	-0.292405	0.829572	1.71913	3.0432	-0.763332	0.431222	2.00895	2.79102
P10809	HSPD1	K389	2.21905	0.813101	1.57106	2.47223	2.43832	1.04757	1.2724	2.79056
P00505	GOT2	K296	0.691711	0.715282	1.34856	2.87695	0.131974	-0.0994735	0.261775	2.76725
P11177	PDHB	K68	-0.61066	2.23486	2.82577	2.52539	-0.536659	1.52999	1.98823	2.76666
Q9NVH6	TMLHE	K236	0.250786	3.48427	3.54836	3.74098	-1.35897	1.90075	1.29377	2.74966
P13804	ETFA	K85	1.52415	2.00437	2.47989	2.72713	0.834399	1.62364	1.5908	2.74747
P06576	ATP5F1B	K519	0.576231	1.97986	2.28404	2.85017	0.136874	1.43389	1.14391	2.74584
P31040	SDHA	K538	0.800945	1.5912	1.59127	3.36163	0.568284	1.17112	1.35004	2.7387
P10809	HSPD1	K180	-0.697456	1.5698	1.58948	2.38036	-0.478186	1.80427	1.29083	2.69869
Q5JRX3	PITRM1	K759	0.086387	2.19637	0.632232	2.20836	-0.0873801	2.59991	0.501301	2.6843
Q5JRX3	PITRM1	K41	2.86239	0.58715	0.573927	2.16138	2.68863	0.990692	0.442996	2.63732
O75390	CS	K215	-0.858655	1.33106	1.60743	3.43983	-1.31494	1.38695	0.790221	2.59987
P23368	ME2	K24	1.10393	1.5592	0.976198	3.31989	0.221089	0.775118	-0.236683	2.57659
P23368	ME2	K240	0.105248	2.19038	2.6844	3.31136	-0.777591	1.4063	1.47152	2.56806
Q16795	NDUFA9	K348	1.58478	2.33005	2.30639	2.53834	1.01529	2.21902	1.77134	2.54412
P09622	DLD	K155	-0.147068	-0.328525	-0.622953	3.56245	-0.964282	-0.944883	-1.55804	2.53955
P55809	OXCT1	K185	3.31867	2.85963	2.05682	2.68996	2.81177	2.68843	2.14916	2.52646
Q5JRX3	PITRM1	K946	0.916534	0.93302	-0.6103	2.03301	0.742767	1.33656	-0.741231	2.50894
Q969Z0	TBRG4	K453	1.98422	2.61461	2.90568	2.88975	1.50292	2.04027	2.38967	2.50349
Q9NSE4	IARS2	K781	2.18398	2.11922	1.96361	2.61092	1.87947	1.96477	1.18288	2.47999
P23368	ME2	K240	1.28576	2.02339	3.01942	3.21626	0.402918	1.2393	1.80654	2.47296
O00330	PDHX	K491	-0.536933	0.671149	1.01851	1.90322	-0.907655	0.328594	1.04765	2.44694
Q13423	NNT	K166	1.03239	1.11486	1.37112	1.92572	0.647232	0.605923	1.0515	2.43002
O00330	PDHX	K120	0.376482	-0.1423	-0.005631	1.88117	0.00575972	-0.484855	0.0235153	2.42489
P25705	ATP5F1A	K161	0.309536	2.48036	2.79863	2.90579	-0.336627	1.68793	1.55923	2.41727
O75439	PMPCB	K478	0.501475	0.67139	0.088885	2.9121	-0.0602177	-0.0174617	-0.428139	2.41334
P22695	UQCRC2	K42	-0.307669	1.9011	2.20912	2.5069	-0.425364	2.26141	1.68908	2.3932
Q5T9A4	ATAD3B	K505	0.418761	1.22258	1.12777	2.44536	0.402978	2.27847	1.25593	2.39155
P31040	SDHA	K608	0.358338	1.93943	0.989101	3.00814	0.125677	1.51935	0.747871	2.38521
P06576	ATP5F1B	K259	0.731072	0.973736	0.90818	2.47824	0.291715	0.427768	-0.231944	2.3739
Q8IYB8	SUPV3L1	K99	0.492707	1.63239	2.15132	2.91815	0.00316406	1.16667	0.85325	2.36922
Q96EY1	DNAJA3	K385	0.891641	-0.006274	1.11414	2.26437	0.518689	-0.55619	0.612318	2.36288
P05091	ALDH2	K383	0.079109	0.339178	0.488752	2.12966	-0.647722	-0.674463	0.176087	2.33223
P00367	GLUD1	K200	-0.22166	2.50485	3.08804	2.80338	-0.574419	1.90839	2.31236	2.32208
P11310	ACADM	K301	-0.272693	-0.464255	-0.260522	2.2981	-0.708855	-0.900417	-1.54029	2.30678
P05091	ALDH2	K368	0.716986	1.41232	0.545929	2.09172	-0.00984522	0.398676	0.233264	2.29429
P10809	HSPD1	K191	-0.188813	0.88433	1.08352	1.95719	0.030457	1.1188	0.78486	2.27552
Q16836	HADH	K179	0.826621	1.301	1.87512	2.60265	0.489766	1.29237	1.89254	2.27037
P55809	OXCT1	K418	0.182819	1.42617	1.77355	2.41889	-0.324088	1.25496	1.86589	2.25539
Q04837	SSBP1	K51	0.667185	2.28937	2.80605	2.88364	0.450575	1.71212	2.2522	2.23932
P10809	HSPD1	K396	0.254803	1.01256	1.4429	1.89748	0.474073	1.24703	1.14424	2.2158
Q13423	NNT	K70	0.937344	0.478378	0.536225	1.69174	0.552189	-0.0305577	0.216607	2.19604
P08559	PDHA1	K321	0.717085	2.51422	2.89127	2.43948	0.246158	2.11587	3.18109	2.18731
Q02218	OGDH	K899	0.846319	1.62868	1.46596	2.60873	-0.0887635	1.0996	0.547573	2.18113
P08559	PDHA1	K77	-0.228131	0.217781	1.9942	2.42623	-0.699058	-0.180569	2.28403	2.17406
P10809	HSPD1	K218	0.110829	0.695814	1.21177	1.85153	0.330099	0.930279	0.913116	2.16986
P43155	CRAT	K426	-0.094751	-0.293807	0.414594	2.19579	-0.692163	-0.99247	-0.502265	2.15735
P61604	HSPE1	K80	0.437339	0.085003	-2.39638	2.5412	0.427275	-0.186423	-3.24438	2.15715
P11182	DBT	K304	0.813827	1.56442	1.77517	2.83822	-0.214035	1.50645	1.87367	2.15654
Q9HCC0	MCCC2	K512	-0.040253	0.407462	0.952151	2.16992	0.0428882	-0.242383	0.616439	2.15271
P10809	HSPD1	K82	-1.25508	1.5541	2.12988	1.82362	-1.03581	1.78856	1.83123	2.14194
P10809	HSPD1	K359	-3.04775	1.51239	1.93573	1.78957	-2.82848	1.74685	1.63707	2.1079
Q9UIJ7	AK3	K189	-0.622807	-0.082581	0.672803	2.07966	-1.24855	0.0774594	0.0583287	2.09708
P10809	HSPD1	K389	0.49286	0.526546	0.667653	1.77776	0.71213	0.761011	0.368995	2.09609
Q02218	OGDH	K970	0.328942	0.984398	1.43807	2.52327	-0.606141	0.455327	0.519683	2.09567
Q9NSE4	IARS2	K479	1.09825	1.73242	-0.167737	2.22429	0.793735	1.57796	-0.948467	2.09336
Q16718	NDUFA5	K30	0.310005	1.23454	1.48355	1.78504	-0.664524	0.885176	1.19431	2.05908
Q02218	OGDH	K401	4.4455	0.383781	4.97712	2.48285	3.51042	-0.14529	4.05874	2.05525
Q9HA77	CARS2	K198	0.063444	0.684387	1.24921	1.80363	-0.385457	0.588125	1.82913	2.04319
P10809	HSPD1	K516	0.033146	0.739775	1.15101	1.72311	0.252416	0.97424	0.852355	2.04143
P09622	DLD	K420	-0.480946	1.40506	2.80881	3.05959	-1.29816	0.788706	1.87373	2.03669
P10809	HSPD1	K473	0.074802	0.988065	1.25345	1.71615	0.294072	1.22253	0.954793	2.03447
Q9UGM6	WARS2	K234	0.783379	1.98963	4.06998	2.49882	-1.56202	0.998314	3.65098	2.02789
P36957	DLST	K307	0.455778	0.734697	1.487	1.46628	0.0260281	0.492247	1.23361	2.02692
P00505	GOT2	K227	0.091717	-0.233735	0.863445	2.13187	-0.46802	-1.04849	-0.223339	2.02217
Q9UIJ7	AK3	K203	0.491412	0.955124	0.934674	2.00068	-0.134326	1.11516	0.3202	2.01809
Q9Y2Z4	YARS2	K355	-0.008896	0.980683	1.429	3.06416	-1.06825	-0.0393747	-0.0875205	2.01453
Q9HAV7	GRPEL1	K186	-0.826578	2.29614	2.53557	1.95631	-0.68893	2.42272	2.66215	2.0092
P10809	HSPD1	K156	-0.536864	0.562554	-0.155023	1.67282	-0.317594	0.797019	-0.453681	1.99114
P09622	DLD	K104	-1.7261	2.11545	3.38393	3.00514	-2.54331	1.49909	2.44885	1.98223
P10809	HSPD1	K516	0.677255	1.28368	1.34244	1.63918	0.896525	1.51815	1.04378	1.9575
Q13423	NNT	K84	-1.5909	-0.17374	0.470458	1.45152	-1.97605	-0.682676	0.15084	1.95583
Q9NVI7	ATAD3A	K616	-0.359092	1.29829	-0.483688	1.84002	-0.266752	1.26548	-0.547191	1.94938
Q16795	NDUFA9	K147	0.397966	1.16244	1.67874	1.93811	-0.171525	1.05141	1.14369	1.94389
P43155	CRAT	K609	0.716734	0.311635	1.57465	1.98181	0.119322	-0.387028	0.657795	1.94338
P06576	ATP5F1B	K480	-0.320892	1.01854	1.27656	2.00439	-0.760249	0.472572	0.136436	1.90005
P34897	SHMT2	K474	-0.005424	0.472185	0.766889	1.52997	-0.172782	0.437969	0.48356	1.87737
Q7L0Y3	TRMT10C	K268	-0.002036	1.83784	2.4127	1.83453	-0.438198	1.53918	1.59712	1.86515
P08559	PDHA1	K77	-0.268693	0.544935	1.4436	2.1061	-0.73962	0.146585	1.73343	1.85392
Q13423	NNT	K939	-0.32294	-0.441939	2.01382	1.34944	-0.708095	-0.950875	1.6942	1.85375
P00505	GOT2	K404	0.041992	0.818333	1.81778	1.9313	-0.517745	0.00357752	0.730993	1.8216
Q5T160	RARS2	K138	0.480919	-0.225358	-0.461602	1.47893	-1.15414	-1.7797	-1.38228	1.81171
P10809	HSPD1	K352	-0.638779	1.66192	2.0021	1.49084	-0.419509	1.89638	1.70344	1.80916
P25705	ATP5F1A	K123	0.971903	1.1334	1.49125	2.28802	0.32574	0.340959	0.251849	1.7995
Q04837	SSBP1	K103	0.730453	1.78186	0.884605	2.44241	0.513843	1.20461	0.330753	1.7981
P34897	SHMT2	K356	0.104008	0.80486	1.07261	1.43617	-0.0633499	0.770644	0.789277	1.78357
P10809	HSPD1	K473	-0.161291	-0.228468	0.737068	1.4626	0.057979	0.00599725	0.43841	1.78093
P11177	PDHB	K354	-0.20172	0.446799	1.26865	1.51307	-0.127719	-0.258073	0.43111	1.75434
P06576	ATP5F1B	K426	-0.064497	1.02427	1.51123	1.85287	-0.503854	0.478305	0.37111	1.74853
P38117	ETFB	K221	-0.194259	0.330958	1.06818	1.60135	-0.765693	0.482961	0.333521	1.739
Q9NVI7	ATAD3A	K543	0.753984	0.916928	0.165482	1.62192	0.846324	0.884122	0.101979	1.73128
Q5JRX3	PITRM1	K1027	-0.935145	1.61098	1.9296	1.25431	-1.10891	2.01453	1.79867	1.73024
P36542	ATP5F1C	K79	1.00079	1.14918	1.36452	1.62756	0.938665	0.831878	1.1946	1.72452
Q16836	HADH	K125	0.795157	1.16493	1.68686	2.05014	0.458302	1.1563	1.70428	1.71786
P00367	GLUD1	K191	-0.214193	0.444032	1.5543	2.18376	-0.566952	-0.152426	0.77862	1.70246
P34897	SHMT2	K196	0.304572	1.41459	1.13018	1.35453	0.137214	1.38037	0.846856	1.70193
P31040	SDHA	K335	0.41305	0.664521	0.806803	2.31824	0.180389	0.244443	0.565573	1.69531
P06576	ATP5F1B	K198	-0.377655	0.982557	1.51879	1.77621	-0.817012	0.436589	0.378667	1.67187
P00505	GOT2	K296	-0.09752	1.50891	1.8445	1.78041	-0.657257	0.694157	0.757716	1.67072
P10809	HSPD1	K96	0.55334	0.750868	0.89861	1.35074	0.77261	0.985333	0.599952	1.66906
Q5JRX3	PITRM1	K759	-0.866369	0.704948	1.5181	1.17567	-1.04014	1.10849	1.38717	1.65161
Q16836	HADH	K249	0.2517	0.761214	1.14279	1.97874	-0.0851546	0.752584	1.16021	1.64647
P30044	PRDX5	K75	0.118571	1.47827	1.38828	1.50133	-0.359624	0.954208	0.841325	1.64375
P08559	PDHA1	K63	0.220192	0.919231	1.56703	1.89309	-0.250735	0.520881	1.85686	1.64091
Q16718	NDUFA5	K60	-0.715864	0.356986	0.832702	1.36515	-1.69039	0.00762072	0.543458	1.63919
Q12931	TRAP1	K652	0.393435	0.331466	0.388904	1.87787	-0.115501	-0.274502	-0.318621	1.63542
Q16836	HADH	K185	0.038787	0.421206	1.31198	1.96183	-0.298068	0.412576	1.3294	1.62955
P09622	DLD	K132	0.851245	0.839172	2.18208	2.6416	0.0340311	0.222814	1.247	1.6187
P00505	GOT2	K122	0.92583	1.38485	1.59964	1.71969	0.366093	0.570096	0.512861	1.61
P13804	ETFA	K139	0.429043	0.823909	1.48733	1.58702	-0.260703	0.44318	0.598247	1.60736
P06576	ATP5F1B	K485	-0.129601	0.402682	1.05073	1.70798	-0.568958	-0.143286	-0.0893952	1.60365
Q16762	TST	K154	-0.397345	0.924415	0.993533	1.90217	-0.812022	-0.0360967	-0.413004	1.60233
P09622	DLD	K417	0.012357	1.06447	1.87306	2.61027	-0.804857	0.448112	0.93798	1.58736
P49821	NDUFV1	K81	-2.00123	0.736817	1.53293	1.09133	-2.64555	0.095271	0.664242	1.57734
Q8IYB8	SUPV3L1	K108	0.242578	0.259219	0.43626	2.11205	-0.246965	-0.206494	-0.861812	1.56312
P61604	HSPE1	K28	0.024795	-0.299161	1.199	1.94383	0.0147313	-0.570587	0.350998	1.55978
P55809	OXCT1	K406	-0.517071	0.871468	1.12519	1.72024	-1.02398	0.700261	1.21753	1.55674
P09622	DLD	K420	-0.157289	0.99681	1.44211	2.57469	-0.974503	0.380452	0.50703	1.55179
P23786	CPT2	K460	0.258953	0.472046	0.871885	1.56763	-0.379816	-0.556523	-0.351538	1.54615
P10809	HSPD1	K359	-0.202355	0.596986	-0.2193	1.22207	0.016915	0.831451	-0.517958	1.54039
P31040	SDHA	K608	-0.050212	1.63182	1.8554	2.15711	-0.282873	1.21174	1.61417	1.53418
P10809	HSPD1	K469	0.200887	0.359559	0.833295	1.21463	0.420157	0.594024	0.534637	1.53295
P00367	GLUD1	K503	0.226167	1.72443	2.75408	1.98046	-0.126592	1.12798	1.9784	1.49916
P23368	ME2	K156	0.444671	1.92823	2.78347	2.24186	-0.438168	1.14414	1.57059	1.49856
P10809	HSPD1	K301	-0.047543	0.727004	1.08664	1.16782	0.171727	0.961469	0.787984	1.48614
P61604	HSPE1	K66	0.779819	0.400482	0.652411	1.8628	0.769755	0.129056	-0.195586	1.47875
Q969Z0	TBRG4	K337	1.55256	2.15479	2.21227	1.85553	1.07126	1.58045	1.69626	1.46927
Q13423	NNT	K403	-0.384018	0.932264	1.39926	0.961428	-0.769173	0.423328	1.07964	1.46573
P10515	DLAT	K362	-0.502641	0.066839	0.59515	1.77548	-0.858785	-0.419618	0.496192	1.45356
Q04837	SSBP1	K113	0.160939	1.60454	2.24252	2.09121	-0.0556711	1.02729	1.68867	1.4469
P00505	GOT2	K107	-0.077042	0.848535	1.12792	1.55505	-0.636779	0.0337795	0.0411322	1.44535
P10809	HSPD1	K249	1.75212	1.43273	1.69203	1.11161	1.97139	1.66719	1.39337	1.42994
Q96RQ3	MCCC1	K295	-0.224019	1.89428	1.94502	2.45002	-1.40162	0.296393	0.425477	1.42357
P31040	SDHA	K547	0.524225	0.381646	0.926719	2.04406	0.291564	-0.0384321	0.685489	1.42113
Q9NSE4	IARS2	K775	-0.125184	0.862139	1.69989	1.54557	-0.429695	0.707685	0.919156	1.41464
P10809	HSPD1	K523	-0.32785	0.418709	1.04094	1.08778	-0.10858	0.653174	0.742284	1.40611
O00330	PDHX	K394	-0.645192	0.685602	1.62897	0.8582	-1.01591	0.343047	1.65812	1.40192
Q9NSE4	IARS2	K74	0.406484	1.29909	1.26035	1.52992	0.101973	1.14464	0.479625	1.39899
P05166	PCCB	K101	0.287309	1.09628	0.256372	2.08614	-1.20018	0.476163	-0.986078	1.39192
P36957	DLST	K353	0.311228	-0.00431	0.428393	0.82358	-0.118522	-0.24676	0.175009	1.38422
P23368	ME2	K272	0.072579	1.80107	2.2171	2.10997	-0.81026	1.01699	1.00422	1.36667
Q8IYB8	SUPV3L1	K243	-0.057932	0.113445	1.99985	1.9141	-0.547475	-0.352268	0.701774	1.36517
Q5JRX3	PITRM1	K45	0.02426	0.602236	0.808127	0.887616	-0.149507	1.00578	0.677196	1.36355
Q16836	HADH	K179	-0.223766	0.990181	0.656156	1.6826	-0.560621	0.981551	0.673573	1.35032
P22033	MUT	K212	-0.048309	0.938002	1.16767	1.23296	-0.424599	0.391046	0.208644	1.347
P61604	HSPE1	K70	0.04954	0.829199	1.36579	1.70885	0.0394763	0.557773	0.517797	1.3248
Q02218	OGDH	K943	0.201279	1.43387	1.89783	1.74493	-0.733804	0.904799	0.979449	1.31732
P31040	SDHA	K179	0.623909	1.33445	0.944896	1.92473	0.391248	0.914375	0.703666	1.3018
O00330	PDHX	K325	-0.339821	0.596668	1.43523	0.748515	-0.710543	0.254113	1.46438	1.29223
P09622	DLD	K122	1.66029	1.16272	1.88497	2.30896	0.843073	0.546358	0.949886	1.28606
Q15031	LARS2	K328	0.079182	0.850436	0.459932	1.66669	-0.615921	0.126222	-0.84341	1.27823
Q9NSE4	IARS2	K277	0.011995	1.00937	1.10295	1.4042	-0.292516	0.854912	0.322221	1.27327
Q9HA77	CARS2	K323	-0.628139	-0.670458	-0.240167	1.03348	-1.07704	-0.76672	0.339755	1.27305
Q9HAV7	GRPEL1	K157	-1.83343	-0.308342	-0.214275	1.20465	-1.69578	-0.181762	-0.0876945	1.25755
P09622	DLD	K122	0.198859	1.02359	1.81208	2.26025	-0.618355	0.407229	0.876998	1.23735
P23368	ME2	K94	0.483328	1.36538	1.93978	1.96213	-0.399511	0.581297	0.726899	1.21883
Q5JRX3	PITRM1	K884	-1.32561	0.943659	1.17229	0.741252	-1.49938	1.3472	1.04136	1.21719
P13804	ETFA	K126	-2.25589	0.380422	0.935823	1.19683	-2.94564	-0.000307449	0.0467389	1.21717
Q9Y2Z4	YARS2	K49	1.74448	2.47217	2.64518	2.25752	0.685122	1.45212	1.12866	1.20789
P06576	ATP5F1B	K259	0.373134	0.855409	1.138	1.28306	-0.0662232	0.309441	-0.00212122	1.17873
P13804	ETFA	K232	0.313056	0.01637	1.29656	1.15762	-0.37669	-0.364359	0.407481	1.17797
P30837	ALDH1B1	K364	0.821178	1.26615	2.02301	1.3867	0.320376	0.595305	1.2314	1.16637
Q12931	TRAP1	K432	0.168841	-2.66789	0.993107	1.40661	-0.340095	-3.27385	0.285582	1.16416
Q5T9A4	ATAD3B	K394	1.20545	1.35341	0.613843	1.21632	1.18967	2.4093	0.741999	1.16251
P09622	DLD	K410	-0.193173	0.455961	0.635868	2.1683	-1.01039	-0.160397	-0.299215	1.1454
P25705	ATP5F1A	K503	-0.256152	0.933571	0.824795	1.62743	-0.902315	0.141132	-0.414603	1.13891
Q07021	C1QBP	K91	0.418494	0.99331	0.976242	0.596921	1.25757	1.31344	1.30178	1.13854
Q02218	OGDH	K561	-1.11112	2.00711	2.27379	1.56299	-2.04621	1.47804	1.3554	1.13538
P34897	SHMT2	K459	0.565087	0.762612	0.86459	0.786182	0.397729	0.728396	0.581261	1.13358
P34897	SHMT2	K200	0.04466	0.530729	1.14258	0.777177	-0.122698	0.496513	0.85925	1.12458
Q99797	MIPEP	K83	-2.04362	1.16118	0.589986	0.64866	-2.57469	0.870761	0.326952	1.12059
Q9NSE4	IARS2	K233	0.814932	1.40282	1.73222	1.24888	0.510421	1.24837	0.951487	1.11795
Q8WWC4	MAIP1	K173	-0.105537	0.786534	0.822483	1.59392	-0.129857	0.716145	0.477655	1.11676
P38117	ETFB	K248	0.218579	0.5392	0.911553	0.97803	-0.352855	0.691203	0.176898	1.11568
P34897	SHMT2	K409	0.009615	0.717348	0.814317	0.762051	-0.157743	0.683132	0.530988	1.10945
P22695	UQCRC2	K42	-0.170891	0.846808	2.90966	1.21463	-0.288586	1.20711	2.38961	1.10093
P34897	SHMT2	K245	-0.033316	0.50204	0.596393	0.737816	-0.200674	0.467824	0.313064	1.08521
P38117	ETFB	K116	-0.192747	0.427796	0.882198	0.936151	-0.764181	0.579799	0.147543	1.0738
Q12931	TRAP1	K332	-1.11892	1.11679	1.23926	1.31186	-1.62785	0.510819	0.531737	1.06941
P36776	LONP1	K748	-0.585667	1.15904	0.745756	1.49253	-1.05867	0.477366	-0.322571	1.06493
P25705	ATP5F1A	K123	-0.644218	0.929312	1.19801	1.51654	-1.29038	0.136873	-0.04139	1.02802
P10809	HSPD1	K130	2.29814	2.10018	0.447884	0.707814	2.51741	2.33464	0.149226	1.02614
P34897	SHMT2	K103	1.04722	0.26074	-0.105605	0.674648	0.879864	0.226524	-0.388934	1.02205
P09622	DLD	K66	-0.082547	1.28832	0.90894	2.01969	-0.899761	0.671967	-0.0261425	0.99679
P55809	OXCT1	K173	-0.48771	0.254044	0.93511	1.15422	-0.994617	0.0828372	1.02745	0.990725
O76031	CLPX	K512	0.616967	1.77514	1.54454	1.09039	-0.183778	1.13359	1.12986	0.990089
P30084	ECHS1	K118	-0.38979	0.812136	1.15058	1.31134	-0.36945	0.378108	0.600662	0.982501
P31040	SDHA	K541	-0.440473	0.257858	0.10194	1.59418	-0.673134	-0.16222	-0.13929	0.971249
P36957	DLST	K74	-0.122656	0.462502	0.502219	0.400289	-0.552406	0.220052	0.248835	0.960932
O00330	PDHX	K139	-0.870711	-0.079582	-0.772238	0.413188	-1.24143	-0.422137	-0.743092	0.956908
P06576	ATP5F1B	K133	0.035913	0.959644	1.51094	1.05148	-0.403444	0.413676	0.370814	0.947142
P43155	CRAT	K261	-0.996881	1.0392	1.90919	0.960087	-1.59429	0.340538	0.992336	0.921651
P08559	PDHA1	K77	-0.972989	-0.687666	-0.552547	1.15984	-1.44392	-1.08602	-0.26272	0.907666
Q16836	HADH	K132	1.45253	0.144857	0.516354	1.23582	1.11567	0.136227	0.533771	0.903545
P25705	ATP5F1A	K498	-0.058403	0.738786	1.04666	1.37072	-0.704566	-0.0536529	-0.19274	0.882203
P25705	ATP5F1A	K230	0.146989	0.877919	1.08766	1.36822	-0.499174	0.0854801	-0.15174	0.879709
P12694	BCKDHA	K311	-0.100105	1.25591	2.49493	1.6089	-1.05616	0.572435	1.89371	0.87772
Q12849	GRSF1	K425	0.512837	1.20365	1.11722	0.955882	0.298712	0.806399	0.906831	0.875907
P22695	UQCRC2	K159	-0.093016	1.14699	1.59884	0.968966	-0.210711	1.50729	1.07879	0.855266
Q16836	HADH	K202	-0.7699	1.12907	1.69708	1.17672	-1.10675	1.12044	1.71449	0.844446
O95822	MLYCD	K472	0.33299	1.20818	1.11337	1.66879	0.179833	0.451155	0.238379	0.823199
Q9HAV7	GRPEL1	K120	-0.400515	1.17453	1.11096	0.757436	-0.262867	1.30111	1.23754	0.810331
P10809	HSPD1	K218	-0.648612	0.535727	0.574525	0.488551	-0.429342	0.770192	0.275867	0.806877
Q13423	NNT	K100	0.719104	1.16004	1.78582	0.277338	0.333949	0.651103	1.46621	0.781643
P08559	PDHA1	K321	-1.21918	-0.464316	-0.188722	1.03197	-1.69011	-0.862666	0.101105	0.779799
Q16762	TST	K24	0.031077	-0.492711	-1.69019	1.05314	-0.3836	-1.45322	-3.09673	0.753308
P10809	HSPD1	K202	1.74383	0.257494	-0.145762	0.42359	1.9631	0.491959	-0.44442	0.741916
P30044	PRDX5	K83	-0.308067	0.746628	1.17909	0.59296	-0.786262	0.222564	0.632138	0.735377
P25705	ATP5F1A	K506	0.350475	0.49265	0.488815	1.22147	-0.295688	-0.299789	-0.750583	0.732958
P36957	DLST	K277	0.692425	-0.055534	-0.250418	0.169637	0.262675	-0.297984	-0.503802	0.73028
P09622	DLD	K346	0.524096	0.018265	1.11113	1.74863	-0.293118	-0.598093	0.176051	0.725732
Q9NSE4	IARS2	K687	-0.467287	1.8267	1.92998	0.849843	-0.771798	1.67225	1.14925	0.718912
P23368	ME2	K156	-1.52976	1.11598	1.94752	1.4466	-2.4126	0.331893	0.734637	0.703299
P25705	ATP5F1A	K427	1.61716	1.08015	0.667504	1.18469	0.970996	0.287708	-0.571894	0.696171
O75390	CS	K382	0.284712	0.616757	0.965802	1.53427	-0.171568	0.672648	0.148588	0.69431
Q16762	TST	K14	-0.400549	0.685199	0.989427	0.97319	-0.815226	-0.275313	-0.41711	0.673359
P04181	OAT	K129	0.3156	0.98839	0.688033	1.18542	0.488594	1.1679	0.391722	0.672439
Q10713	PMPCA	K299	-0.722249	1.18688	1.46408	1.40854	-1.22814	0.65481	0.914164	0.672152
P25705	ATP5F1A	K434	0.10105	0.832502	1.04566	1.15322	-0.545113	0.0400631	-0.193736	0.6647
Q9UI09	NDUFA12	K43	-0.224666	-0.957366	-0.081566	0.39875	-0.388165	-1.55764	-0.676115	0.658902
P30044	PRDX5	K116	-0.944218	0.84777	1.24542	0.509677	-1.42241	0.323706	0.698464	0.652094
P13804	ETFA	K187	0.1565	1.10998	0.919965	0.629884	-0.533246	0.729247	0.0308809	0.650224
P36542	ATP5F1C	K154	0.391842	0.801707	0.962497	0.548714	0.32972	0.484403	0.792572	0.645676
Q9NVI7	ATAD3A	K539	0.471123	0.591551	0.967842	0.535313	0.563463	0.558745	0.904339	0.644672
P00367	GLUD1	K480	0.653649	1.6033	1.88508	1.1143	0.30089	1.00685	1.10939	0.633002
Q04837	SSBP1	K81	-0.162116	1.58207	1.8011	1.26812	-0.378726	1.00483	1.24724	0.623807
Q9NP81	SARS2	K110	1.00881	1.82789	1.93171	1.81986	-0.299203	1.02964	0.00950715	0.621367
P09622	DLD	K271	-0.006288	0.177111	0.621819	1.64324	-0.823502	-0.439247	-0.313264	0.620341
O75390	CS	K375	0.756092	0.947685	1.06818	1.44771	0.299812	1.00358	0.250961	0.607749
P00367	GLUD1	K503	-1.30226	0.843878	1.41798	1.06569	-1.65502	0.24742	0.642299	0.58439
P38117	ETFB	K11	0.588109	0.012233	-0.3973	0.430266	0.0166749	0.164236	-1.13196	0.567914
P61604	HSPE1	K86	0.486417	0.931755	1.04161	0.934234	0.476353	0.660329	0.193613	0.550184
Q16775	HAGH	K113	-1.0268	2.44885	1.09876	1.55348	-1.33714	2.02554	0.408122	0.545565
P05091	ALDH2	K426	-0.352515	-0.091319	0.028145	0.326617	-1.07935	-1.10496	-0.28452	0.529189
P05091	ALDH2	K355	-0.090042	-0.598866	1.01504	0.31526	-0.816873	-1.61251	0.702377	0.517832
P06576	ATP5F1B	K480	-0.803765	0.706896	0.640797	0.60958	-1.24312	0.160928	-0.499327	0.505243
O95139	NDUFB6	K54	-0.454921	1.17062	1.50049	1.90095	-0.605481	-0.150157	1.40288	0.490064
Q5JRX3	PITRM1	K513	-1.68961	0.069176	-0.000639	0.014118	-1.86338	0.472718	-0.13157	0.490054
Q7L0Y3	TRMT10C	K340	0.160846	1.73217	1.78019	0.44778	-0.275316	1.43351	0.964617	0.478399
P00367	GLUD1	K415	0.357067	0.331854	1.55441	0.936069	0.00430847	-0.264604	0.778727	0.45477
P11182	DBT	K440	-0.606748	0.763134	1.35437	1.13448	-1.63461	0.705164	1.45288	0.452808
P36542	ATP5F1C	K49	0.903639	-0.134412	0.187603	0.344983	0.841517	-0.451716	0.017678	0.441945
P00367	GLUD1	K162	-0.457173	1.39827	-0.041342	0.903324	-0.809932	0.801811	-0.817025	0.422025
P06576	ATP5F1B	K124	-0.709327	0.844637	1.82515	0.506239	-1.14868	0.298669	0.685028	0.401902
O75390	CS	K103	0.479646	1.41219	1.5061	1.23396	0.0233655	1.46808	0.688886	0.394001
P10515	DLAT	K473	-0.242501	0.608553	1.21833	0.711181	-0.598645	0.122096	1.11937	0.389253
O43615	TIMM44	K415	0.408082	0.732554	-0.423935	1.64606	-0.175918	0.0039804	-1.69117	0.364514
P38117	ETFB	K110	2.44915	0.529767	2.12416	0.224456	1.87771	0.68177	1.38951	0.362104
P30837	ALDH1B1	K426	-2.19699	0.427925	1.30595	0.556818	-2.69779	-0.242915	0.514342	0.336488
P09622	DLD	K267	0.34777	-0.266453	-0.190847	1.35683	-0.469444	-0.882811	-1.12593	0.333932
P30405	PPIF	K67	0.468376	1.08431	1.57298	1.23082	-0.325728	0.269558	0.573703	0.323927
P25705	ATP5F1A	K531	3.68787	-0.866405	-0.40177	0.805176	3.0417	-1.65884	-1.64117	0.316661
P10515	DLAT	K466	-0.047688	-0.307802	-0.661712	0.636421	-0.403832	-0.794259	-0.76067	0.314493
Q02218	OGDH	K74	0.855737	1.37444	1.00054	0.737398	-0.0793455	0.845371	0.0821538	0.309792
P10515	DLAT	K552	0.304857	0.760379	1.05376	0.621499	-0.0512868	0.273922	0.954802	0.299571
P00367	GLUD1	K352	0.07051	0.514748	1.25422	0.743554	-0.282249	-0.0817101	0.478539	0.262255
P34897	SHMT2	K280	-0.486491	-1.83992	-1.48942	-0.101122	-0.653849	-1.87413	-1.77275	0.246277
Q12931	TRAP1	K518	-0.148556	-0.37713	0.227058	0.482812	-0.657492	-0.983098	-0.480467	0.240362
P11182	DBT	K243	-0.640405	-0.148682	0.540575	0.890815	-1.66827	-0.206652	0.639081	0.209141
P25705	ATP5F1A	K427	1.05523	0.420345	-0.777626	0.674966	0.409067	-0.372094	-2.01702	0.186451
P09622	DLD	K143	-1.98218	0.871297	1.35537	1.19599	-2.7994	0.254939	0.420289	0.173087
P00505	GOT2	K363	0.513024	-0.505838	-2.51417	0.260669	-0.0467125	-1.32059	-3.60095	0.150974
P34897	SHMT2	K469	0.260352	0.411564	0.566345	-0.199043	0.0929941	0.377348	0.283016	0.148356
O75390	CS	K193	0.361067	0.244137	1.11762	0.981512	-0.0952135	0.300028	0.300404	0.141552
P00367	GLUD1	K84	0.626148	0.891107	1.3876	0.622738	0.273389	0.294649	0.611913	0.141439
Q02218	OGDH	K276	3.05293	0.219511	-0.315189	0.543071	2.11784	-0.30956	-1.23358	0.115465
P34897	SHMT2	K181	0.220253	0.777569	0.574386	-0.277333	0.0528951	0.743353	0.291057	0.0700658
Q9Y2Z4	YARS2	K296	0.496012	1.4055	1.67243	1.11868	-0.563343	0.385442	0.15591	0.0690492
O75390	CS	K327	0.694958	-1.35246	-1.13286	0.869461	0.238678	-1.29656	-1.95008	0.0295014
Q96I59	NARS2	K353	0.728386	-1.15458	-1.08518	-0.157681	0.153074	-0.222222	-1.2615	-0.00086089
P55809	OXCT1	K418	-2.61228	-0.519927	1.85736	0.138523	-3.11919	-0.691134	1.9497	-0.0249757
P00367	GLUD1	K527	0.107295	0.475326	0.6236	0.455553	-0.245464	-0.121132	-0.152083	-0.0257459
P04181	OAT	K102	-0.187002	-0.24341	-0.994053	0.472124	-0.014008	-0.0638953	-1.29036	-0.0408613
P61604	HSPE1	K8	-0.422312	0.653108	0.941929	0.335733	-0.432376	0.381682	0.0939321	-0.0483168
P00367	GLUD1	K346	0.192596	0.827779	1.20739	0.431064	-0.160163	0.231321	0.431709	-0.0502349
Q12931	TRAP1	K424	-4.38612	1.01815	1.35241	0.17475	-4.89506	0.412179	0.644889	-0.0677001
P22830	FECH	K138	-1.70904	0.674948	0.605378	0.304722	-2.02866	0.430061	0.902277	-0.0704565
P10809	HSPD1	K31	-0.134034	4.11545	2.6914	-0.405852	0.085236	4.34991	2.39274	-0.0875261
P11310	ACADM	K256	-0.24177	-0.493189	0.047964	-0.117798	-0.677932	-0.929351	-1.2318	-0.109116
P00367	GLUD1	K545	-2.29801	0.34107	1.02584	0.333606	-2.65077	-0.255388	0.250152	-0.147693
Q9NVI7	ATAD3A	K549	0.171155	-0.358254	-0.929333	-0.262489	0.263495	-0.39106	-0.992836	-0.15313
O43615	TIMM44	K264	0.001315	0.844388	1.19934	1.11872	-0.582685	0.115814	-0.0678941	-0.162825
P45954	ACADSB	K284	0.117136	-0.719445	-0.714047	0.158851	-0.703349	-1.30345	-1.9644	-0.178004
P00505	GOT2	K387	-0.119065	1.9388	1.68837	-0.078092	-0.678802	1.12404	0.601586	-0.187787
O75390	CS	K375	-0.069315	0.263933	-0.848373	0.623942	-0.525595	0.319824	-1.66559	-0.216018
P36542	ATP5F1C	K49	-0.942486	-1.19522	-1.17148	-0.315574	-1.00461	-1.51253	-1.34141	-0.218612
P06576	ATP5F1B	K264	0.30098	3.72194	5.0229	-0.174557	-0.138377	3.17598	3.88277	-0.278894
P10515	DLAT	K547	-1.70425	-1.74607	-2.10244	0.020016	-2.0604	-2.23253	-2.2014	-0.301912
Q969Z0	TBRG4	K453	1.15817	0.845664	0.201079	0.081945	0.67687	0.27132	-0.314936	-0.304314
Q16718	NDUFA5	K55	-0.389724	0.668462	0.87658	-0.605434	-1.36425	0.319097	0.587336	-0.331393
P49590	HARS2	K444	-2.58869	1.09573	0.901604	-0.63715	-2.86608	0.872928	0.720183	-0.343791
Q9NSE4	IARS2	K74	-0.694584	-0.34778	-0.295559	-0.214742	-0.999095	-0.502234	-1.07629	-0.345673
Q9NVI7	ATAD3A	K539	-0.13404	1.10856	1.40264	-0.464806	-0.0416998	1.07576	1.33914	-0.355447
P34897	SHMT2	K464	0.245318	-0.48317	-0.920987	-0.720934	0.0779601	-0.517386	-1.20432	-0.373535
P25705	ATP5F1A	K434	0.064937	0.505043	0.950718	0.11481	-0.581226	-0.287396	-0.28868	-0.373705
Q99797	MIPEP	K126	-0.785934	0.539305	1.0932	-0.89373	-1.317	0.248881	0.83017	-0.421801
P11310	ACADM	K178	0.355348	-0.224366	-0.703032	-0.486599	-0.0808138	-0.660528	-1.9828	-0.477917
P34897	SHMT2	K181	2.11878	3.55249	3.21076	-0.830841	1.95142	3.51827	2.92743	-0.483442
P10809	HSPD1	K87	0.393062	-0.933692	-0.976913	-0.814827	0.612332	-0.699227	-1.27557	-0.496501
P00367	GLUD1	K527	-0.132322	0.894679	1.16918	-0.036056	-0.485081	0.298221	0.393493	-0.517355
P10809	HSPD1	K516	-0.685105	0.336048	0.268035	-0.843205	-0.465835	0.570513	-0.0306233	-0.524879
O43615	TIMM44	K282	0.277094	0.337758	0.432558	0.723767	-0.306906	-0.390816	-0.834678	-0.557783
Q16836	HADH	K132	0.382447	-0.738534	-1.4844	-0.245892	0.0455924	-0.747164	-1.46699	-0.57817
Q9NSE4	IARS2	K803	-1.28775	0.761262	1.19147	-0.475827	-1.59227	0.606808	0.410742	-0.606758
P10809	HSPD1	K202	-0.376565	-1.5986	-1.54394	-0.93597	-0.157295	-1.36414	-1.8426	-0.617644
Q9HAV7	GRPEL1	K94	3.09047	-0.098227	0.106357	-0.70041	3.22812	0.0283535	0.232937	-0.647515
Q5T9A4	ATAD3B	K135	-0.16077	-0.787971	-2.75029	-0.714054	-0.176553	0.26792	-2.62214	-0.76786
O75390	CS	K366	-0.374521	1.19542	1.27674	0.042949	-0.830801	1.25131	0.459522	-0.797011
Q7L8L6	FASTKD5	K507	-0.815812	-2.64757	0.299103	-0.174267	-1.44901	-3.84292	-1.07329	-0.825032
P61604	HSPE1	K66	0.500837	-0.72668	-0.98348	-0.44724	0.490773	-0.998106	-1.83148	-0.83129
P13804	ETFA	K75	-1.25831	0.840321	0.983925	-0.922145	-1.94806	0.459592	0.0948409	-0.901805
P25705	ATP5F1A	K427	-1.01236	-1.48725	-1.33924	-0.428566	-1.65853	-2.27969	-2.57864	-0.917081
Q16795	NDUFA9	K189	-0.44534	-1.23908	-2.04599	-1.02825	-1.01483	-1.35011	-2.58105	-1.02246
O14874	BCKDK	K192	-4.14105	1.44393	1.6107	-0.676672	-4.47562	0.669931	0.49633	-1.08375
P31040	SDHA	K498	-0.569377	1.4913	1.87168	-0.537583	-0.802038	1.07122	1.63045	-1.16051
O75390	CS	K459	0.165734	1.67078	1.99159	-0.426505	-0.290546	1.72667	1.17438	-1.26646
P08559	PDHA1	K83	2.15288	-1.17767	-3.38504	-1.06526	1.68195	-1.57602	-3.09521	-1.31743
O75390	CS	K459	-0.608817	0.079354	0.574292	-0.48251	-1.0651	0.135245	-0.242922	-1.32247
P55809	OXCT1	K481	-0.051105	-1.32141	-1.93368	-1.24667	-0.558012	-1.49262	-1.84134	-1.41017
O75390	CS	K459	0.00914	0.23982	0.195349	-0.594116	-0.44714	0.295711	-0.621865	-1.43408
P06576	ATP5F1B	K522	1.61104	-2.70339	-4.12418	-1.40123	1.17169	-3.24936	-5.26431	-1.50557
Q02218	OGDH	K237	-1.97521	1.53805	1.7448	-1.09399	-2.9103	1.00898	0.826418	-1.5216
P25705	ATP5F1A	K539	1.03981	-1.47934	-2.84476	-1.36619	0.393648	-2.27178	-4.08416	-1.85471
Q7L0Y3	TRMT10C	K265	-2.15103	-2.81558	-2.26062	-1.92391	-2.58719	-3.11424	-3.0762	-1.89329
P25705	ATP5F1A	K132	2.71718	-1.9484	-1.19663	-1.56672	2.07101	-2.74083	-2.43603	-2.05524
P09622	DLD	K277	3.0075	-1.2533	-1.65415	-1.3318	2.19028	-1.86966	-2.58923	-2.3547
P23368	ME2	K24	-7.477	-8.94172	-6.7812	-1.69547	-8.35984	-9.72581	-7.99408	-2.43877
Q9NSE4	IARS2	K222	-1.02448	-3.39731	-3.23336	-3.12711	-1.32899	-3.55176	-4.01409	-3.25804
Q16798	ME3	K558	-0.769924	-0.067314	-0.486683	-0.47146	-2.84477	-0.729975	-2.57652	-3.36074
P11177	PDHB	K336	-2.24679	-3.1597	-2.85201	-4.11584	-2.17279	-3.86457	-3.68955	-3.87457
P23368	ME2	K224	-4.47583	-2.72837	-0.99952	-4.48662	-5.35867	-3.51246	-2.2124	-5.22992
P08559	PDHA1	K244	-0.873368	-3.49366	-4.95601	-7.89596	-1.3443	-3.89201	-4.66618	-8.14813
P04179	SOD2	K202	1.25104	1.87682	2.14162	2.26873
P04179	SOD2	K75	2.62581	2.78606	4.32307	4.56259
P26440	IVD	K75	-0.832153	-1.13987	0.396415	1.42009
P26440	IVD	K315	-0.623831	0.960739	1.57115	-1.06727
P21953	BCKDHB	K70	0.431547	0.242468	-0.375148	2.10423
P04179	SOD2	K134	0.887698	1.02281	1.76042	2.72711
P04179	SOD2	K132	-1.09443	1.18765	0.252408	1.87527
P04179	SOD2	K130	0.459857	1.04426	1.70914	2.02764
P04179	SOD2	K122	0.229397	1.01583	1.71517	2.45237
P04179	SOD2	K89	-0.208059	-0.05648	0.043508	3.14759
P04179	SOD2	K68	0.577557	2.22514	2.34667	1.94821
P04179	SOD2	K68	-0.325212	2.20965	3.50538	-0.124423
P26440	IVD	K259	0.277492	0.895921	0.959479	0.755752
Q96EH3	MALSU1	K91	-0.73526	1.61844	1.52513	0.422043

## Sheet: misc
Acetylation peptide abundances of proteins with miscellaneous assignment in mitochondria
			Acetyl-K intensity fold change (log2FC)				Acetyl-K normalized to protein intensity (log2FC)
Uniprot Protein Accession #	Gene symbol	Acetylation site on protein	24 hpi/mock	48 hpi/mock	72 hpi/mock	96 hpi/mock	24 hpi/mock	48 hpi/mock	72 hpi/mock	96 hpi/mock
P48735	IDH2	K384	4.42883	4.76619	5.00506	5.96064	4.29395	4.64849	4.92508	6.44463
Q99798	ACO2	K739	0.019559	2.30239	3.68543	6.70052	-0.734046	1.39627	2.25997	6.1585
P49753	ACOT2	K150	-0.09428	2.52114	4.80922	4.76956	-0.578676	1.85121	4.58025	4.08969
Q92552	MRPS27	K340	2.45023	1.9455	1.51345	4.04044	2.34455	1.51575	1.17203	3.74648
P38646	HSPA9	K159	1.5397	3.19457	3.20731	4.12788	1.03585	2.65952	2.1376	3.64039
P40939	HADHA	K540	3.19227	3.86932	4.31521	3.96634	2.47506	3.25485	3.16465	3.6375
P48735	IDH2	K272	2.71766	0.417551	-1.22335	3.08204	2.58278	0.299856	-1.30333	3.56602
P48735	IDH2	K80	0.892151	1.66051	1.54628	3.07496	0.757273	1.54281	1.4663	3.55894
Q9Y6N5	SQOR	K135	1.06933	1.67326	2.91946	4.08126	0.236637	0.946432	2.07146	3.51762
P38646	HSPA9	K206	0.875025	3.21542	3.34817	3.91817	0.371167	2.68036	2.27846	3.43068
P24752	ACAT1	K66	0.794896	1.1058	2.80701	3.88444	0.3105	0.854836	1.62877	3.41768
Q9H9P8	L2HGDH	K155	-0.018173	1.72124	2.13558	2.12839	0.366411	-0.210447	0.996113	3.35608
P51398	DAP3	K175	-0.721019	2.0619	0.083194	3.00374	-0.862452	2.99702	-0.0994983	3.34199
Q9H2U2	PPA2	K53	0.932088	0.478362	1.58888	3.32732	0.0121759	-0.443836	0.732093	3.28888
Q3SY69	ALDH1L2	K251	0.818214	1.97006	2.12003	2.88021	0.262398	1.37265	1.97338	3.12832
P38646	HSPA9	K300	1.72193	2.84035	3.11259	3.47256	1.21807	2.30529	2.04289	2.98507
O43837	IDH3B	K96	1.79846	2.93424	3.0422	3.19442	1.43894	1.87557	1.45675	2.97657
P40939	HADHA	K350	0.962283	1.66145	0.843324	3.28314	0.245073	1.04698	-0.307236	2.95431
Q9Y6N5	SQOR	K135	-0.272011	1.5668	1.57517	3.46314	-1.1047	0.839966	0.727175	2.89949
P38646	HSPA9	K368	0.278181	1.72334	2.4713	3.34616	-0.225677	1.18828	1.4016	2.85868
Q9Y6N5	SQOR	K320	1.88832	1.02285	4.04672	3.41996	1.05563	0.296016	3.19873	2.85632
Q99798	ACO2	K723	0.688849	3.48166	4.16851	3.37735	-0.0647555	2.57554	2.74305	2.83534
P50213	IDH3A	K58	-0.063948	1.60763	2.19656	3.48761	-0.600001	0.739733	1.32	2.82769
P53597	SUCLG1	K105	-0.258128	3.83437	4.38771	3.30603	-1.12997	3.69424	3.41612	2.77896
O14561	NDUFAB1	K92	0.332948	0.185891	0.187644	2.90896	0.19807	-0.244929	-0.707659	2.77146
Q9Y3D9	MRPS23	K102	0.251873	0.812401	1.1583	1.89665	0.297304	0.897071	0.434965	2.72801
P49411	TUFM	K447	1.07401	-0.382332	-0.069816	3.11566	0.541946	-0.877004	-0.969765	2.67843
P43897	TSFM	K192	0.759611	1.75494	2.44778	2.84245	0.582012	1.60699	2.42772	2.62708
P40939	HADHA	K493	-2.42564	1.30499	1.64844	2.95107	-3.14285	0.690511	0.497883	2.62224
P40939	HADHA	K569	1.09572	1.56017	1.40372	2.92871	0.378511	0.945693	0.253165	2.59987
P50213	IDH3A	K336	1.32078	1.39834	2.46314	3.25216	0.784724	0.530446	1.58657	2.59224
Q99798	ACO2	K573	0.557041	1.68413	2.39236	3.11239	-0.196564	0.778005	0.966902	2.57038
P82914	MRPS15	K219	2.82372	0.033847	2.43155	1.80266	2.75608	-0.207383	2.54403	2.51578
P48735	IDH2	K299	-0.031835	1.35976	1.80437	2.01346	-0.166713	1.24206	1.72439	2.49744
Q02252	ALDH6A1	K121	0.760111	0.338927	2.15027	2.35327	0.120416	0.23459	1.39154	2.48933
Q9H2U2	PPA2	K259	-0.246912	1.24639	2.14702	2.51528	-1.16682	0.324189	1.29024	2.47684
Q99798	ACO2	K520	0.367973	1.58832	2.74978	3.01667	-0.385632	0.682202	1.32432	2.47466
Q9Y305	ACOT9	K103	0.513221	0.844601	0.830073	2.3014	0.362661	0.729568	0.369593	2.47114
P40939	HADHA	K406	0.528119	1.53431	1.66271	2.79914	-0.189091	0.919836	0.512155	2.4703
Q9Y6N5	SQOR	K135	-0.060871	-0.386404	0.63586	3.01492	-0.893559	-1.11324	-0.212137	2.45127
Q99798	ACO2	K401	0.39459	0.960525	1.07634	2.97918	-0.359015	0.054404	-0.349121	2.43717
Q9Y6N5	SQOR	K173	1.15921	1.15227	1.22945	2.99294	0.326525	0.425441	0.381449	2.4293
P42765	ACAA2	K234	2.23387	2.39815	3.92627	2.95208	1.47941	2.10301	3.25815	2.39137
Q9H2U2	PPA2	K69	1.96594	3.30568	2.7842	2.4293	1.04603	2.38348	1.92742	2.39086
P51398	DAP3	K218	0.318548	1.45239	1.33592	2.02528	0.177115	2.38751	1.15323	2.36353
Q9H9P8	L2HGDH	K104	-0.110997	0.768992	0.918421	1.1268	0.273587	-1.16269	-0.221048	2.35449
Q9BPW8	NIPSNAP1	K279	0.661578	0.922313	1.59038	2.41683	-0.436707	0.253286	0.078405	2.35057
P31937	HIBADH	K297	-0.408592	-0.120322	0.852498	1.83504	-0.824351	-0.996102	0.43242	2.33526
P40939	HADHA	K759	-0.399289	1.73318	1.90216	2.6469	-1.1165	1.11871	0.751604	2.31806
P40939	HADHA	K334	0.320887	1.52371	2.10082	2.64309	-0.396323	0.909237	0.950259	2.31426
Q9Y6N5	SQOR	K396	1.72381	2.66937	3.29895	2.87665	0.891123	1.94254	2.45095	2.31301
P38646	HSPA9	K600	0.251335	1.2054	1.81689	2.7216	-0.252523	0.670341	0.747187	2.23411
Q3SY69	ALDH1L2	K57	0.549075	0.826782	1.49306	1.90642	-0.00674116	0.22937	1.34641	2.15453
P38646	HSPA9	K159	1.26779	2.14514	1.92638	2.63167	0.763935	1.61008	0.856676	2.14418
P42765	ACAA2	K171	-1.1236	0.40162	1.90263	2.69829	-1.87806	0.106485	1.23451	2.13758
Q6YP21	KYAT3	K426	1.27663	1.25584	0.225647	2.46697	0.461055	0.729774	-0.647773	2.1324
Q9UDR5	AASS	K286	-0.018958	0.256998	0.38568	2.14259	-1.02472	-0.441665	-0.232559	2.12967
P07954	FH	K256	0.805352	1.41615	1.63085	2.17172	0.526772	0.93899	1.077	2.12349
Q9P2R7	SUCLA2	K88	1.39165	2.57604	1.99816	2.99943	0.437829	1.9503	1.26351	2.12208
P48735	IDH2	K155	-0.22562	0.375671	0.62272	1.62182	-0.360498	0.257976	0.542745	2.1058
Q9Y305	ACOT9	K138	1.37989	0.797597	0.744794	1.9357	1.22933	0.682564	0.284314	2.10544
P42765	ACAA2	K240	1.04014	0.695312	2.15852	2.65959	0.285681	0.400177	1.4904	2.09887
P48735	IDH2	K442	0.488707	0.686093	1.04575	1.59207	0.353829	0.568398	0.965778	2.07606
Q9H2U2	PPA2	K105	-0.406234	0.44266	1.77626	2.11065	-1.32615	-0.479538	0.919471	2.07222
Q3SY69	ALDH1L2	K227	0.107886	0.550955	1.15612	1.81182	-0.44793	-0.046457	1.00946	2.05992
P49753	ACOT2	K104	1.12544	0.445385	1.84373	2.72477	0.641044	-0.224549	1.61476	2.0449
Q6P587	FAHD1	K147	0.440155	1.03384	1.088	1.65264	-0.510687	0.746962	0.331835	2.02224
P40939	HADHA	K505	-0.042393	1.04065	1.84037	2.34825	-0.759603	0.426175	0.689805	2.01941
P48735	IDH2	K106	0.490218	1.13967	1.08421	1.52996	0.35534	1.02197	1.00423	2.01394
Q96I99	SUCLG2	K403	-0.428559	0.456239	1.13523	1.35661	-0.606158	0.601844	0.813302	2.00046
Q96I99	SUCLG2	K227	0.0877	0.910179	1.39287	1.34692	-0.0898989	1.05578	1.07094	1.99077
P40939	HADHA	K390	0.310997	0.181174	-0.236871	2.29162	-0.406213	-0.4333	-1.38743	1.96278
P40939	HADHA	K597	0.490342	0.858019	1.12906	2.28948	-0.226868	0.243545	-0.0215017	1.96065
P38646	HSPA9	K143	0.849305	0.824466	1.02009	2.43659	0.345447	0.289408	-0.0496092	1.9491
P38646	HSPA9	K600	-0.631594	-0.208779	2.18419	2.43322	-1.13545	-0.743837	1.11449	1.94573
P40939	HADHA	K383	0.156359	1.28639	1.53177	2.26938	-0.560851	0.671913	0.381208	1.94055
Q96CM8	ACSF2	K182	-0.474988	0.584772	1.03183	1.84058	-0.621643	0.216283	0.298046	1.93908
Q9H078	CLPB	K441	-0.420798	0.778338	0.930838	1.97539	-0.893806	0.595646	-0.376591	1.90638
Q9NX20	MRPL16	K47	-1.24023	0.628013	1.07069	1.34566	-1.28567	1.57699	0.701086	1.9063
P38646	HSPA9	K159	0.700372	1.42894	1.76456	2.39051	0.196514	0.893879	0.694862	1.90303
P40939	HADHA	K505	0.83371	1.70442	1.86117	2.23041	0.1165	1.08994	0.710606	1.90158
Q6YP21	KYAT3	K108	-0.03866	0.26317	1.0566	2.23575	-0.854235	-0.262899	0.183181	1.90118
Q9NUJ1	ABHD10	K248	-0.752917	2.6444	3.03057	2.02706	-1.23111	1.57676	3.06119	1.89877
Q9NYK5	MRPL39	K72	0.373198	0.75028	1.17993	2.74321	-0.0163688	-0.329013	-0.213487	1.88085
P49411	TUFM	K405	0.998896	1.27889	1.61795	2.31205	0.466828	0.784218	0.718002	1.87482
P38646	HSPA9	K135	0.670063	0.386642	0.499917	2.3447	0.166205	-0.148416	-0.569785	1.85721
Q96A26	FAM162A	K62	0.960529	1.32618	1.14435	2.90444	0.681949	1.81421	1.53649	1.8562
P38646	HSPA9	K187	0.683226	2.94262	4.35996	2.34334	0.179368	2.40756	3.29026	1.85586
P48735	IDH2	K256	0.118008	-1.08184	0.700986	1.36129	-0.0168701	-1.19953	0.621011	1.84528
P24752	ACAT1	K257	0.288694	-0.230253	-0.951289	2.26651	-0.195702	-0.481215	-2.12953	1.79975
Q9Y305	ACOT9	K166	0.995365	1.51846	2.02525	1.62987	0.844805	1.40343	1.56477	1.79961
P49411	TUFM	K418	1.14848	1.33566	1.60872	2.23661	0.616414	0.840986	0.708771	1.79938
P38646	HSPA9	K135	0.956858	0.813125	0.978703	2.28205	0.453	0.278067	-0.0909992	1.79456
Q9Y3D5	MRPS18C	K131	0.684628	1.78111	2.33781	2.77808	0.116109	0.639026	2.58935	1.79112
Q9NYK5	MRPL39	K72	1.37921	2.05019	2.31026	2.64483	0.989646	0.970902	0.916843	1.78248
P48735	IDH2	K180	-0.506498	0.332239	0.590158	1.28745	-0.641376	0.214544	0.510183	1.77143
Q3SY69	ALDH1L2	K886	0.698392	1.41116	1.9208	1.51209	0.142576	0.813747	1.77415	1.7602
Q16595	FXN	K197	0.130454	0.353323	1.17856	1.37814	-0.0522383	0.44259	0.934886	1.74774
P38646	HSPA9	K138	-1.61101	1.57978	2.04467	2.19417	-2.11487	1.04473	0.974969	1.70668
Q16698	DECR1	K244	0.050815	0.264346	0.584755	1.85848	-0.467216	0.392502	-0.165423	1.70402
P42765	ACAA2	K181	0.26886	0.161049	0.187138	2.23709	-0.4856	-0.134086	-0.480981	1.67637
P40939	HADHA	K406	0.738058	0.298285	0.020552	1.98801	0.0208477	-0.316189	-1.13001	1.65917
O15382	BCAT2	K229	-1.12172	0.013704	1.06058	1.42551	-2.64378	-0.286127	0.622289	1.65658
Q9UFN0	NIPSNAP3A	K48	0.057608	1.19551	2.39952	2.18359	-0.546463	0.249903	2.51981	1.62876
P07954	FH	K66	0.207106	1.00292	0.644214	1.67488	-0.0714736	0.525762	0.090362	1.62664
P38646	HSPA9	K121	-0.127177	2.83508	1.86395	2.10893	-0.631035	2.30002	0.794251	1.62144
Q96RP9	GFM1	K175	-0.150858	1.57915	1.85763	1.93243	-0.436556	1.74565	1.14481	1.61976
Q9UII2	ATP5IF1	K71	4.20398	2.45242	1.0672	1.76636	4.16976	3.19661	1.52718	1.6184
Q9Y6N5	SQOR	K280	0.060029	-0.863233	1.94499	2.16892	-0.772659	-1.59006	1.09699	1.60527
Q9P2R7	SUCLA2	K78	0.754327	1.56137	2.14046	2.47646	-0.199497	0.935634	1.4058	1.59911
P82650	MRPS22	K258	-3.94535	0.915773	0.780106	1.23114	-3.91178	0.760024	0.264091	1.57121
P40939	HADHA	K531	0.164878	0.567362	1.26329	1.89855	-0.552332	-0.0471123	0.112732	1.56971
Q3SY69	ALDH1L2	K903	-0.380374	0.883596	1.5794	1.30246	-0.93619	0.286184	1.43275	1.55057
Q9BZE1	MRPL37	K135	0.783297	1.09266	1.08861	1.48484	1.10162	0.856318	0.386397	1.54976
Q6YN16	HSDL2	K42	0.126435	0.745247	0.820941	1.76108	0.126435	0.0166734	-0.247386	1.54695
Q96I99	SUCLG2	K118	0.436981	1.10076	1.09245	0.893664	0.259382	1.24636	0.770521	1.53752
P38646	HSPA9	K138	0.000139	1.32566	1.64152	2.02143	-0.503719	0.790598	0.571823	1.53394
P40939	HADHA	K505	1.00238	1.42816	2.08266	1.86028	0.285172	0.813685	0.932104	1.53144
Q6NVY1	HIBCH	K301	0.634539	-0.408861	1.96209	2.76106	-0.0171442	-1.10218	1.2661	1.51983
P32322	PYCR1	K215	0.322757	0.167943	0.160864	0.952873	-0.236	0.28354	-0.210974	1.51778
Q99798	ACO2	K506	-0.091953	0.179057	2.04579	2.04027	-0.845558	-0.727064	0.620328	1.49826
O15382	BCAT2	K353	0.131901	-0.110851	0.525377	1.23973	-1.39015	-0.410682	0.0870841	1.4708
P38646	HSPA9	K187	-1.32381	0.472883	1.89337	1.95393	-1.82766	-0.0621746	0.823665	1.46644
Q99798	ACO2	K370	0.136542	1.29793	2.01939	2.00036	-0.617063	0.391811	0.593933	1.45835
Q02252	ALDH6A1	K55	-0.261299	1.23661	2.25229	1.32055	-0.900994	1.13227	1.49356	1.45662
P40939	HADHA	K326	0.460717	1.49056	1.71657	1.77211	-0.256493	0.876084	0.566006	1.44327
Q8WW59	SPRYD4	K150	-0.029089	1.26104	1.76094	1.78182	-0.562154	1.04691	0.962679	1.43926
Q9P2R7	SUCLA2	K116	2.73591	1.10988	0.715309	2.31546	1.78208	0.484146	-0.0193464	1.43811
P48735	IDH2	K272	-2.05961	0.415426	0.782976	0.948457	-2.19449	0.297731	0.703001	1.43244
Q16698	DECR1	K49	1.0976	0.098354	1.75339	1.57854	0.579565	0.22651	1.00321	1.42409
Q9UFN0	NIPSNAP3A	K166	0.357586	0.715667	0.536005	1.96753	-0.246485	-0.229941	0.656299	1.41269
P42765	ACAA2	K209	1.67291	2.38442	2.30721	1.97331	0.918445	2.08929	1.63909	1.4126
Q99798	ACO2	K689	0.654573	1.5305	1.75822	1.93864	-0.0990315	0.62438	0.332758	1.39663
Q9UDR5	AASS	K539	0.769786	-2.24036	2.06274	1.38969	-0.235973	-2.93902	1.4445	1.37676
Q6UB35	MTHFD1L	K516	1.02685	0.555615	0.722947	1.15552	0.554885	0.478372	0.525082	1.36308
P49753	ACOT2	K150	0.26652	0.744003	0.250331	2.04022	-0.217876	0.0740692	0.0213584	1.36035
Q99798	ACO2	K506	-0.405447	1.6667	1.60223	1.89454	-1.15905	0.760578	0.176771	1.35253
P49411	TUFM	K418	0.962739	0.399643	1.78888	1.74401	0.430671	-0.0950286	0.888927	1.30678
P49411	TUFM	K297	-0.247394	0.470414	-0.253727	1.72957	-0.779462	-0.0242576	-1.15368	1.29234
P40939	HADHA	K660	0.761729	2.01598	0.908901	1.57739	0.0445187	1.4015	-0.241659	1.24855
O94925	GLS	K311	1.0044	0.933731	0.429451	1.55082	0.450548	0.735866	0.191887	1.24164
Q86WA6	BPHL	K243	-0.330773	1.29031	1.3302	1.50859	-1.41959	1.31651	1.06957	1.24076
Q9UDR5	AASS	K286	-1.00715	-0.531751	-0.723017	1.24899	-2.01291	-1.23041	-1.34126	1.23606
Q9HD33	MRPL47	K144	0.320872	0.862381	1.02699	0.935671	0.238169	1.05173	0.543621	1.2308
Q96E11	MRRF	K100	0.585079	1.34978	2.1147	1.12174	-0.339401	0.78418	2.20704	1.22024
Q9HD33	MRPL47	K144	0.152256	0.942706	1.43639	0.917526	0.0695534	1.13206	0.953021	1.21265
Q9BPW8	NIPSNAP1	K73	-0.130066	1.1125	0.79753	1.27703	-1.22835	0.443475	-0.714444	1.21077
Q9H2U2	PPA2	K155	0.28061	1.1968	1.43328	1.24697	-0.639302	0.2746	0.576496	1.20853
Q9H845	ACAD9	K47	-0.626168	0.286015	1.34391	1.35224	-0.62761	-0.19425	1.36279	1.19908
Q86WA6	BPHL	K151	0.674881	0.887829	1.5235	1.44271	-0.413939	0.914034	1.26287	1.17487
P49411	TUFM	K238	0.417168	1.06127	1.0681	1.59888	-0.1149	0.566596	0.168148	1.16165
Q9Y305	ACOT9	K292	0.075872	1.35256	1.44895	0.964417	-0.0746877	1.23753	0.988473	1.13416
Q99714	HSD17B10	K52	0.160628	1.00509	1.2922	1.36749	-0.45855	0.245511	0.617739	1.13238
P23919	DTYMK	K212	0.409165	1.04136	1.70114	1.79962	0.0119097	0.906486	0.453208	1.12878
Q9Y6N5	SQOR	K177	1.92109	1.59959	0.352723	1.68506	1.0884	0.872759	-0.495274	1.12141
Q9BPW8	NIPSNAP1	K279	0.143877	0.842594	1.97122	1.18177	-0.954408	0.173567	0.459244	1.11551
P49411	TUFM	K88	0.934391	0.955715	0.265579	1.54554	0.402323	0.461043	-0.63437	1.10831
P49406	MRPL19	K178	0.328528	0.681905	1.28298	0.833464	-0.0958567	1.18008	1.31655	1.1075
Q96I99	SUCLG2	K73	-1.65456	1.42254	1.31135	0.460893	-1.83216	1.56814	0.989418	1.10475
P48735	IDH2	K106	0.358807	0.40658	0.781823	0.611503	0.223929	0.288885	0.701848	1.09549
Q6YN16	HSDL2	K116	0.554245	0.600542	0.599496	1.29816	0.554245	-0.128032	-0.468831	1.08404
Q9UDR5	AASS	K707	-0.389139	0.65682	1.511	1.08844	-1.3949	-0.041843	0.892765	1.07552
P43304	GPD2	K634	0.44075	-1.83737	-1.68992	0.766178	-0.152843	-2.22694	-2.19175	1.06308
P40939	HADHA	K597	-0.280562	0.111588	0.063014	1.38572	-0.997772	-0.502886	-1.08755	1.05688
P83111	LACTB	K252	1.23982	0.411505	0.043577	1.47395	0.73088	-0.0352806	-0.2967	1.04741
P13995	MTHFD2	K50	0.128818	-0.122431	-0.548534	1.42203	-0.702249	-0.155237	-0.660901	1.04462
P30048	PRDX3	K91	-0.114923	0.896257	1.0274	1.24021	-0.428749	0.524419	0.424274	1.04235
P40939	HADHA	K289	0.080448	0.153788	0.404438	1.36232	-0.636762	-0.460686	-0.746122	1.03349
Q9Y6N5	SQOR	K125	-0.385066	-0.199753	0.75869	1.59068	-1.21775	-0.926584	-0.0893069	1.02704
P40939	HADHA	K644	0.067227	0.973951	1.13251	1.35526	-0.649983	0.359477	-0.0180527	1.02642
P07954	FH	K80	-0.223034	0.648941	-0.769055	1.07153	-0.501614	0.171782	-1.32291	1.0233
P42765	ACAA2	K25	0.283706	1.25808	1.7234	1.54193	-0.470754	0.962942	1.05528	0.981217
P38646	HSPA9	K187	-0.186326	0.410689	1.28187	1.41435	-0.690184	-0.124369	0.21217	0.926867
P07954	FH	K502	0.689372	1.12807	1.44782	0.965303	0.410792	0.650909	0.893967	0.917067
P38646	HSPA9	K138	-0.817775	0.866272	0.155811	1.39029	-1.32163	0.331214	-0.913891	0.902808
P49411	TUFM	K256	0.24771	1.08184	1.39602	1.32892	-0.284358	0.587173	0.496073	0.891694
P82912	MRPS11	K59	-1.03685	-0.25417	0.810837	0.524259	-1.04117	0.100589	1.40811	0.875333
P40939	HADHA	K60	-0.361027	-0.53763	-0.89239	1.17582	-1.07824	-1.1521	-2.04295	0.846983
Q9Y6N5	SQOR	K180	-2.00388	1.3329	1.69155	1.39583	-2.83656	0.606067	0.843553	0.832185
P40939	HADHA	K625	-0.222959	-0.594756	0.012161	1.15715	-0.940169	-1.20923	-1.1384	0.828316
P24752	ACAT1	K302	0.256207	0.958051	1.31353	1.28873	-0.228189	0.707089	0.135293	0.821977
Q86WA6	BPHL	K82	-0.848207	0.37664	0.800075	1.07664	-1.93703	0.402845	0.539447	0.808808
P40939	HADHA	K350	-1.91528	0.167377	0.443437	1.12723	-2.63249	-0.447097	-0.707123	0.798395
Q9Y305	ACOT9	K292	-0.522786	0.774278	1.08124	0.627925	-0.673346	0.659245	0.620762	0.79767
Q86WA6	BPHL	K126	-0.067022	0.584041	1.12871	1.05988	-1.15584	0.610246	0.868085	0.792045
P07954	FH	K61	0.170803	0.336691	0.965441	0.826033	-0.107777	-0.140468	0.411589	0.777797
P07954	FH	K131	-0.989744	0.097565	0.322011	0.825284	-1.26832	-0.379594	-0.231841	0.777048
P52758	RIDA	K13	-0.181045	0.972999	-0.665855	0.676742	-0.745667	0.247912	-1.96393	0.776793
P40939	HADHA	K303	-0.253796	0.836746	1.43415	1.10164	-0.971006	0.222272	0.283586	0.772807
P07954	FH	K256	0.26631	0.393648	0.458861	0.820876	-0.0122696	-0.0835112	-0.094991	0.77264
P30048	PRDX3	K196	-0.216784	0.637897	0.662253	0.954968	-0.53061	0.266059	0.0591311	0.757103
Q16698	DECR1	K230	-1.10775	1.88654	2.13211	0.901185	-1.62579	2.0147	1.38193	0.746731
P38646	HSPA9	K617	0.326046	-0.676344	-0.979498	1.23165	-0.177812	-1.2114	-2.0492	0.744167
Q9H845	ACAD9	K345	-0.023507	0.763737	0.685876	0.896619	-0.024949	0.283472	0.704754	0.743462
P40939	HADHA	K728	0.085154	1.19189	1.64361	1.06601	-0.632056	0.577421	0.493053	0.737177
P07954	FH	K80	-0.249626	0.003303	-0.181178	0.765428	-0.528206	-0.473856	-0.73503	0.717192
P53597	SUCLG1	K66	-1.23588	1.08339	1.20166	1.22804	-2.10772	0.943269	0.230066	0.700971
P50213	IDH3A	K77	-0.3185	1.30251	1.89594	1.33931	-0.854553	0.434618	1.01937	0.679385
P48735	IDH2	K166	-2.33264	0.944484	1.57138	0.194048	-2.46752	0.826789	1.49141	0.678033
P49411	TUFM	K79	0.096174	-0.301935	0.017024	1.09517	-0.435894	-0.796607	-0.882925	0.657943
Q9H845	ACAD9	K279	-0.042059	0.738035	1.56035	0.807412	-0.043501	0.25777	1.57923	0.654255
P38646	HSPA9	K646	0.574123	0.718201	0.755111	1.14043	0.0702655	0.183143	-0.314591	0.652942
P38646	HSPA9	K300	-0.569977	1.47312	0.122357	1.13549	-1.07383	0.938062	-0.947345	0.648001
P48735	IDH2	K69	-2.28889	0.559641	0.486169	0.161174	-2.42377	0.441946	0.406194	0.645159
P40939	HADHA	K267	-9.1e-05	0.076274	0.893941	0.963486	-0.717301	-0.5382	-0.256619	0.63465
Q86YH6	PDSS2	K248	-0.684393	-0.43184	-0.969664	1.03559	-1.02467	-1.28304	-3.41008	0.626335
O15382	BCAT2	K44	-0.655951	-1.23833	-0.871944	0.36847	-2.17801	-1.53816	-1.31024	0.599545
Q16698	DECR1	K260	-0.380277	0.927744	1.05973	0.747864	-0.898308	1.0559	0.30955	0.59341
P83111	LACTB	K379	0.696322	-0.130625	-0.136604	1.01334	0.187386	-0.577411	-0.476881	0.586812
P49411	TUFM	K234	-0.063809	0.436135	0.183221	1.00923	-0.595877	-0.0585366	-0.716728	0.572006
P07954	FH	K292	0.309435	0.236132	0.067869	0.612652	0.0308554	-0.241027	-0.485983	0.564416
Q9H9B4	SFXN1	K170	-0.022693	0.954969	0.536422	1.29144	-0.843995	0.0365828	-0.313977	0.544697
Q96RP9	GFM1	K540	-0.658514	1.35177	1.59978	0.841033	-0.944212	1.51827	0.88696	0.528368
P40939	HADHA	K411	4.22492	-0.352356	-0.88196	0.852313	3.50771	-0.96683	-2.03252	0.523477
P43304	GPD2	K128	1.98097	2.67631	3.83776	0.196631	1.38738	2.28675	3.33594	0.49353
P42765	ACAA2	K269	-0.368187	0.714197	1.09351	1.02928	-1.12265	0.419062	0.42539	0.468561
P53597	SUCLG1	K81	0.328816	1.37426	1.65524	0.981491	-0.543028	1.23414	0.683654	0.454421
P42765	ACAA2	K38	0.237128	1.38114	1.67171	1.01366	-0.517332	1.086	1.00359	0.452943
P38646	HSPA9	K646	0.082102	0.804144	0.77245	0.936219	-0.421756	0.269086	-0.297252	0.448733
Q92552	MRPS27	K94	0.001771	1.75627	2.18915	0.735397	-0.103907	1.32652	1.84773	0.441438
Q9Y676	MRPS18B	K112	0.420377	-0.624625	-0.70198	0.8506	-0.196921	0.121991	0.152669	0.430522
Q6UB35	MTHFD1L	K352	0.669228	1.68101	1.17062	0.221707	0.19726	1.60377	0.972755	0.429268
P07954	FH	K172	-0.174104	1.27977	1.47002	0.448065	-0.452684	0.802613	0.916165	0.399829
P38646	HSPA9	K610	0.879289	1.99549	1.65713	0.883734	0.375431	1.46043	0.587428	0.396248
P38646	HSPA9	K377	-1.24537	-0.561341	0.160224	0.879611	-1.74923	-1.0964	-0.909478	0.392125
P83111	LACTB	K297	-0.23324	0.851414	0.439886	0.817159	-0.742176	0.404628	0.0996086	0.390626
P40939	HADHA	K326	0.43152	0.863256	1.06779	0.717145	-0.28569	0.248782	-0.0827667	0.388309
P40939	HADHA	K309	0.019576	1.34579	1.55449	0.679574	-0.697634	0.731315	0.403927	0.350738
P40939	HADHA	K129	1.153	0.56162	-0.489065	0.673404	0.435786	-0.0528543	-1.63962	0.344568
Q9H9B4	SFXN1	K170	0.37858	0.284244	1.5462	1.06699	-0.442722	-0.634142	0.695797	0.320252
P52815	MRPL12	K162	0.283817	-0.458545	0.799636	0.449454	0.360858	-0.00253572	0.373103	0.295
Q16698	DECR1	K230	0.548927	1.87901	1.95292	0.435801	0.0308955	2.00717	1.20275	0.281347
P24752	ACAT1	K230	0.064942	0.764758	0.838705	0.746724	-0.419454	0.513796	-0.339532	0.279966
Q5T440	IBA57	K326	0.532979	-0.08521	-0.136247	1.79922	-1.32898	-0.422065	-1.79297	0.262672
Q9Y6G3	MRPL42	K99	-0.054951	-0.957877	-0.419276	-1.51151	1.33719	-0.612313	1.22008	0.2497
P38646	HSPA9	K567	2.30772	-0.135206	-0.471804	0.735652	1.80386	-0.670264	-1.54151	0.248166
P83111	LACTB	K342	-0.324668	-1.24873	0.134297	0.672934	-0.833604	-1.69552	-0.20598	0.246401
P82933	MRPS9	K287	0.466066	-1.3227	-1.32247	0.77525	-0.488503	-1.51426	-2.39492	0.238202
Q9HD33	MRPL47	K144	-3.73219	0.454886	0.480894	-0.06509	-3.81489	0.644237	-0.00247036	0.230038
Q9H2U2	PPA2	K105	-0.993627	0.481776	0.224525	0.260688	-1.91354	-0.440422	-0.632262	0.222252
P43897	TSFM	K52	-0.707358	0.724017	0.688266	0.431849	-0.884957	0.576059	0.668208	0.216481
Q96RP9	GFM1	K193	0.636358	0.809287	-1.08458	0.526265	0.35066	0.97579	-1.79739	0.2136
Q6YP21	KYAT3	K87	0.056832	0.889773	1.64403	0.524341	-0.758743	0.363704	0.770609	0.189773
Q6NVY1	HIBCH	K162	0.007071	0.581198	0.810691	1.42595	-0.644612	-0.112122	0.114697	0.184716
Q6NVY1	HIBCH	K353	0.24721	0.39073	0.324878	1.42012	-0.404473	-0.30259	-0.371116	0.178886
Q9P2R7	SUCLA2	K302	-0.016606	1.82139	2.87061	1.05104	-0.97043	1.19565	2.13595	0.173684
Q5T440	IBA57	K309	0.439283	0.769813	1.36663	1.61595	-1.42267	0.432958	-0.290096	0.0794007
P42765	ACAA2	K137	0.042102	-1.67671	-0.471966	0.636459	-0.712358	-1.97185	-1.14009	0.075744
P38646	HSPA9	K173	0.495155	0.84191	0.78724	0.542189	-0.00870253	0.306852	-0.282462	0.0547027
P53597	SUCLG1	K192	0.773494	0.881755	0.514359	0.573943	-0.0983496	0.741631	-0.457231	0.0468727
P49753	ACOT2	K368	-0.351631	0.83	1.46719	0.717761	-0.836027	0.160066	1.23822	0.0378869
Q3SY69	ALDH1L2	K636	-0.414835	-0.413308	0.861646	-0.220853	-0.970651	-1.01072	0.714991	0.0272549
P53597	SUCLG1	K57	0.413115	0.764421	-0.890919	0.545038	-0.458729	0.624297	-1.86251	0.0179677
Q9H2U2	PPA2	K216	-1.29112	1.41221	2.04106	0.032454	-2.21103	0.490012	1.18427	-0.00598218
P83111	LACTB	K394	0.231329	0.663456	0.526318	0.414404	-0.277607	0.21667	0.186041	-0.0121291
P49419	ALDH7A1	K93	0.220642	-0.425769	0.216315	0.949693	-0.707634	-1.28176	-0.679763	-0.0189508
Q96I99	SUCLG2	K423	-0.520676	-0.618844	2.09618	-0.689734	-0.698275	-0.473239	1.77425	-0.0458778
P24752	ACAT1	K174	-0.079685	0.39599	0.932636	0.405181	-0.564081	0.145028	-0.245601	-0.0615766
Q9Y2R9	MRPS7	K125	-0.148961	0.633429	1.87811	1.16734	-0.563638	0.0114358	-0.0187381	-0.104083
P38646	HSPA9	K234	0.288453	0.847813	1.26958	0.38226	-0.215405	0.312755	0.199881	-0.105226
P40939	HADHA	K359	2.49958	2.74697	1.15462	0.212206	1.78237	2.1325	0.00405732	-0.11663
Q9P2R7	SUCLA2	K225	0.019084	0.344807	0.673857	0.760501	-0.93474	-0.280931	-0.0607984	-0.116851
Q6YN16	HSDL2	K87	-0.823382	0.53933	0.072971	0.05343	-0.823382	-0.189244	-0.995356	-0.160695
P38646	HSPA9	K345	0.252894	-0.407747	-1.41229	0.301052	-0.250964	-0.942805	-2.48199	-0.186434
P49419	ALDH7A1	K100	-1.45161	0.469996	0.742461	0.750381	-2.37988	-0.385994	-0.153617	-0.218263
P38646	HSPA9	K345	0.295472	-0.390135	-0.884117	0.265393	-0.208386	-0.925193	-1.95382	-0.222093
Q6YN16	HSDL2	K49	0.016388	-0.579361	-0.274262	-0.011755	0.016388	-1.30793	-1.34259	-0.22588
Q13011	ECH1	K250	0.520592	0.078048	-0.743676	0.136735	-0.677902	-0.589163	-2.31802	-0.228398
P24752	ACAT1	K190	0.542753	0.556049	0.852112	0.173664	0.058357	0.305087	-0.326125	-0.293094
Q3SY69	ALDH1L2	K70	4.07594	-0.05557	-1.05533	-0.546881	3.52012	-0.652982	-1.20198	-0.298773
O94925	GLS	K158	0.248971	0.653445	0.441481	-0.056852	-0.304881	0.45558	0.203917	-0.366028
Q9Y697	NFS1	K248	-0.16904	0.010816	2.19034	-0.524143	-0.669842	-0.549899	2.08869	-0.391249
P24752	ACAT1	K78	0.782021	1.48473	2.60933	0.069763	0.297625	1.23377	1.43109	-0.396995
P24752	ACAT1	K263	0.787885	0.163219	-0.092031	-0.005934	0.303489	-0.0877426	-1.27027	-0.472692
P38646	HSPA9	K288	0.243931	-0.831473	-0.827475	0.010859	-0.259927	-1.36653	-1.89718	-0.476627
P24752	ACAT1	K190	0.123164	0.412265	0.759362	-0.049656	-0.361232	0.161303	-0.418875	-0.516414
Q99714	HSD17B10	K69	-0.494043	-0.673164	2.39884	-0.286454	-1.11322	-1.43275	1.72438	-0.521568
Q9Y6N5	SQOR	K186	-2.7072	1.68252	2.42317	0.024254	-3.53989	0.955688	1.57517	-0.539392
Q9Y2R9	MRPS7	K93	-0.039592	0.919129	0.819448	0.720592	-0.454269	0.297136	-1.07741	-0.550834
P23919	DTYMK	K176	-0.34272	0.648228	0.612943	0.097178	-0.739975	0.51335	-0.634985	-0.573662
P30048	PRDX3	K83	-0.665185	0.374147	0.475341	-0.428334	-0.979011	0.00230938	-0.127781	-0.626199
Q969S9	GFM2	K233	0.572228	0.739874	0.778564	0.586874	-0.139707	-0.108924	-0.436804	-0.634075
Q9BXK5	BCL2L13	K412	-0.250065	1.20003	0.57835	-0.505297	-0.833103	0.366531	-0.239682	-0.648037
Q9BYD6	MRPL1	K108	0.019816	0.018207	-0.450932	-1.0722	-0.802302	-0.502844	-1.53839	-0.726631
Q9UHQ9	CYB5R1	K167	0.023176	-1.72137	-1.86453	-1.95406	0.0956588	-1.20886	-1.16554	-0.739822
P07954	FH	K122	-0.251194	-0.317291	-0.456858	-0.729949	-0.529774	-0.79445	-1.01071	-0.778185
P24752	ACAT1	K124	-1.33019	0.202507	0.866409	-0.327263	-1.81458	-0.0484546	-0.311828	-0.794021
Q6NVY1	HIBCH	K301	-0.559044	-0.818219	-0.047275	0.379125	-1.21073	-1.51154	-0.743269	-0.862105
Q9UFN0	NIPSNAP3A	K45	1.07415	1.73724	-0.948751	-0.347606	0.470084	0.79163	-0.828457	-0.90244
O43837	IDH3B	K374	0.988323	0.080107	-0.257996	-0.715309	0.628802	-0.978556	-1.84344	-0.93316
P49411	TUFM	K55	0.131186	-0.078201	-1.59563	-0.604757	-0.400882	-0.572873	-2.49558	-1.04198
Q3SY69	ALDH1L2	K411	-0.12714	-0.096728	0.162755	-1.36307	-0.682956	-0.69414	0.0160998	-1.11496
Q6UB35	MTHFD1L	K189	-1.54925	1.02516	0.872389	-1.3368	-2.02121	0.947921	0.674524	-1.12924
Q9UHQ9	CYB5R1	K300	-0.259869	-1.24051	-1.84216	-2.38007	-0.187386	-0.727996	-1.14316	-1.16583
P48735	IDH2	K80	-0.837349	-0.328847	1.03335	-1.66683	-0.972227	-0.446542	0.953373	-1.18285
P40939	HADHA	K353	1.93477	-0.444886	-2.12322	-0.866897	1.21756	-1.05936	-3.27378	-1.19573
P32322	PYCR1	K51	-0.133399	-1.98197	-1.86184	-1.83196	-0.692156	-1.86637	-2.23368	-1.26705
Q9Y2R9	MRPS7	K221	-0.656172	0.822219	-2.14196	0.000793	-1.07085	0.200226	-4.03881	-1.27063
O94925	GLS	K354	-0.062531	0.030204	-0.434662	-1.09246	-0.616383	-0.167661	-0.672226	-1.40164
P53597	SUCLG1	K338	-0.91809	0.478241	0.405027	-1.03163	-1.78993	0.338117	-0.566563	-1.5587
P24752	ACAT1	K181	-0.961517	-0.258963	0.254918	-1.1015	-1.44591	-0.509925	-0.923319	-1.56826
Q9Y399	MRPS2	K68	0.688417	1.63767	2.47549	-0.883843	0.459444	1.34607	1.73047	-1.60105
Q96I99	SUCLG2	K108	-0.971746	0.631902	-0.772148	-2.26933	-1.14934	0.777507	-1.09408	-1.62547
Q3SY69	ALDH1L2	K484	-2.38034	-0.181759	-0.412664	-1.91306	-2.93615	-0.779171	-0.559319	-1.66495
Q96I99	SUCLG2	K386	-2.21642	0.453423	0.567236	-2.33984	-2.39402	0.599028	0.245308	-1.69599
Q99798	ACO2	K736	-0.474794	-1.36812	-1.25633	-1.19329	-1.2284	-2.27424	-2.68179	-1.7353
O94925	GLS	K255	0.204975	0.830305	-0.319881	-1.48257	-0.348877	0.63244	-0.557445	-1.79174
P50213	IDH3A	K177	1.00171	-0.893166	-0.522181	-1.21095	0.465659	-1.76106	-1.39875	-1.87087
P82650	MRPS22	K255	-0.154729	-1.6585	-2.49294	-2.33624	-0.121159	-1.81425	-3.00896	-1.99617
P24752	ACAT1	K202	-0.439718	-2.9471	-5.61297	-1.88922	-0.924114	-3.19806	-6.79121	-2.35597
Q99798	ACO2	K50	-2.2041	-1.27835	-0.353978	-1.86766	-2.95771	-2.18447	-1.77944	-2.40967
O94925	GLS	K320	0.81058	-0.068967	0.109628	-2.41546	0.256728	-0.266832	-0.127936	-2.72464
Q9P2R7	SUCLA2	K401	-1.34866	1.07333	1.25469	-2.04977	-2.30249	0.447593	0.52004	-2.92712
P83111	LACTB	K240	-2.50031	-2.43081	-3.02457	-2.78933	-3.00925	-2.87759	-3.36484	-3.21586
Q3SY69	ALDH1L2	K711	-1.2782	-0.379856	-0.566428	-3.89125	-1.83402	-0.977268	-0.713083	-3.64314
P33316	DUT	K251	0.280978	-4.07183	-6.95088	-6.94866	-0.107487	-5.63889	-8.21511	-6.69712
P30042	GATD3B	K151	-0.284992	-0.227438	0.74692	1.99864
P30042	GATD3B	K141	-0.562243	1.16903	2.01785	2.12959
P30042	GATD3B	K233	0.363323	-0.379596	-0.662958	-0.173717
P30042	GATD3B	K203	-0.633594	1.04897	1.71244	0.831148
P52272	HNRNPM	K667	-0.79481	0.857983	1.19898	0.780507
Q86UY8	NT5DC3	K248	-1.18154	0.957756	1.26834	-0.928998
P16401	HIST1H1B	K66	-0.263484	-0.945027	-1.11218	-1.53208
P16401	HIST1H1B	K66	-0.419275	-0.743484	-2.62014	-0.403024
P16401	HIST1H1B	K17	0.089813	0.104684	0.462207	-0.156747
P11387	TOP1	K280	0.93123	1.68487	1.58093	1.7828
Q96AB3	ISOC2	K178	1.05689	1.24879	1.61629	1.88789
Q9BQ69	MACROD1	K163	0.489937	1.14606	1.46929	1.49379
O75367	H2AFY	K167	0.051993	0.356848	0.511412	0.426904
P11387	TOP1	K720	-0.148953	0.06465	-0.401577	-1.54719
Q96AB3	ISOC2	K26	0.274275	0.623974	1.32746	1.44076
Q08257	CRYZ	K23	-0.175952	0.735533	1.03055	0.306065
Q16822	PCK2	K108	0.132382	1.15288	-1.10583	2.31157
P49189	ALDH9A1	K30	0.266097	1.12541	0.764853	1.76183
Q8TCC3	MRPL30	K65	0.860136	0.76331	0.32254	0.739098
P16401	HIST1H1B	K93	-0.660051	-0.975955	-1.00819	0.345775
Q96PE7	MCEE	K150	-0.856373	1.81807	2.19812	0.701009
Q9H857	NT5DC2	K102	-0.967811	-0.073744	1.52708	0.513047
P52272	HNRNPM	K69	0.893156	1.04214	-0.01818	2.07893
P49189	ALDH9A1	K303	2.42534	3.22988	3.99661	0.474139
P16401	HIST1H1B	K78	0.706046	1.08646	-0.663096	0.731621
O75367	H2AFY	K189	-0.047185	0.048956	0.382127	-0.345286
P52272	HNRNPM	K239	0.72791	0.529175	-1.20104	-0.259732
P52272	HNRNPM	K83	-0.576018	0.131697	0.309747	-0.223356
Q86UY8	NT5DC3	K338	0.81414	0.905507	0.824987	1.41102
P52272	HNRNPM	K672	-0.378758	0.552166	0.342434	-0.91981
Q8IW45	NAXD	K140	0.008099	-0.002573	0.909611	1.31567
P16401	HIST1H1B	K49	-0.266314	-0.137372	-0.580022	-2.40576
O75367	H2AFY	K134	-0.652436	-0.600847	0.616691	0.275269
P11387	TOP1	K172	-2.09122	-0.388408	-2.19313	-0.24858
Q08257	CRYZ	K124	-0.281824	0.281844	1.31374	0.793978
O75367	H2AFY	K167	-0.430117	0.32712	-0.673786	1.58379
P11387	TOP1	K172	-0.550191	-4.39157	-5.86671	-3.09988
Q96AB3	ISOC2	K185	-1.28305	0.405226	1.42098	1.16025
P16401	HIST1H1B	K88	-0.736039	-1.12846	-1.18168	-2.26825
P52272	HNRNPM	K698	0.194384	0.238728	0.298762	0.539257
O75367	H2AFY	K134	-0.100648	-0.321038	0.602037	1.73063
O75367	H2AFY	K123	-0.15591	-0.447942	-0.088645	-0.344385
P11387	TOP1	K245	0.302314	0.06632	0.190128	0.354052
P49189	ALDH9A1	K310	0.50608	0.080467	-0.099801	2.78326
O75367	H2AFY	K116	0.178248	-0.316319	-0.335674	-0.476079
P16401	HIST1H1B	K100	-1.78475	-1.50808	-3.13942	0.220621
Q86UY8	NT5DC3	K355	0.126676	2.19713	1.61509	0.648364
P16401	HIST1H1B	K109	-0.122247	-1.12678	-2.54243	-0.701825
O75394	MRPL33	K40	0.351723	1.21283	1.64877	0.157551
Q13825	AUH	K211	0.320633	0.954833	2.00238	1.92528
Q13825	AUH	K204	0.772186	0.02887	2.41996	3.47588
Q13825	AUH	K204	-0.124021	0.387697	1.28818	2.60446
Q9BUE6	ISCA1	K105	0.259942	0.18436	0.797768	1.0932
Q9UHN1	POLG2	K288	-0.224866	0.69352	1.0012	0.86804
