# Supplementary material for: The antiviral sirtuin 3 bridges protein acetylation to mitochondrial integrity and metabolism during human cytomegalovirus infection
Source: PLoS Pathog. 2021 Apr 15;17(4):e1009506. doi: 10.1371/journal.ppat.1009506 (PMC8078788; doi:10.1371/journal.ppat.1009506)
Supplement: S3 Table — (XLSX) [file ppat.1009506.s007.xlsx]

## Sheet: SIRT3 substrates
Supplementary table S3: Acetylation abundances of characterized and putative SIRT3 substrates
Putative SIRT3 substrates derived from Rardin, et al, 2013, PMID: 23576753	Characterized SIRT3 substrates summarized in Bheda, et al, 2016, PMID: 27088879	Putative SIRT3 mouse substrates derived from Hebert et al, 2013, PMID: 23201123	Putative SIRT3 mouse substrates derived from Sol et al, 2012, MEF, PMID: 23236377	Putative SIRT3 human substrates derived from Sol et al, 2012, U2OS, PMID: 23236377	Putative SIRT3 mouse substrates derived from Peterson et al, 2018, PMID: 29972782
HSPE1	ACSS2	AADAT	ABCF2	KIAA1652	ACOT9
OGDH	ACO2	AASS	ABHD11	VDAC3	AFG3L1
HSD3B5	ALDH2	ABAT	ACAA2	ACAT1	AK4
HSD17B10	ATP5B	ABHD11	ACAC	GARS	ALDH18A1
HIBCH	CYPD	ACAA2	ACAD8	L2HGDH	ATP5J
ACAA2	FOXO3	ACAD10	ACADL	APC1	ATP5O
MPST	GDH	ACAD9	ACADS	AK3	ATPIF1
OXSM	GOT2	ACADL	VLCAD	CAT	AUH
MRPL12	GSK3B	ACADM	ACAT1	DLD	BDH1
ABHD11	HIST4	ACADS	ACOT9	ACO1	BOLA3
ACAT1	HMGCS2	ACADSB	ACO2	CDC2	COX4I1
ACO2	HSP10	ACADVL	ADA3	AAG5	CPNE1
ACAD10	IDH2	ACAT1	AHD1	HADHA	CS
ACSF2	KU70	ACO2	AIF	ALDH1L2	DNAJA3
ACSS3	LCAD	ACOT13	AK3	LRPPRC	ECH1
DBI	LDHA	ACSF2	ALDH6A1	HSPC108	ECI1
ACSM1	LONP1	ACSF3	SLC25A5	SCP2	ECI2
ACSM5	MDH2	ACSL5	PRDX3	C15orf4	GARS
ACOT13	NMNAT2	ACSM1	APRF	SHMT2	GLS
AK4	OGG1	ACSM5	ATAD3	IDH3A	GRPEL1
SLC25A5	OPA1	ACSS3	ATP5A1	DRS1	HADH
AFG3L2	OSCP	ADCK3	ATP5B	C2orf47	HADHA
AKR7A2	OTC	AFG3L1	ATP5C1	DGK	HADHB
AGXT2	PDHA1	AGMAT	ATP5D	C1QBP	HSD17B10
ALDH2	PDP1	AGXT2	ATP5F1	AFG3L2	HSPA9
AASS	SDHA	AK3	ATP5H	CLIC4	HSPD1
AMACR	SKP2	AKR7A2	ATP5J	HMGCL	HSPE1
AMT	SOD2	ALAS1	ATP5O	HARS2	IDH2
MTATP8	VLCAD	ALDH1B1	BAM	TSFM	LOC684270
ATP5A1		ALDH2	BRD8	ATP5F1	LONP1
ATP5O		ALDH4A1	C1QBP	CHCHD6	MCEE
ATP5J		ALDH5A1	CCDC109A	FKSG13	MDH2
ATPIF1		ALDH6A1	CDC2	KIAA0730	ME2
LACTB2		AMACR	COX4	CS	MSRB2
BOLA3		AMT	COX5B	AGTBP	MTHFD1L
BRP44		APOA1BP	CPT2	GRPEL2	OXCT1
SLC25A13		ATAD3	CRAT	PARK7	PCK2
CPS1		ATP5A1	CS		PDHX
CBR4		ATP5B	D10JHU81E		PYCR1
CPT2		ATP5C1	D13WSU123E		PYCR2
CAT		ATP5E	DBT		SCP2
CISD3		ATP5F1	DCI		SPRYD4
CLYBL		ATP5J	DCOH2		SUCLA2
CS		ATP5L	DCPS		SUCLG1
MMAB		ATP5O	DHFR		TUFM
C1QBP		ATPIF1	DLAT		TXNRD2
COX4I1		AUH	DLD
BDH1		BCKDHA	ETFDH
DHRS4		BCKDHB	FTHFSDC1
ALDH4A1		BCKDK	FUG1
ECH1		BDH1	GCAT
DLAT		BPHL	GOT2
DLST		BRP44	GRPEL1
DMGDH		C1QBP	HADH
PRKDC		CBR4	HADH2
DNAJA3		CCDC90A	HADHA
ETFA		CCDC90B	HADHB
ETFB		CHDH	HIBADH
TSFM		CISD3	HSP60
TUFM		CLPP	HSPA9
ECI1		CLPX	IDH3B
ECI2		CLYBL	IMMT
ECHDC1		COQ6	KIAA1104
ECHDC3		COQ9	OGDH
ECHS1		COX4I1	LRP130
FXN		COX5B	MDH2
FH		COX7A2	MECR
GLUD1		COX7C	MRPL12
C330018D20RIK		CPS1	MRPS26
GLRX5		CPT1A	MRPS9
GCDH		CPT2	NDUFA2
GSTK1		CS	NNT
GLDC		CYP27A1	OXCT
GLYAT		D10JHU81E	PDHA1
KEG1		DBT	PDHB
GM4952		DECR1	PDHX
GRPEL1		DHRS4	PECI
AK3		DLAT	PMPCB
HELT		DLD	PNPASE
HINT2		DLST	PPID
HADH		DMGDH	PPIF
HMGCL		DNAJA3	PYCR2
HMGCS2		DNAJC19	RARS2
PPA2		ECH1	RINP
ISOC2A		ECHDC3	SCAMC1
ISOC2B		ECHS1	SDHA
IDH1		ECI1	SLC25A1
IDH2		ECI2	SLC25A3
AADAT		ETFA	SOD2
L2HGDH		ETFB	SUPV3L1
LETM1		ETFDH	TARS2
DBT		FAHD1	TMLH
LONP1		FAHD2	TXN2
ACADL		FASN	UQCRQ
MDH2		FDPS	YWHAE
MLYCD		FDX1
ACADM		FXN
MSRB2		GCAT
MCCC2		GCDH
MCCC1		GFM1
AUH		GFM2
MUT		GLDC
SLC25A20		GLRX5
TIMM44		GLS2
MSRA		GLUD1
NNT		GLYAT
NDUFA9		GPAM
NDUFB11		GPT2
NDUFS7		GRPEL1
OAT		GSTK1
OTC		HADH
PPIF		HADHA
DHTKD1		HADHB
RARS2		HAGH
LDHD		HIBADH
LARS2		HIBCH
OSGEPL1		HINT2
XPNPEP3		HMGCL
PRODH		HMGCS2
PCCB		HSD17B10
NIPSNAP1		HSD3B5
PTPMT1		HSDL2
PCBD2		HSPA9
PC		HSPD1
PDHX		HSPE1
SARDH		IARS2
SSBP1		IDH2
SPRYD4		IDH3A
HSPA9		IDH3G
SDHA		ISOC2A
ALDH5A1		ISOC2B
SUCLA2		IVD
SUCLG2		KEG1
THEM4		LACTB2
PRDX3		LARS2
TST		LETM1
MECR		LRPPRC
TFAM		LYRM5
TACO1		MCCC1
HADHA		MCCC2
HADHB		MCEE
KIAA0564		MDH2
NADKD1		MECR
BPHL		MLYCD
		MPST
		MRPL11
		MRPL12
		MRPL45
		MRPL46
		MRPS30
		MRPS9
		MRRF
		MSRA
		MTATP8
		MTPAP
		MUT
		NDUFA10
		NDUFA12
		NDUFA13
		NDUFA2
		NDUFA5
		NDUFA6
		NDUFA7
		NDUFAB1
		NDUFAF2
		NDUFAF4
		NDUFB11
		NDUFS2
		NDUFS3
		NDUFS4
		NDUFS6
		NDUFS7
		NDUFS8
		NDUFV1
		NDUFV2
		NDUFV3
		NIPSNAP3A
		OAT
		OGDH
		OTC
		OXNAD1
		OXSM
		PAM16
		PARK7
		PCBD2
		PCCA
		PCCB
		PDHA1
		PDHB
		PDHX
		PITRM1
		PMPCA
		PNPT1
		PPA2
		PPIF
		PRDX3
		PRODH
		PRODH2
		PTCD2
		PTPMT1
		RARS2
		RMND1
		SARDH
		SDHA
		SDHB
		SHMT2
		SLC25A1
		SLC25A12
		SLC25A13
		SLC25A20
		SLC25A3
		SLC25A5
		SPG7
		SPRYD4
		SQRDL
		SUCLA2
		SUCLG1
		SUCLG2
		SUPV3L1
		TACO1
		TFAM
		THEM4
		TIMM13
		TRAP1
		TSFM
		TST
		TUFM
		TXN2
		TXNRD2
		UQCRC2
		UQCRFS1
		UQCRQ
		USMG5
		YARS2
		ZADH2

## Sheet: Unnormalized acetylation FC
Unnormalized acetylation peptide fold changes of putative and characterized SIRT3 substrates
			Acetyl-K intensity fold change (log2FC)
Primary Uniprot Protein Accession #	Gene symbol	Acetylation site on protein	24 hpi/mock	48 hpi/mock	72 hpi/mock	96 hpi/mock
Q9UDR5	AASS	K286	-0.018958	0.256998	0.38568	2.14259
Q9UDR5	AASS	K539	0.769786	-2.24036	2.06274	1.38969
Q9UDR5	AASS	K286	-1.00715	-0.531751	-0.723017	1.24899
Q9UDR5	AASS	K707	-0.389139	0.65682	1.511	1.08844
P42765	ACAA2	K234	2.23387	2.39815	3.92627	2.95208
P42765	ACAA2	K171	-1.1236	0.40162	1.90263	2.69829
P42765	ACAA2	K240	1.04014	0.695312	2.15852	2.65959
P42765	ACAA2	K181	0.26886	0.161049	0.187138	2.23709
P42765	ACAA2	K209	1.67291	2.38442	2.30721	1.97331
P42765	ACAA2	K25	0.283706	1.25808	1.7234	1.54193
P42765	ACAA2	K269	-0.368187	0.714197	1.09351	1.02928
P42765	ACAA2	K38	0.237128	1.38114	1.67171	1.01366
P42765	ACAA2	K137	0.042102	-1.67671	-0.471966	0.636459
Q9H845	ACAD9	K47	-0.626168	0.286015	1.34391	1.35224
Q9H845	ACAD9	K345	-0.023507	0.763737	0.685876	0.896619
Q9H845	ACAD9	K279	-0.042059	0.738035	1.56035	0.807412
P11310	ACADM	K301	-0.272693	-0.464255	-0.260522	2.2981
P11310	ACADM	K256	-0.24177	-0.493189	0.047964	-0.117798
P11310	ACADM	K178	0.355348	-0.224366	-0.703032	-0.486599
P45954	ACADSB	K284	0.117136	-0.719445	-0.714047	0.158851
P49748	ACADVL	K239	0.432111	1.65519	1.92262	2.68827
P49748	ACADVL	K331	0.726011	1.11766	1.6329	1.89017
P49748	ACADVL	K298	0.449557	-0.612865	-0.822805	1.55577
P49748	ACADVL	K276	0.611848	1.03471	0.805421	1.27297
P49748	ACADVL	K264	0.848131	1.53985	1.30978	1.23557
P49748	ACADVL	K639	-0.438287	-0.576382	-1.77392	0.963083
P49748	ACADVL	K331	0.187443	0.80948	0.945707	0.94635
P49748	ACADVL	K278	-0.017137	0.736662	1.15891	0.355834
P49748	ACADVL	K550	-0.554352	-0.00492	0.571957	0.181096
P49748	ACADVL	K103	-0.489069	-0.120819	0.249831	-0.52922
P24752	ACAT1	K66	0.794896	1.1058	2.80701	3.88444
P24752	ACAT1	K257	0.288694	-0.230253	-0.951289	2.26651
P24752	ACAT1	K302	0.256207	0.958051	1.31353	1.28873
P24752	ACAT1	K230	0.064942	0.764758	0.838705	0.746724
P24752	ACAT1	K174	-0.079685	0.39599	0.932636	0.405181
P24752	ACAT1	K190	0.542753	0.556049	0.852112	0.173664
P24752	ACAT1	K78	0.782021	1.48473	2.60933	0.069763
P24752	ACAT1	K263	0.787885	0.163219	-0.092031	-0.005934
P24752	ACAT1	K190	0.123164	0.412265	0.759362	-0.049656
P24752	ACAT1	K124	-1.33019	0.202507	0.866409	-0.327263
P24752	ACAT1	K181	-0.961517	-0.258963	0.254918	-1.1015
P24752	ACAT1	K202	-0.439718	-2.9471	-5.61297	-1.88922
Q99798	ACO2	K739	0.019559	2.30239	3.68543	6.70052
Q99798	ACO2	K723	0.688849	3.48166	4.16851	3.37735
Q99798	ACO2	K573	0.557041	1.68413	2.39236	3.11239
Q99798	ACO2	K520	0.367973	1.58832	2.74978	3.01667
Q99798	ACO2	K401	0.39459	0.960525	1.07634	2.97918
Q99798	ACO2	K506	-0.091953	0.179057	2.04579	2.04027
Q99798	ACO2	K370	0.136542	1.29793	2.01939	2.00036
Q99798	ACO2	K689	0.654573	1.5305	1.75822	1.93864
Q99798	ACO2	K506	-0.405447	1.6667	1.60223	1.89454
Q99798	ACO2	K736	-0.474794	-1.36812	-1.25633	-1.19329
Q99798	ACO2	K50	-2.2041	-1.27835	-0.353978	-1.86766
Q9NPJ3	ACOT13	K123	5.29442	2.48474	3.04907	3.93306
Q9NPJ3	ACOT13	K111	-0.037018	2.19958	2.44365	3.10628
Q9NPJ3	ACOT13	K27	0.570342	2.06734	2.9535	2.95089
Q9NPJ3	ACOT13	K127	0.586625	-0.628875	-0.78972	0.978464
Q9NPJ3	ACOT13	K108	-0.165244	0.66572	1.48686	0.834931
Q9Y305	ACOT9	K103	0.513221	0.844601	0.830073	2.3014
Q9Y305	ACOT9	K138	1.37989	0.797597	0.744794	1.9357
Q9Y305	ACOT9	K166	0.995365	1.51846	2.02525	1.62987
Q9Y305	ACOT9	K292	0.075872	1.35256	1.44895	0.964417
Q9Y305	ACOT9	K292	-0.522786	0.774278	1.08124	0.627925
Q96CM8	ACSF2	K182	-0.474988	0.584772	1.03183	1.84058
Q9UIJ7	AK3	K80	1.84816	1.25287	2.45632	3.14306
Q9UIJ7	AK3	K122	3.28761	1.03344	1.30642	3.12755
Q9UIJ7	AK3	K189	-0.622807	-0.082581	0.672803	2.07966
Q9UIJ7	AK3	K203	0.491412	0.955124	0.934674	2.00068
P54886	ALDH18A1	K424	0.497378	0.151824	0.622918	1.3961
P54886	ALDH18A1	K124	0.362012	0.087738	0.402723	0.737989
P54886	ALDH18A1	K347	0.405892	1.24578	1.31455	0.720279
P54886	ALDH18A1	K643	-0.074677	-1.83496	-1.28905	-0.919754
P30837	ALDH1B1	K364	0.821178	1.26615	2.02301	1.3867
P30837	ALDH1B1	K426	-2.19699	0.427925	1.30595	0.556818
P05091	ALDH2	K383	0.079109	0.339178	0.488752	2.12966
P05091	ALDH2	K368	0.716986	1.41232	0.545929	2.09172
P05091	ALDH2	K426	-0.352515	-0.091319	0.028145	0.326617
P05091	ALDH2	K355	-0.090042	-0.598866	1.01504	0.31526
P30038	ALDH4A1	K93	0.991506	2.06801	-0.657113	4.28911
Q02252	ALDH6A1	K121	0.760111	0.338927	2.15027	2.35327
Q02252	ALDH6A1	K55	-0.261299	1.23661	2.25229	1.32055
P24539	ATP5F1	K221	0.996476	0.77672	1.27412	3.42866
P24539	ATP5F1	K131	0.362008	1.77751	2.63946	2.93896
P24539	ATP5F1	K233	0.536118	0.399173	0.572227	2.06855
P24539	ATP5F1	K139	-0.18019	1.09187	1.58909	2.0139
P24539	ATP5F1	K131	-0.39828	0.477493	0.351123	1.54158
P24539	ATP5F1	K126	-1.7148	1.17598	1.56878	1.27924
P24539	ATP5F1	K154	-0.195643	0.926708	1.37053	1.08464
P24539	ATP5F1	K162	1.49656	-0.956034	-0.3934	0.327567
O75947	ATP5H	K117	0.437148	2.25148	2.17681	3.67492
O75947	ATP5H	K144	0.801856	1.83805	2.39127	2.50279
O75947	ATP5H	K95	1.31422	0.79346	0.604237	2.48846
O75947	ATP5H	K85	-0.197735	1.47776	1.5589	2.46394
O75947	ATP5H	K63	-0.588658	0.949731	1.09934	2.11813
O75947	ATP5H	K109	-0.165645	0.974962	1.30197	2.07817
O75947	ATP5H	K9	1.09446	1.38496	1.78502	1.88526
O75947	ATP5H	K121	-0.165408	0.788626	1.12118	1.88227
O75947	ATP5H	K117	0.021605	0.555135	0.627852	1.66624
O75947	ATP5H	K78	0.957466	-2.20199	0.968247	1.59098
O75947	ATP5H	K58	-0.063177	0.555115	1.18905	1.25258
O75947	ATP5H	K78	-0.130959	2.27537	2.73457	1.1625
O75947	ATP5H	K72	0.516195	0.570697	1.25565	1.10434
O75947	ATP5H	K25	0.691579	1.14827	0.99801	0.992767
O75947	ATP5H	K32	-1.50459	0.873861	1.90212	0.703298
O75947	ATP5H	K144	-1.73736	-0.423742	1.40902	-0.542433
P18859	ATP5J	K99	1.25271	1.51128	2.06705	2.28612
P18859	ATP5J	K46	0.556119	0.379749	1.4728	1.65848
O75964	ATP5L	K66	0.143094	1.20358	1.44528	2.25592
P48047	ATP5O	K192	-2.20213	1.41753	0.886305	2.35181
P48047	ATP5O	K98	0.384054	-0.489283	0.778017	2.06357
P48047	ATP5O	K60	0.185455	0.660768	1.1788	1.6213
P48047	ATP5O	K51	0.246659	0.733201	0.924173	1.56964
P48047	ATP5O	K162	0.994917	0.873573	2.04534	1.56874
P48047	ATP5O	K176	-0.470097	0.764455	1.56175	1.36654
P48047	ATP5O	K199	1.33872	0.639318	0.337873	1.21845
P48047	ATP5O	K158	0.235269	0.782813	1.22017	1.16247
P48047	ATP5O	K70	0.539815	0.337751	0.258	0.986136
P48047	ATP5O	K172	0.022694	0.859867	1.03205	0.782428
P48047	ATP5O	K192	-0.302806	0.227844	0.418423	0.660139
P48047	ATP5O	K54	0.647821	-0.355259	-1.44233	-0.292361
P48047	ATP5O	K60	-0.119619	1.25333	1.74417	-1.00737
Q13825	AUH	K204	0.772186	0.02887	2.41996	3.47588
Q13825	AUH	K204	-0.124021	0.387697	1.28818	2.60446
Q13825	AUH	K211	0.320633	0.954833	2.00238	1.92528
P12694	BCKDHA	K311	-0.100105	1.25591	2.49493	1.6089
P21953	BCKDHB	K70	0.431547	0.242468	-0.375148	2.10423
O14874	BCKDK	K192	-4.14105	1.44393	1.6107	-0.676672
Q86WA6	BPHL	K243	-0.330773	1.29031	1.3302	1.50859
Q86WA6	BPHL	K151	0.674881	0.887829	1.5235	1.44271
Q86WA6	BPHL	K82	-0.848207	0.37664	0.800075	1.07664
Q86WA6	BPHL	K126	-0.067022	0.584041	1.12871	1.05988
Q07021	C1QBP	K91	0.418494	0.99331	0.976242	0.596921
O76031	CLPX	K512	0.616967	1.77514	1.54454	1.09039
P13073	COX4I1	K67	4.19931	4.76304	4.83745	4.10331
P13073	COX4I1	K67	1.02762	1.564	1.3192	2.38035
P13073	COX4I1	K67	-0.091131	0.787931	1.43386	1.99281
P13073	COX4I1	K53	0.180126	1.49839	1.36324	1.4706
P13073	COX4I1	K60	0.533168	-1.18358	-0.731021	1.09999
P10606	COX5B	K56	0.949312	1.8678	1.75565	3.2385
P10606	COX5B	K121	0.154481	1.57693	1.92457	2.98465
P10606	COX5B	K56	1.32566	0.483057	1.67084	2.6242
P10606	COX5B	K86	0.089596	0.679043	1.41543	1.89985
P14406	COX7A2	K46	-0.081919	0.333752	1.4339	1.79332
P14406	COX7A2	K33	-2.39459	0.995114	1.48261	1.32817
P23786	CPT2	K460	0.258953	0.472046	0.871885	1.56763
P43155	CRAT	K426	-0.094751	-0.293807	0.414594	2.19579
P43155	CRAT	K609	0.716734	0.311635	1.57465	1.98181
P43155	CRAT	K261	-0.996881	1.0392	1.90919	0.960087
O75390	CS	K215	-0.858655	1.33106	1.60743	3.43983
O75390	CS	K382	0.284712	0.616757	0.965802	1.53427
O75390	CS	K375	0.756092	0.947685	1.06818	1.44771
O75390	CS	K103	0.479646	1.41219	1.5061	1.23396
O75390	CS	K193	0.361067	0.244137	1.11762	0.981512
O75390	CS	K327	0.694958	-1.35246	-1.13286	0.869461
O75390	CS	K375	-0.069315	0.263933	-0.848373	0.623942
O75390	CS	K366	-0.374521	1.19542	1.27674	0.042949
O75390	CS	K459	0.165734	1.67078	1.99159	-0.426505
O75390	CS	K459	-0.608817	0.079354	0.574292	-0.48251
O75390	CS	K459	0.00914	0.23982	0.195349	-0.594116
P11182	DBT	K304	0.813827	1.56442	1.77517	2.83822
P11182	DBT	K440	-0.606748	0.763134	1.35437	1.13448
P11182	DBT	K243	-0.640405	-0.148682	0.540575	0.890815
Q16698	DECR1	K244	0.050815	0.264346	0.584755	1.85848
Q16698	DECR1	K49	1.0976	0.098354	1.75339	1.57854
Q16698	DECR1	K230	-1.10775	1.88654	2.13211	0.901185
Q16698	DECR1	K260	-0.380277	0.927744	1.05973	0.747864
Q16698	DECR1	K230	0.548927	1.87901	1.95292	0.435801
P10515	DLAT	K368	0.035633	2.16125	2.64319	3.13836
P10515	DLAT	K362	-0.502641	0.066839	0.59515	1.77548
P10515	DLAT	K473	-0.242501	0.608553	1.21833	0.711181
P10515	DLAT	K466	-0.047688	-0.307802	-0.661712	0.636421
P10515	DLAT	K552	0.304857	0.760379	1.05376	0.621499
P10515	DLAT	K547	-1.70425	-1.74607	-2.10244	0.020016
P09622	DLD	K155	1.93629	1.6425	1.53589	3.87198
P09622	DLD	K155	-0.147068	-0.328525	-0.622953	3.56245
P09622	DLD	K420	-0.480946	1.40506	2.80881	3.05959
P09622	DLD	K104	-1.7261	2.11545	3.38393	3.00514
P09622	DLD	K132	0.851245	0.839172	2.18208	2.6416
P09622	DLD	K417	0.012357	1.06447	1.87306	2.61027
P09622	DLD	K420	-0.157289	0.99681	1.44211	2.57469
P09622	DLD	K122	1.66029	1.16272	1.88497	2.30896
P09622	DLD	K122	0.198859	1.02359	1.81208	2.26025
P09622	DLD	K410	-0.193173	0.455961	0.635868	2.1683
P09622	DLD	K66	-0.082547	1.28832	0.90894	2.01969
P09622	DLD	K346	0.524096	0.018265	1.11113	1.74863
P09622	DLD	K271	-0.006288	0.177111	0.621819	1.64324
P09622	DLD	K267	0.34777	-0.266453	-0.190847	1.35683
P09622	DLD	K143	-1.98218	0.871297	1.35537	1.19599
P09622	DLD	K277	3.0075	-1.2533	-1.65415	-1.3318
P36957	DLST	K277	1.50812	-0.156895	1.19511	2.38474
P36957	DLST	K307	0.455778	0.734697	1.487	1.46628
P36957	DLST	K353	0.311228	-0.00431	0.428393	0.82358
P36957	DLST	K74	-0.122656	0.462502	0.502219	0.400289
P36957	DLST	K277	0.692425	-0.055534	-0.250418	0.169637
Q96EY1	DNAJA3	K385	0.891641	-0.006274	1.11414	2.26437
Q13011	ECH1	K250	0.520592	0.078048	-0.743676	0.136735
P30084	ECHS1	K118	-0.38979	0.812136	1.15058	1.31134
P13804	ETFA	K85	1.52415	2.00437	2.47989	2.72713
P13804	ETFA	K139	0.429043	0.823909	1.48733	1.58702
P13804	ETFA	K126	-2.25589	0.380422	0.935823	1.19683
P13804	ETFA	K232	0.313056	0.01637	1.29656	1.15762
P13804	ETFA	K187	0.1565	1.10998	0.919965	0.629884
P13804	ETFA	K75	-1.25831	0.840321	0.983925	-0.922145
P38117	ETFB	K19	0.248398	0.5485	2.57521	3.92387
P38117	ETFB	K210	1.69318	0.253284	-0.155004	3.21495
P38117	ETFB	K221	-0.194259	0.330958	1.06818	1.60135
P38117	ETFB	K248	0.218579	0.5392	0.911553	0.97803
P38117	ETFB	K116	-0.192747	0.427796	0.882198	0.936151
P38117	ETFB	K11	0.588109	0.012233	-0.3973	0.430266
P38117	ETFB	K110	2.44915	0.529767	2.12416	0.224456
Q6P587	FAHD1	K147	0.440155	1.03384	1.088	1.65264
P07954	FH	K256	0.805352	1.41615	1.63085	2.17172
P07954	FH	K66	0.207106	1.00292	0.644214	1.67488
P07954	FH	K80	-0.223034	0.648941	-0.769055	1.07153
P07954	FH	K502	0.689372	1.12807	1.44782	0.965303
P07954	FH	K61	0.170803	0.336691	0.965441	0.826033
P07954	FH	K131	-0.989744	0.097565	0.322011	0.825284
P07954	FH	K256	0.26631	0.393648	0.458861	0.820876
P07954	FH	K80	-0.249626	0.003303	-0.181178	0.765428
P07954	FH	K292	0.309435	0.236132	0.067869	0.612652
P07954	FH	K172	-0.174104	1.27977	1.47002	0.448065
P07954	FH	K122	-0.251194	-0.317291	-0.456858	-0.729949
Q16595	FXN	K197	0.130454	0.353323	1.17856	1.37814
Q96RP9	GFM1	K175	-0.150858	1.57915	1.85763	1.93243
Q96RP9	GFM1	K540	-0.658514	1.35177	1.59978	0.841033
Q96RP9	GFM1	K193	0.636358	0.809287	-1.08458	0.526265
Q969S9	GFM2	K233	0.572228	0.739874	0.778564	0.586874
O94925	GLS	K311	1.0044	0.933731	0.429451	1.55082
O94925	GLS	K158	0.248971	0.653445	0.441481	-0.056852
O94925	GLS	K354	-0.062531	0.030204	-0.434662	-1.09246
O94925	GLS	K255	0.204975	0.830305	-0.319881	-1.48257
O94925	GLS	K320	0.81058	-0.068967	0.109628	-2.41546
P00367	GLUD1	K457	-0.215287	2.87175	3.37338	5.24563
P00367	GLUD1	K200	-0.22166	2.50485	3.08804	2.80338
P00367	GLUD1	K191	-0.214193	0.444032	1.5543	2.18376
P00367	GLUD1	K503	0.226167	1.72443	2.75408	1.98046
P00367	GLUD1	K480	0.653649	1.6033	1.88508	1.1143
P00367	GLUD1	K503	-1.30226	0.843878	1.41798	1.06569
P00367	GLUD1	K415	0.357067	0.331854	1.55441	0.936069
P00367	GLUD1	K162	-0.457173	1.39827	-0.041342	0.903324
P00367	GLUD1	K352	0.07051	0.514748	1.25422	0.743554
P00367	GLUD1	K84	0.626148	0.891107	1.3876	0.622738
P00367	GLUD1	K527	0.107295	0.475326	0.6236	0.455553
P00367	GLUD1	K346	0.192596	0.827779	1.20739	0.431064
P00367	GLUD1	K545	-2.29801	0.34107	1.02584	0.333606
P00367	GLUD1	K527	-0.132322	0.894679	1.16918	-0.036056
P00505	GOT2	K404	1.0685	2.67051	3.30434	3.28925
P00505	GOT2	K296	0.691711	0.715282	1.34856	2.87695
P00505	GOT2	K227	0.091717	-0.233735	0.863445	2.13187
P00505	GOT2	K404	0.041992	0.818333	1.81778	1.9313
P00505	GOT2	K296	-0.09752	1.50891	1.8445	1.78041
P00505	GOT2	K122	0.92583	1.38485	1.59964	1.71969
P00505	GOT2	K107	-0.077042	0.848535	1.12792	1.55505
P00505	GOT2	K363	0.513024	-0.505838	-2.51417	0.260669
P00505	GOT2	K387	-0.119065	1.9388	1.68837	-0.078092
Q9HAV7	GRPEL1	K186	-0.826578	2.29614	2.53557	1.95631
Q9HAV7	GRPEL1	K157	-1.83343	-0.308342	-0.214275	1.20465
Q9HAV7	GRPEL1	K120	-0.400515	1.17453	1.11096	0.757436
Q9HAV7	GRPEL1	K94	3.09047	-0.098227	0.106357	-0.70041
Q16836	HADH	K179	0.826621	1.301	1.87512	2.60265
Q16836	HADH	K125	0.795157	1.16493	1.68686	2.05014
Q16836	HADH	K249	0.2517	0.761214	1.14279	1.97874
Q16836	HADH	K185	0.038787	0.421206	1.31198	1.96183
Q16836	HADH	K179	-0.223766	0.990181	0.656156	1.6826
Q16836	HADH	K132	1.45253	0.144857	0.516354	1.23582
Q16836	HADH	K202	-0.7699	1.12907	1.69708	1.17672
Q16836	HADH	K132	0.382447	-0.738534	-1.4844	-0.245892
P40939	HADHA	K540	3.19227	3.86932	4.31521	3.96634
P40939	HADHA	K350	0.962283	1.66145	0.843324	3.28314
P40939	HADHA	K493	-2.42564	1.30499	1.64844	2.95107
P40939	HADHA	K569	1.09572	1.56017	1.40372	2.92871
P40939	HADHA	K406	0.528119	1.53431	1.66271	2.79914
P40939	HADHA	K759	-0.399289	1.73318	1.90216	2.6469
P40939	HADHA	K334	0.320887	1.52371	2.10082	2.64309
P40939	HADHA	K505	-0.042393	1.04065	1.84037	2.34825
P40939	HADHA	K390	0.310997	0.181174	-0.236871	2.29162
P40939	HADHA	K597	0.490342	0.858019	1.12906	2.28948
P40939	HADHA	K383	0.156359	1.28639	1.53177	2.26938
P40939	HADHA	K505	0.83371	1.70442	1.86117	2.23041
P40939	HADHA	K406	0.738058	0.298285	0.020552	1.98801
P40939	HADHA	K531	0.164878	0.567362	1.26329	1.89855
P40939	HADHA	K505	1.00238	1.42816	2.08266	1.86028
P40939	HADHA	K326	0.460717	1.49056	1.71657	1.77211
P40939	HADHA	K660	0.761729	2.01598	0.908901	1.57739
P40939	HADHA	K597	-0.280562	0.111588	0.063014	1.38572
P40939	HADHA	K289	0.080448	0.153788	0.404438	1.36232
P40939	HADHA	K644	0.067227	0.973951	1.13251	1.35526
P40939	HADHA	K60	-0.361027	-0.53763	-0.89239	1.17582
P40939	HADHA	K625	-0.222959	-0.594756	0.012161	1.15715
P40939	HADHA	K350	-1.91528	0.167377	0.443437	1.12723
P40939	HADHA	K303	-0.253796	0.836746	1.43415	1.10164
P40939	HADHA	K728	0.085154	1.19189	1.64361	1.06601
P40939	HADHA	K267	-9.1e-05	0.076274	0.893941	0.963486
P40939	HADHA	K411	4.22492	-0.352356	-0.88196	0.852313
P40939	HADHA	K326	0.43152	0.863256	1.06779	0.717145
P40939	HADHA	K309	0.019576	1.34579	1.55449	0.679574
P40939	HADHA	K129	1.153	0.56162	-0.489065	0.673404
P40939	HADHA	K359	2.49958	2.74697	1.15462	0.212206
P40939	HADHA	K353	1.93477	-0.444886	-2.12322	-0.866897
P55084	HADHB	K188	0.124686	3.81145	4.08208	3.99481
P55084	HADHB	K188	0.086922	-0.619414	1.84832	2.53775
P55084	HADHB	K188	0.446141	1.26437	1.84486	2.02016
P55084	HADHB	K277	-0.380792	0.938652	0.464615	1.91748
P55084	HADHB	K277	0.911278	0.681516	0.60052	1.89169
P55084	HADHB	K72	0.449678	0.717812	1.06291	1.52944
P55084	HADHB	K72	0.48189	0.734618	1.32194	1.26256
Q16775	HAGH	K113	-1.0268	2.44885	1.09876	1.55348
P31937	HIBADH	K297	-0.408592	-0.120322	0.852498	1.83504
Q6NVY1	HIBCH	K301	0.634539	-0.408861	1.96209	2.76106
Q6NVY1	HIBCH	K162	0.007071	0.581198	0.810691	1.42595
Q6NVY1	HIBCH	K353	0.24721	0.39073	0.324878	1.42012
Q6NVY1	HIBCH	K301	-0.559044	-0.818219	-0.047275	0.379125
Q99714	HSD17B10	K52	0.160628	1.00509	1.2922	1.36749
Q99714	HSD17B10	K69	-0.494043	-0.673164	2.39884	-0.286454
Q6YN16	HSDL2	K42	0.126435	0.745247	0.820941	1.76108
Q6YN16	HSDL2	K116	0.554245	0.600542	0.599496	1.29816
Q6YN16	HSDL2	K87	-0.823382	0.53933	0.072971	0.05343
Q6YN16	HSDL2	K49	0.016388	-0.579361	-0.274262	-0.011755
P38646	HSPA9	K159	1.5397	3.19457	3.20731	4.12788
P38646	HSPA9	K206	0.875025	3.21542	3.34817	3.91817
P38646	HSPA9	K300	1.72193	2.84035	3.11259	3.47256
P38646	HSPA9	K368	0.278181	1.72334	2.4713	3.34616
P38646	HSPA9	K600	0.251335	1.2054	1.81689	2.7216
P38646	HSPA9	K159	1.26779	2.14514	1.92638	2.63167
P38646	HSPA9	K143	0.849305	0.824466	1.02009	2.43659
P38646	HSPA9	K600	-0.631594	-0.208779	2.18419	2.43322
P38646	HSPA9	K159	0.700372	1.42894	1.76456	2.39051
P38646	HSPA9	K135	0.670063	0.386642	0.499917	2.3447
P38646	HSPA9	K187	0.683226	2.94262	4.35996	2.34334
P38646	HSPA9	K135	0.956858	0.813125	0.978703	2.28205
P38646	HSPA9	K138	-1.61101	1.57978	2.04467	2.19417
P38646	HSPA9	K121	-0.127177	2.83508	1.86395	2.10893
P38646	HSPA9	K138	0.000139	1.32566	1.64152	2.02143
P38646	HSPA9	K187	-1.32381	0.472883	1.89337	1.95393
P38646	HSPA9	K187	-0.186326	0.410689	1.28187	1.41435
P38646	HSPA9	K138	-0.817775	0.866272	0.155811	1.39029
P38646	HSPA9	K617	0.326046	-0.676344	-0.979498	1.23165
P38646	HSPA9	K646	0.574123	0.718201	0.755111	1.14043
P38646	HSPA9	K300	-0.569977	1.47312	0.122357	1.13549
P38646	HSPA9	K646	0.082102	0.804144	0.77245	0.936219
P38646	HSPA9	K610	0.879289	1.99549	1.65713	0.883734
P38646	HSPA9	K377	-1.24537	-0.561341	0.160224	0.879611
P38646	HSPA9	K567	2.30772	-0.135206	-0.471804	0.735652
P38646	HSPA9	K173	0.495155	0.84191	0.78724	0.542189
P38646	HSPA9	K234	0.288453	0.847813	1.26958	0.38226
P38646	HSPA9	K345	0.252894	-0.407747	-1.41229	0.301052
P38646	HSPA9	K345	0.295472	-0.390135	-0.884117	0.265393
P38646	HSPA9	K288	0.243931	-0.831473	-0.827475	0.010859
P10809	HSPD1	K191	2.30312	2.00476	2.14738	3.90083
P10809	HSPD1	K233	0.712331	-0.338299	2.63174	3.45486
P10809	HSPD1	K359	1.93907	2.39679	2.75524	2.99898
P10809	HSPD1	K359	-0.590834	1.81807	2.29689	2.59917
P10809	HSPD1	K516	0.340802	1.07048	2.00174	2.59058
P10809	HSPD1	K389	2.21905	0.813101	1.57106	2.47223
P10809	HSPD1	K180	-0.697456	1.5698	1.58948	2.38036
P10809	HSPD1	K191	-0.188813	0.88433	1.08352	1.95719
P10809	HSPD1	K396	0.254803	1.01256	1.4429	1.89748
P10809	HSPD1	K218	0.110829	0.695814	1.21177	1.85153
P10809	HSPD1	K82	-1.25508	1.5541	2.12988	1.82362
P10809	HSPD1	K359	-3.04775	1.51239	1.93573	1.78957
P10809	HSPD1	K389	0.49286	0.526546	0.667653	1.77776
P10809	HSPD1	K516	0.033146	0.739775	1.15101	1.72311
P10809	HSPD1	K473	0.074802	0.988065	1.25345	1.71615
P10809	HSPD1	K156	-0.536864	0.562554	-0.155023	1.67282
P10809	HSPD1	K516	0.677255	1.28368	1.34244	1.63918
P10809	HSPD1	K352	-0.638779	1.66192	2.0021	1.49084
P10809	HSPD1	K473	-0.161291	-0.228468	0.737068	1.4626
P10809	HSPD1	K96	0.55334	0.750868	0.89861	1.35074
P10809	HSPD1	K359	-0.202355	0.596986	-0.2193	1.22207
P10809	HSPD1	K469	0.200887	0.359559	0.833295	1.21463
P10809	HSPD1	K301	-0.047543	0.727004	1.08664	1.16782
P10809	HSPD1	K249	1.75212	1.43273	1.69203	1.11161
P10809	HSPD1	K523	-0.32785	0.418709	1.04094	1.08778
P10809	HSPD1	K130	2.29814	2.10018	0.447884	0.707814
P10809	HSPD1	K218	-0.648612	0.535727	0.574525	0.488551
P10809	HSPD1	K202	1.74383	0.257494	-0.145762	0.42359
P10809	HSPD1	K31	-0.134034	4.11545	2.6914	-0.405852
P10809	HSPD1	K87	0.393062	-0.933692	-0.976913	-0.814827
P10809	HSPD1	K516	-0.685105	0.336048	0.268035	-0.843205
P10809	HSPD1	K202	-0.376565	-1.5986	-1.54394	-0.93597
P61604	HSPE1	K80	0.437339	0.085003	-2.39638	2.5412
P61604	HSPE1	K28	0.024795	-0.299161	1.199	1.94383
P61604	HSPE1	K66	0.779819	0.400482	0.652411	1.8628
P61604	HSPE1	K70	0.04954	0.829199	1.36579	1.70885
P61604	HSPE1	K86	0.486417	0.931755	1.04161	0.934234
P61604	HSPE1	K8	-0.422312	0.653108	0.941929	0.335733
P61604	HSPE1	K66	0.500837	-0.72668	-0.98348	-0.44724
Q9NSE4	IARS2	K189	1.35866	0.54354	-1.93961	4.09638
Q9NSE4	IARS2	K781	2.18398	2.11922	1.96361	2.61092
Q9NSE4	IARS2	K479	1.09825	1.73242	-0.167737	2.22429
Q9NSE4	IARS2	K775	-0.125184	0.862139	1.69989	1.54557
Q9NSE4	IARS2	K74	0.406484	1.29909	1.26035	1.52992
Q9NSE4	IARS2	K277	0.011995	1.00937	1.10295	1.4042
Q9NSE4	IARS2	K233	0.814932	1.40282	1.73222	1.24888
Q9NSE4	IARS2	K687	-0.467287	1.8267	1.92998	0.849843
Q9NSE4	IARS2	K74	-0.694584	-0.34778	-0.295559	-0.214742
Q9NSE4	IARS2	K803	-1.28775	0.761262	1.19147	-0.475827
Q9NSE4	IARS2	K222	-1.02448	-3.39731	-3.23336	-3.12711
P48735	IDH2	K384	4.42883	4.76619	5.00506	5.96064
P48735	IDH2	K272	2.71766	0.417551	-1.22335	3.08204
P48735	IDH2	K80	0.892151	1.66051	1.54628	3.07496
P48735	IDH2	K299	-0.031835	1.35976	1.80437	2.01346
P48735	IDH2	K155	-0.22562	0.375671	0.62272	1.62182
P48735	IDH2	K442	0.488707	0.686093	1.04575	1.59207
P48735	IDH2	K106	0.490218	1.13967	1.08421	1.52996
P48735	IDH2	K256	0.118008	-1.08184	0.700986	1.36129
P48735	IDH2	K180	-0.506498	0.332239	0.590158	1.28745
P48735	IDH2	K272	-2.05961	0.415426	0.782976	0.948457
P48735	IDH2	K106	0.358807	0.40658	0.781823	0.611503
P48735	IDH2	K166	-2.33264	0.944484	1.57138	0.194048
P48735	IDH2	K69	-2.28889	0.559641	0.486169	0.161174
P48735	IDH2	K80	-0.837349	-0.328847	1.03335	-1.66683
P50213	IDH3A	K58	-0.063948	1.60763	2.19656	3.48761
P50213	IDH3A	K336	1.32078	1.39834	2.46314	3.25216
P50213	IDH3A	K77	-0.3185	1.30251	1.89594	1.33931
P50213	IDH3A	K177	1.00171	-0.893166	-0.522181	-1.21095
O43837	IDH3B	K96	1.79846	2.93424	3.0422	3.19442
O43837	IDH3B	K374	0.988323	0.080107	-0.257996	-0.715309
Q16891	IMMT	K427	2.33157	1.99508	1.8348	3.34962
Q16891	IMMT	K451	2.86352	1.07388	0.782888	1.31059
Q16891	IMMT	K282	0.824208	-0.328015	-1.73984	1.19433
P26440	IVD	K75	-0.832153	-1.13987	0.396415	1.42009
P26440	IVD	K259	0.277492	0.895921	0.959479	0.755752
P26440	IVD	K315	-0.623831	0.960739	1.57115	-1.06727
Q9H9P8	L2HGDH	K155	-0.018173	1.72124	2.13558	2.12839
Q9H9P8	L2HGDH	K104	-0.110997	0.768992	0.918421	1.1268
Q15031	LARS2	K328	0.079182	0.850436	0.459932	1.66669
P36776	LONP1	K748	-0.585667	1.15904	0.745756	1.49253
Q96RQ3	MCCC1	K295	-0.224019	1.89428	1.94502	2.45002
Q9HCC0	MCCC2	K512	-0.040253	0.407462	0.952151	2.16992
Q96PE7	MCEE	K150	-0.856373	1.81807	2.19812	0.701009
P23368	ME2	K240	0.457701	2.23073	3.01039	3.59147
P23368	ME2	K24	1.10393	1.5592	0.976198	3.31989
P23368	ME2	K240	0.105248	2.19038	2.6844	3.31136
P23368	ME2	K240	1.28576	2.02339	3.01942	3.21626
P23368	ME2	K156	0.444671	1.92823	2.78347	2.24186
P23368	ME2	K272	0.072579	1.80107	2.2171	2.10997
P23368	ME2	K94	0.483328	1.36538	1.93978	1.96213
P23368	ME2	K156	-1.52976	1.11598	1.94752	1.4466
P23368	ME2	K24	-7.477	-8.94172	-6.7812	-1.69547
P23368	ME2	K224	-4.47583	-2.72837	-0.99952	-4.48662
O95822	MLYCD	K472	0.33299	1.20818	1.11337	1.66879
P52815	MRPL12	K162	0.283817	-0.458545	0.799636	0.449454
P82933	MRPS9	K287	0.466066	-1.3227	-1.32247	0.77525
Q96E11	MRRF	K100	0.585079	1.34978	2.1147	1.12174
Q6UB35	MTHFD1L	K516	1.02685	0.555615	0.722947	1.15552
Q6UB35	MTHFD1L	K352	0.669228	1.68101	1.17062	0.221707
Q6UB35	MTHFD1L	K189	-1.54925	1.02516	0.872389	-1.3368
P22033	MUT	K212	-0.048309	0.938002	1.16767	1.23296
Q9UI09	NDUFA12	K43	-0.224666	-0.957366	-0.081566	0.39875
Q16718	NDUFA5	K30	0.310005	1.23454	1.48355	1.78504
Q16718	NDUFA5	K60	-0.715864	0.356986	0.832702	1.36515
Q16718	NDUFA5	K55	-0.389724	0.668462	0.87658	-0.605434
Q16795	NDUFA9	K348	1.58478	2.33005	2.30639	2.53834
Q16795	NDUFA9	K147	0.397966	1.16244	1.67874	1.93811
Q16795	NDUFA9	K189	-0.44534	-1.23908	-2.04599	-1.02825
O14561	NDUFAB1	K92	0.332948	0.185891	0.187644	2.90896
O75489	NDUFS3	K56	0.579723	0.792478	0.885132	1.05556
O75489	NDUFS3	K109	0.151097	2.51976	2.3219	0.101107
P49821	NDUFV1	K81	-2.00123	0.736817	1.53293	1.09133
P19404	NDUFV2	K209	0.494785	1.70891	1.86142	2.18519
P19404	NDUFV2	K61	0.215426	1.18584	1.94003	1.6773
Q9BPW8	NIPSNAP1	K279	0.661578	0.922313	1.59038	2.41683
Q9BPW8	NIPSNAP1	K73	-0.130066	1.1125	0.79753	1.27703
Q9BPW8	NIPSNAP1	K279	0.143877	0.842594	1.97122	1.18177
Q9UFN0	NIPSNAP3A	K48	0.057608	1.19551	2.39952	2.18359
Q9UFN0	NIPSNAP3A	K166	0.357586	0.715667	0.536005	1.96753
Q9UFN0	NIPSNAP3A	K45	1.07415	1.73724	-0.948751	-0.347606
Q13423	NNT	K166	1.03239	1.11486	1.37112	1.92572
Q13423	NNT	K70	0.937344	0.478378	0.536225	1.69174
Q13423	NNT	K84	-1.5909	-0.17374	0.470458	1.45152
Q13423	NNT	K939	-0.32294	-0.441939	2.01382	1.34944
Q13423	NNT	K403	-0.384018	0.932264	1.39926	0.961428
Q13423	NNT	K100	0.719104	1.16004	1.78582	0.277338
P04181	OAT	K129	0.3156	0.98839	0.688033	1.18542
P04181	OAT	K102	-0.187002	-0.24341	-0.994053	0.472124
Q02218	OGDH	K899	0.846319	1.62868	1.46596	2.60873
Q02218	OGDH	K970	0.328942	0.984398	1.43807	2.52327
Q02218	OGDH	K401	4.4455	0.383781	4.97712	2.48285
Q02218	OGDH	K943	0.201279	1.43387	1.89783	1.74493
Q02218	OGDH	K561	-1.11112	2.00711	2.27379	1.56299
Q02218	OGDH	K74	0.855737	1.37444	1.00054	0.737398
Q02218	OGDH	K276	3.05293	0.219511	-0.315189	0.543071
Q02218	OGDH	K237	-1.97521	1.53805	1.7448	-1.09399
O60313	OPA1	K834	-2.45026	0.127254	0.420593	0.455254
P55809	OXCT1	K185	3.31867	2.85963	2.05682	2.68996
P55809	OXCT1	K418	0.182819	1.42617	1.77355	2.41889
P55809	OXCT1	K406	-0.517071	0.871468	1.12519	1.72024
P55809	OXCT1	K173	-0.48771	0.254044	0.93511	1.15422
P55809	OXCT1	K418	-2.61228	-0.519927	1.85736	0.138523
P55809	OXCT1	K481	-0.051105	-1.32141	-1.93368	-1.24667
P05166	PCCB	K101	0.287309	1.09628	0.256372	2.08614
Q16822	PCK2	K108	0.132382	1.15288	-1.10583	2.31157
P08559	PDHA1	K321	5.77777	6.84077	7.62992	7.65889
P08559	PDHA1	K77	-0.292405	0.829572	1.71913	3.0432
P08559	PDHA1	K321	0.717085	2.51422	2.89127	2.43948
P08559	PDHA1	K77	-0.228131	0.217781	1.9942	2.42623
P08559	PDHA1	K77	-0.268693	0.544935	1.4436	2.1061
P08559	PDHA1	K63	0.220192	0.919231	1.56703	1.89309
P08559	PDHA1	K77	-0.972989	-0.687666	-0.552547	1.15984
P08559	PDHA1	K321	-1.21918	-0.464316	-0.188722	1.03197
P08559	PDHA1	K83	2.15288	-1.17767	-3.38504	-1.06526
P08559	PDHA1	K244	-0.873368	-3.49366	-4.95601	-7.89596
P11177	PDHB	K227	3.33793	-0.837785	-0.415693	5.08573
P11177	PDHB	K336	1.13359	3.68582	4.28397	4.78355
P11177	PDHB	K347	0.328293	1.38281	2.31599	2.80065
P11177	PDHB	K68	-0.61066	2.23486	2.82577	2.52539
P11177	PDHB	K354	-0.20172	0.446799	1.26865	1.51307
P11177	PDHB	K336	-2.24679	-3.1597	-2.85201	-4.11584
O00330	PDHX	K194	-0.085077	0.273311	0.749454	2.25652
O00330	PDHX	K491	-0.536933	0.671149	1.01851	1.90322
O00330	PDHX	K120	0.376482	-0.1423	-0.005631	1.88117
O00330	PDHX	K394	-0.645192	0.685602	1.62897	0.8582
O00330	PDHX	K325	-0.339821	0.596668	1.43523	0.748515
O00330	PDHX	K139	-0.870711	-0.079582	-0.772238	0.413188
Q5JRX3	PITRM1	K287	1.59398	-0.017978	-0.302224	4.00655
Q5JRX3	PITRM1	K305	1.38014	2.63046	3.0485	2.80869
Q5JRX3	PITRM1	K759	0.086387	2.19637	0.632232	2.20836
Q5JRX3	PITRM1	K41	2.86239	0.58715	0.573927	2.16138
Q5JRX3	PITRM1	K946	0.916534	0.93302	-0.6103	2.03301
Q5JRX3	PITRM1	K1027	-0.935145	1.61098	1.9296	1.25431
Q5JRX3	PITRM1	K759	-0.866369	0.704948	1.5181	1.17567
Q5JRX3	PITRM1	K45	0.02426	0.602236	0.808127	0.887616
Q5JRX3	PITRM1	K884	-1.32561	0.943659	1.17229	0.741252
Q5JRX3	PITRM1	K513	-1.68961	0.069176	-0.000639	0.014118
Q10713	PMPCA	K299	-0.722249	1.18688	1.46408	1.40854
O75439	PMPCB	K478	0.501475	0.67139	0.088885	2.9121
Q8TCS8	PNPT1	K285	0.876032	3.34487	4.38536	4.14494
Q8TCS8	PNPT1	K521	1.79314	2.52826	2.84889	3.89913
Q8TCS8	PNPT1	K562	-0.113207	2.94642	3.47086	3.5614
Q8TCS8	PNPT1	K619	-0.017097	2.17744	2.70358	3.30116
Q8TCS8	PNPT1	K327	1.64765	3.25587	3.85143	3.27563
Q8TCS8	PNPT1	K439	0.536454	2.26519	1.15952	3.27396
Q8TCS8	PNPT1	K569	0.488561	2.18293	2.25691	3.20752
Q8TCS8	PNPT1	K616	1.13093	2.61308	1.687	2.94883
Q8TCS8	PNPT1	K87	0.093779	1.17539	2.90704	2.67628
Q8TCS8	PNPT1	K439	0.223811	1.40309	1.42562	2.65417
Q8TCS8	PNPT1	K439	0.993205	0.32322	0.93724	2.14143
Q8TCS8	PNPT1	K289	0.632846	0.21395	-0.050947	1.95717
Q8TCS8	PNPT1	K439	-0.437513	1.79718	1.81819	1.91017
Q8TCS8	PNPT1	K289	-0.007759	-1.02715	-1.1565	1.75457
Q8TCS8	PNPT1	K246	-0.270762	0.166523	1.07599	1.16955
Q9H2U2	PPA2	K53	0.932088	0.478362	1.58888	3.32732
Q9H2U2	PPA2	K259	-0.246912	1.24639	2.14702	2.51528
Q9H2U2	PPA2	K69	1.96594	3.30568	2.7842	2.4293
Q9H2U2	PPA2	K105	-0.406234	0.44266	1.77626	2.11065
Q9H2U2	PPA2	K155	0.28061	1.1968	1.43328	1.24697
Q9H2U2	PPA2	K105	-0.993627	0.481776	0.224525	0.260688
Q9H2U2	PPA2	K216	-1.29112	1.41221	2.04106	0.032454
P30405	PPIF	K86	1.09909	2.04863	0.614241	3.84796
P30405	PPIF	K67	0.468376	1.08431	1.57298	1.23082
P30048	PRDX3	K91	-0.114923	0.896257	1.0274	1.24021
P30048	PRDX3	K196	-0.216784	0.637897	0.662253	0.954968
P30048	PRDX3	K83	-0.665185	0.374147	0.475341	-0.428334
P32322	PYCR1	K215	0.322757	0.167943	0.160864	0.952873
P32322	PYCR1	K51	-0.133399	-1.98197	-1.86184	-1.83196
Q5T160	RARS2	K138	0.480919	-0.225358	-0.461602	1.47893
P31040	SDHA	K538	0.800945	1.5912	1.59127	3.36163
P31040	SDHA	K608	0.358338	1.93943	0.989101	3.00814
P31040	SDHA	K335	0.41305	0.664521	0.806803	2.31824
P31040	SDHA	K608	-0.050212	1.63182	1.8554	2.15711
P31040	SDHA	K547	0.524225	0.381646	0.926719	2.04406
P31040	SDHA	K179	0.623909	1.33445	0.944896	1.92473
P31040	SDHA	K541	-0.440473	0.257858	0.10194	1.59418
P31040	SDHA	K498	-0.569377	1.4913	1.87168	-0.537583
P34897	SHMT2	K269	0.196907	1.27434	2.34352	2.84999
P34897	SHMT2	K474	-0.005424	0.472185	0.766889	1.52997
P34897	SHMT2	K356	0.104008	0.80486	1.07261	1.43617
P34897	SHMT2	K196	0.304572	1.41459	1.13018	1.35453
P34897	SHMT2	K459	0.565087	0.762612	0.86459	0.786182
P34897	SHMT2	K200	0.04466	0.530729	1.14258	0.777177
P34897	SHMT2	K409	0.009615	0.717348	0.814317	0.762051
P34897	SHMT2	K245	-0.033316	0.50204	0.596393	0.737816
P34897	SHMT2	K103	1.04722	0.26074	-0.105605	0.674648
P34897	SHMT2	K280	-0.486491	-1.83992	-1.48942	-0.101122
P34897	SHMT2	K469	0.260352	0.411564	0.566345	-0.199043
P34897	SHMT2	K181	0.220253	0.777569	0.574386	-0.277333
P34897	SHMT2	K464	0.245318	-0.48317	-0.920987	-0.720934
P34897	SHMT2	K181	2.11878	3.55249	3.21076	-0.830841
P53007	SLC25A1	K273	0.43495	-1.59963	0.865415	2.18549
P53007	SLC25A1	K160	0.97241	-0.033027	-0.250689	1.53302
P53007	SLC25A1	K149	0.600603	-0.396265	-1.4549	0.895425
P53007	SLC25A1	K255	0.946052	-0.015158	-0.391345	-0.911954
P53007	SLC25A1	K277	-2.6246	-1.08377	-2.47518	-0.944634
O75746	SLC25A12	K543	0.414073	1.80902	2.72908	3.17775
O75746	SLC25A12	K403	0.193274	0.843594	1.24125	2.05681
O75746	SLC25A12	K406	0.100833	0.323973	1.20625	0.415139
Q9UJS0	SLC25A13	K545	0.530566	2.00658	2.64245	3.00021
Q00325	SLC25A3	K206	1.14212	1.06146	0.894303	2.40774
Q00325	SLC25A3	K101	0.258157	-0.058058	-0.603987	1.97373
Q00325	SLC25A3	K214	-0.433464	1.27717	1.64465	1.76529
Q00325	SLC25A3	K99	0.789775	1.43945	1.20661	1.68006
Q00325	SLC25A3	K209	0.609538	0.54396	-0.630884	1.08531
Q00325	SLC25A3	K234	0.220792	0.591994	2.00998	1.07903
Q00325	SLC25A3	K112	-0.647366	0.849273	1.06095	0.460658
Q00325	SLC25A3	K209	-2.61057	-1.08138	-0.936328	-0.050601
Q00325	SLC25A3	K214	1.96215	-1.35271	0.862899	-1.09798
Q00325	SLC25A3	K295	0.051729	-2.95286	-2.5939	-1.35154
P05141	SLC25A5	K166	0.339896	-0.23144	0.769874	2.5558
P05141	SLC25A5	K163	0.214914	1.12132	0.493665	1.57226
P05141	SLC25A5	K147	1.54188	1.78918	1.26823	1.51585
P05141	SLC25A5	K105	0.168686	0.172333	0.567082	0.976403
P05141	SLC25A5	K199	-1.24296	0.46674	1.05948	0.568924
P05141	SLC25A5	K23	-0.040669	0.239	0.3664	0.266849
P05141	SLC25A5	K199	-0.437094	0.086279	1.31295	-0.745895
P04179	SOD2	K75	2.62581	2.78606	4.32307	4.56259
P04179	SOD2	K89	-0.208059	-0.05648	0.043508	3.14759
P04179	SOD2	K134	0.887698	1.02281	1.76042	2.72711
P04179	SOD2	K122	0.229397	1.01583	1.71517	2.45237
P04179	SOD2	K202	1.25104	1.87682	2.14162	2.26873
P04179	SOD2	K130	0.459857	1.04426	1.70914	2.02764
P04179	SOD2	K68	0.577557	2.22514	2.34667	1.94821
P04179	SOD2	K132	-1.09443	1.18765	0.252408	1.87527
P04179	SOD2	K68	-0.325212	2.20965	3.50538	-0.124423
Q8WW59	SPRYD4	K150	-0.029089	1.26104	1.76094	1.78182
Q04837	SSBP1	K51	0.667185	2.28937	2.80605	2.88364
Q04837	SSBP1	K103	0.730453	1.78186	0.884605	2.44241
Q04837	SSBP1	K113	0.160939	1.60454	2.24252	2.09121
Q04837	SSBP1	K81	-0.162116	1.58207	1.8011	1.26812
Q9P2R7	SUCLA2	K88	1.39165	2.57604	1.99816	2.99943
Q9P2R7	SUCLA2	K78	0.754327	1.56137	2.14046	2.47646
Q9P2R7	SUCLA2	K116	2.73591	1.10988	0.715309	2.31546
Q9P2R7	SUCLA2	K302	-0.016606	1.82139	2.87061	1.05104
Q9P2R7	SUCLA2	K225	0.019084	0.344807	0.673857	0.760501
Q9P2R7	SUCLA2	K401	-1.34866	1.07333	1.25469	-2.04977
P53597	SUCLG1	K105	-0.258128	3.83437	4.38771	3.30603
P53597	SUCLG1	K66	-1.23588	1.08339	1.20166	1.22804
P53597	SUCLG1	K81	0.328816	1.37426	1.65524	0.981491
P53597	SUCLG1	K192	0.773494	0.881755	0.514359	0.573943
P53597	SUCLG1	K57	0.413115	0.764421	-0.890919	0.545038
P53597	SUCLG1	K338	-0.91809	0.478241	0.405027	-1.03163
Q96I99	SUCLG2	K403	-0.428559	0.456239	1.13523	1.35661
Q96I99	SUCLG2	K227	0.0877	0.910179	1.39287	1.34692
Q96I99	SUCLG2	K118	0.436981	1.10076	1.09245	0.893664
Q96I99	SUCLG2	K73	-1.65456	1.42254	1.31135	0.460893
Q96I99	SUCLG2	K423	-0.520676	-0.618844	2.09618	-0.689734
Q96I99	SUCLG2	K108	-0.971746	0.631902	-0.772148	-2.26933
Q96I99	SUCLG2	K386	-2.21642	0.453423	0.567236	-2.33984
Q8IYB8	SUPV3L1	K99	0.492707	1.63239	2.15132	2.91815
Q8IYB8	SUPV3L1	K108	0.242578	0.259219	0.43626	2.11205
Q8IYB8	SUPV3L1	K243	-0.057932	0.113445	1.99985	1.9141
O43615	TIMM44	K415	0.408082	0.732554	-0.423935	1.64606
O43615	TIMM44	K264	0.001315	0.844388	1.19934	1.11872
O43615	TIMM44	K282	0.277094	0.337758	0.432558	0.723767
Q12931	TRAP1	K652	0.393435	0.331466	0.388904	1.87787
Q12931	TRAP1	K432	0.168841	-2.66789	0.993107	1.40661
Q12931	TRAP1	K332	-1.11892	1.11679	1.23926	1.31186
Q12931	TRAP1	K518	-0.148556	-0.37713	0.227058	0.482812
Q12931	TRAP1	K424	-4.38612	1.01815	1.35241	0.17475
P43897	TSFM	K192	0.759611	1.75494	2.44778	2.84245
P43897	TSFM	K52	-0.707358	0.724017	0.688266	0.431849
Q16762	TST	K154	-0.397345	0.924415	0.993533	1.90217
Q16762	TST	K24	0.031077	-0.492711	-1.69019	1.05314
Q16762	TST	K14	-0.400549	0.685199	0.989427	0.97319
P49411	TUFM	K447	1.07401	-0.382332	-0.069816	3.11566
P49411	TUFM	K405	0.998896	1.27889	1.61795	2.31205
P49411	TUFM	K418	1.14848	1.33566	1.60872	2.23661
P49411	TUFM	K418	0.962739	0.399643	1.78888	1.74401
P49411	TUFM	K297	-0.247394	0.470414	-0.253727	1.72957
P49411	TUFM	K238	0.417168	1.06127	1.0681	1.59888
P49411	TUFM	K88	0.934391	0.955715	0.265579	1.54554
P49411	TUFM	K256	0.24771	1.08184	1.39602	1.32892
P49411	TUFM	K79	0.096174	-0.301935	0.017024	1.09517
P49411	TUFM	K234	-0.063809	0.436135	0.183221	1.00923
P49411	TUFM	K55	0.131186	-0.078201	-1.59563	-0.604757
P22695	UQCRC2	K359	1.12124	2.32997	3.13717	3.23949
P22695	UQCRC2	K42	-0.307669	1.9011	2.20912	2.5069
P22695	UQCRC2	K42	-0.170891	0.846808	2.90966	1.21463
P22695	UQCRC2	K159	-0.093016	1.14699	1.59884	0.968966
Q9Y2Z4	YARS2	K355	-0.008896	0.980683	1.429	3.06416
Q9Y2Z4	YARS2	K49	1.74448	2.47217	2.64518	2.25752
Q9Y2Z4	YARS2	K296	0.496012	1.4055	1.67243	1.11868

## Sheet: Normalized acetylation FC
Normalized acetylation peptide fold changes of putative and characterized SIRT3 substrates
			Acetyl-K normalized to protein intensity (log2FC)
Primary Uniprot Protein Accession #	Gene symbol	Acetylation site on protein	24 hpi/mock	48 hpi/mock	72 hpi/mock	96 hpi/mock
Q9UDR5	AASS	K286	-1.02472	-0.441665	-0.232559	2.12967
Q9UDR5	AASS	K539	-0.235973	-2.93902	1.4445	1.37676
Q9UDR5	AASS	K286	-2.01291	-1.23041	-1.34126	1.23606
Q9UDR5	AASS	K707	-1.3949	-0.041843	0.892765	1.07552
P42765	ACAA2	K234	1.47941	2.10301	3.25815	2.39137
P42765	ACAA2	K171	-1.87806	0.106485	1.23451	2.13758
P42765	ACAA2	K240	0.285681	0.400177	1.4904	2.09887
P42765	ACAA2	K181	-0.4856	-0.134086	-0.480981	1.67637
P42765	ACAA2	K209	0.918445	2.08929	1.63909	1.4126
P42765	ACAA2	K25	-0.470754	0.962942	1.05528	0.981217
P42765	ACAA2	K269	-1.12265	0.419062	0.42539	0.468561
P42765	ACAA2	K38	-0.517332	1.086	1.00359	0.452943
P42765	ACAA2	K137	-0.712358	-1.97185	-1.14009	0.075744
Q9H845	ACAD9	K47	-0.62761	-0.19425	1.36279	1.19908
Q9H845	ACAD9	K345	-0.024949	0.283472	0.704754	0.743462
Q9H845	ACAD9	K279	-0.043501	0.25777	1.57923	0.654255
P11310	ACADM	K301	-0.708855	-0.900417	-1.54029	2.30678
P11310	ACADM	K256	-0.677932	-0.929351	-1.2318	-0.109116
P11310	ACADM	K178	-0.0808138	-0.660528	-1.9828	-0.477917
P45954	ACADSB	K284	-0.703349	-1.30345	-1.9644	-0.178004
P49748	ACADVL	K239	0.0337606	1.68139	1.82501	3.47415
P49748	ACADVL	K331	0.327661	1.14386	1.53529	2.67604
P49748	ACADVL	K298	0.0512066	-0.58666	-0.920416	2.34164
P49748	ACADVL	K276	0.213498	1.06092	0.70781	2.05885
P49748	ACADVL	K264	0.449781	1.56606	1.21217	2.02145
P49748	ACADVL	K639	-0.836637	-0.550177	-1.87153	1.74896
P49748	ACADVL	K331	-0.210907	0.835685	0.848096	1.73223
P49748	ACADVL	K278	-0.415487	0.762867	1.0613	1.14171
P49748	ACADVL	K550	-0.952702	0.0212851	0.474346	0.966971
P49748	ACADVL	K103	-0.887419	-0.0946139	0.15222	0.256655
P24752	ACAT1	K66	0.3105	0.854836	1.62877	3.41768
P24752	ACAT1	K257	-0.195702	-0.481215	-2.12953	1.79975
P24752	ACAT1	K302	-0.228189	0.707089	0.135293	0.821977
P24752	ACAT1	K230	-0.419454	0.513796	-0.339532	0.279966
P24752	ACAT1	K174	-0.564081	0.145028	-0.245601	-0.0615766
P24752	ACAT1	K190	0.058357	0.305087	-0.326125	-0.293094
P24752	ACAT1	K78	0.297625	1.23377	1.43109	-0.396995
P24752	ACAT1	K263	0.303489	-0.0877426	-1.27027	-0.472692
P24752	ACAT1	K190	-0.361232	0.161303	-0.418875	-0.516414
P24752	ACAT1	K124	-1.81458	-0.0484546	-0.311828	-0.794021
P24752	ACAT1	K181	-1.44591	-0.509925	-0.923319	-1.56826
P24752	ACAT1	K202	-0.924114	-3.19806	-6.79121	-2.35597
Q99798	ACO2	K739	-0.734046	1.39627	2.25997	6.1585
Q99798	ACO2	K723	-0.0647555	2.57554	2.74305	2.83534
Q99798	ACO2	K573	-0.196564	0.778005	0.966902	2.57038
Q99798	ACO2	K520	-0.385632	0.682202	1.32432	2.47466
Q99798	ACO2	K401	-0.359015	0.054404	-0.349121	2.43717
Q99798	ACO2	K506	-0.845558	-0.727064	0.620328	1.49826
Q99798	ACO2	K370	-0.617063	0.391811	0.593933	1.45835
Q99798	ACO2	K689	-0.0990315	0.62438	0.332758	1.39663
Q99798	ACO2	K506	-1.15905	0.760578	0.176771	1.35253
Q99798	ACO2	K736	-1.2284	-2.27424	-2.68179	-1.7353
Q99798	ACO2	K50	-2.95771	-2.18447	-1.77944	-2.40967
Q9NPJ3	ACOT13	K123	4.00518	0.456526	0.993525	3.18976
Q9NPJ3	ACOT13	K111	-1.32626	0.171361	0.388111	2.36298
Q9NPJ3	ACOT13	K27	-0.718902	0.0391275	0.897959	2.20759
Q9NPJ3	ACOT13	K127	-0.702619	-2.65709	-2.84526	0.235164
Q9NPJ3	ACOT13	K108	-1.45449	-1.3625	-0.56868	0.0916315
Q9Y305	ACOT9	K103	0.362661	0.729568	0.369593	2.47114
Q9Y305	ACOT9	K138	1.22933	0.682564	0.284314	2.10544
Q9Y305	ACOT9	K166	0.844805	1.40343	1.56477	1.79961
Q9Y305	ACOT9	K292	-0.0746877	1.23753	0.988473	1.13416
Q9Y305	ACOT9	K292	-0.673346	0.659245	0.620762	0.79767
Q96CM8	ACSF2	K182	-0.621643	0.216283	0.298046	1.93908
Q9UIJ7	AK3	K80	1.22243	1.41291	1.84185	3.16048
Q9UIJ7	AK3	K122	2.66187	1.19348	0.691941	3.14497
Q9UIJ7	AK3	K189	-1.24855	0.0774594	0.0583287	2.09708
Q9UIJ7	AK3	K203	-0.134326	1.11516	0.3202	2.01809
P54886	ALDH18A1	K424	-0.0436412	-0.247621	0.0749747	0.901432
P54886	ALDH18A1	K124	-0.179007	-0.311707	-0.14522	0.243317
P54886	ALDH18A1	K347	-0.135127	0.846339	0.76661	0.225607
P54886	ALDH18A1	K643	-0.615696	-2.2344	-1.83699	-1.41443
P30837	ALDH1B1	K364	0.320376	0.595305	1.2314	1.16637
P30837	ALDH1B1	K426	-2.69779	-0.242915	0.514342	0.336488
P05091	ALDH2	K383	-0.647722	-0.674463	0.176087	2.33223
P05091	ALDH2	K368	-0.00984522	0.398676	0.233264	2.29429
P05091	ALDH2	K426	-1.07935	-1.10496	-0.28452	0.529189
P05091	ALDH2	K355	-0.816873	-1.61251	0.702377	0.517832
P30038	ALDH4A1	K93	0.244763	1.6984	-1.0334	4.12948
Q02252	ALDH6A1	K121	0.120416	0.23459	1.39154	2.48933
Q02252	ALDH6A1	K55	-0.900994	1.13227	1.49356	1.45662
P24539	ATP5F1	K221	1.12937	0.516092	0.668149	3.38042
P24539	ATP5F1	K131	0.494902	1.51688	2.03349	2.89072
P24539	ATP5F1	K233	0.669012	0.138545	-0.0337414	2.02031
P24539	ATP5F1	K139	-0.0472957	0.831246	0.983119	1.96567
P24539	ATP5F1	K131	-0.265386	0.216865	-0.254845	1.49334
P24539	ATP5F1	K126	-1.58191	0.915352	0.962816	1.23101
P24539	ATP5F1	K154	-0.0627487	0.66608	0.764562	1.0364
P24539	ATP5F1	K162	1.62945	-1.21666	-0.999368	0.279331
O75947	ATP5H	K117	0.195918	1.95988	1.76321	3.84305
O75947	ATP5H	K144	0.560626	1.54644	1.97768	2.67091
O75947	ATP5H	K95	1.07299	0.501856	0.190643	2.65658
O75947	ATP5H	K85	-0.438965	1.18616	1.1453	2.63206
O75947	ATP5H	K63	-0.829888	0.658127	0.68575	2.28626
O75947	ATP5H	K109	-0.406875	0.683358	0.888375	2.24629
O75947	ATP5H	K9	0.853228	1.09336	1.37143	2.05339
O75947	ATP5H	K121	-0.406638	0.497022	0.707581	2.0504
O75947	ATP5H	K117	-0.219625	0.263531	0.214258	1.83436
O75947	ATP5H	K78	0.716236	-2.4936	0.554653	1.75911
O75947	ATP5H	K58	-0.304407	0.263511	0.775461	1.42071
O75947	ATP5H	K78	-0.372189	1.98377	2.32098	1.33062
O75947	ATP5H	K72	0.274965	0.279093	0.842053	1.27246
O75947	ATP5H	K25	0.450349	0.856662	0.584416	1.16089
O75947	ATP5H	K32	-1.74582	0.582257	1.48852	0.871421
O75947	ATP5H	K144	-1.97859	-0.715346	0.995423	-0.37431
P18859	ATP5J	K99	1.56028	1.4464	1.55103	3.68966
P18859	ATP5J	K46	0.863692	0.314866	0.956784	3.06202
O75964	ATP5L	K66	-0.859789	0.38309	-0.664751	0.961965
P48047	ATP5O	K192	-2.907	1.12947	0.13099	2.2222
P48047	ATP5O	K98	-0.320818	-0.777346	0.0227021	1.93396
P48047	ATP5O	K60	-0.519417	0.372705	0.423487	1.49169
P48047	ATP5O	K51	-0.458213	0.445138	0.168858	1.44003
P48047	ATP5O	K162	0.290045	0.58551	1.29003	1.43913
P48047	ATP5O	K176	-1.17497	0.476392	0.806437	1.23693
P48047	ATP5O	K199	0.63385	0.351255	-0.417442	1.08884
P48047	ATP5O	K158	-0.469603	0.49475	0.464853	1.03286
P48047	ATP5O	K70	-0.165057	0.0496878	-0.497315	0.856523
P48047	ATP5O	K172	-0.682178	0.571804	0.276735	0.652815
P48047	ATP5O	K192	-1.00768	-0.0602192	-0.336892	0.530526
P48047	ATP5O	K54	-0.057051	-0.643322	-2.19764	-0.421974
P48047	ATP5O	K60	-0.824491	0.965269	0.988851	-1.13698
Q13825	AUH	K204
Q13825	AUH	K204
Q13825	AUH	K211
P12694	BCKDHA	K311	-1.05616	0.572435	1.89371	0.87772
P21953	BCKDHB	K70
O14874	BCKDK	K192	-4.47562	0.669931	0.49633	-1.08375
Q86WA6	BPHL	K243	-1.41959	1.31651	1.06957	1.24076
Q86WA6	BPHL	K151	-0.413939	0.914034	1.26287	1.17487
Q86WA6	BPHL	K82	-1.93703	0.402845	0.539447	0.808808
Q86WA6	BPHL	K126	-1.15584	0.610246	0.868085	0.792045
Q07021	C1QBP	K91	1.25757	1.31344	1.30178	1.13854
O76031	CLPX	K512	-0.183778	1.13359	1.12986	0.990089
P13073	COX4I1	K67	3.7483	4.94583	4.16028	4.00032
P13073	COX4I1	K67	0.576605	1.74678	0.642027	2.27736
P13073	COX4I1	K67	-0.542144	0.970717	0.756686	1.88982
P13073	COX4I1	K53	-0.270887	1.68118	0.686067	1.3676
P13073	COX4I1	K60	0.0821548	-1.0008	-1.40819	0.996992
P10606	COX5B	K56	1.76535	1.75277	1.23259	3.6212
P10606	COX5B	K121	0.970518	1.4619	1.40151	3.36735
P10606	COX5B	K56	2.1417	0.368024	1.14778	3.0069
P10606	COX5B	K86	0.905633	0.56401	0.892373	2.28255
P14406	COX7A2	K46	-0.731764	0.14852	0.190844	2.84622
P14406	COX7A2	K33	-3.04443	0.809882	0.239548	2.38107
P23786	CPT2	K460	-0.379816	-0.556523	-0.351538	1.54615
P43155	CRAT	K426	-0.692163	-0.99247	-0.502265	2.15735
P43155	CRAT	K609	0.119322	-0.387028	0.657795	1.94338
P43155	CRAT	K261	-1.59429	0.340538	0.992336	0.921651
O75390	CS	K215	-1.31494	1.38695	0.790221	2.59987
O75390	CS	K382	-0.171568	0.672648	0.148588	0.69431
O75390	CS	K375	0.299812	1.00358	0.250961	0.607749
O75390	CS	K103	0.0233655	1.46808	0.688886	0.394001
O75390	CS	K193	-0.0952135	0.300028	0.300404	0.141552
O75390	CS	K327	0.238678	-1.29656	-1.95008	0.0295014
O75390	CS	K375	-0.525595	0.319824	-1.66559	-0.216018
O75390	CS	K366	-0.830801	1.25131	0.459522	-0.797011
O75390	CS	K459	-0.290546	1.72667	1.17438	-1.26646
O75390	CS	K459	-1.0651	0.135245	-0.242922	-1.32247
O75390	CS	K459	-0.44714	0.295711	-0.621865	-1.43408
P11182	DBT	K304	-0.214035	1.50645	1.87367	2.15654
P11182	DBT	K440	-1.63461	0.705164	1.45288	0.452808
P11182	DBT	K243	-1.66827	-0.206652	0.639081	0.209141
Q16698	DECR1	K244	-0.467216	0.392502	-0.165423	1.70402
Q16698	DECR1	K49	0.579565	0.22651	1.00321	1.42409
Q16698	DECR1	K230	-1.62579	2.0147	1.38193	0.746731
Q16698	DECR1	K260	-0.898308	1.0559	0.30955	0.59341
Q16698	DECR1	K230	0.0308955	2.00717	1.20275	0.281347
P10515	DLAT	K368	-0.320511	1.6748	2.54423	2.81644
P10515	DLAT	K362	-0.858785	-0.419618	0.496192	1.45356
P10515	DLAT	K473	-0.598645	0.122096	1.11937	0.389253
P10515	DLAT	K466	-0.403832	-0.794259	-0.76067	0.314493
P10515	DLAT	K552	-0.0512868	0.273922	0.954802	0.299571
P10515	DLAT	K547	-2.0604	-2.23253	-2.2014	-0.301912
P09622	DLD	K155	1.11907	1.02614	0.60081	2.84908
P09622	DLD	K155	-0.964282	-0.944883	-1.55804	2.53955
P09622	DLD	K420	-1.29816	0.788706	1.87373	2.03669
P09622	DLD	K104	-2.54331	1.49909	2.44885	1.98223
P09622	DLD	K132	0.0340311	0.222814	1.247	1.6187
P09622	DLD	K417	-0.804857	0.448112	0.93798	1.58736
P09622	DLD	K420	-0.974503	0.380452	0.50703	1.55179
P09622	DLD	K122	0.843073	0.546358	0.949886	1.28606
P09622	DLD	K122	-0.618355	0.407229	0.876998	1.23735
P09622	DLD	K410	-1.01039	-0.160397	-0.299215	1.1454
P09622	DLD	K66	-0.899761	0.671967	-0.0261425	0.99679
P09622	DLD	K346	-0.293118	-0.598093	0.176051	0.725732
P09622	DLD	K271	-0.823502	-0.439247	-0.313264	0.620341
P09622	DLD	K267	-0.469444	-0.882811	-1.12593	0.333932
P09622	DLD	K143	-2.7994	0.254939	0.420289	0.173087
P09622	DLD	K277	2.19028	-1.86966	-2.58923	-2.3547
P36957	DLST	K277	1.07837	-0.399345	0.941728	2.94538
P36957	DLST	K307	0.0260281	0.492247	1.23361	2.02692
P36957	DLST	K353	-0.118522	-0.24676	0.175009	1.38422
P36957	DLST	K74	-0.552406	0.220052	0.248835	0.960932
P36957	DLST	K277	0.262675	-0.297984	-0.503802	0.73028
Q96EY1	DNAJA3	K385	0.518689	-0.55619	0.612318	2.36288
Q13011	ECH1	K250	-0.677902	-0.589163	-2.31802	-0.228398
P30084	ECHS1	K118	-0.36945	0.378108	0.600662	0.982501
P13804	ETFA	K85	0.834399	1.62364	1.5908	2.74747
P13804	ETFA	K139	-0.260703	0.44318	0.598247	1.60736
P13804	ETFA	K126	-2.94564	-0.000307449	0.0467389	1.21717
P13804	ETFA	K232	-0.37669	-0.364359	0.407481	1.17797
P13804	ETFA	K187	-0.533246	0.729247	0.0308809	0.650224
P13804	ETFA	K75	-1.94806	0.459592	0.0948409	-0.901805
P38117	ETFB	K19	-0.323036	0.700503	1.84056	4.06152
P38117	ETFB	K210	1.12174	0.405287	-0.889659	3.3526
P38117	ETFB	K221	-0.765693	0.482961	0.333521	1.739
P38117	ETFB	K248	-0.352855	0.691203	0.176898	1.11568
P38117	ETFB	K116	-0.764181	0.579799	0.147543	1.0738
P38117	ETFB	K11	0.0166749	0.164236	-1.13196	0.567914
P38117	ETFB	K110	1.87771	0.68177	1.38951	0.362104
Q6P587	FAHD1	K147	-0.510687	0.746962	0.331835	2.02224
P07954	FH	K256	0.526772	0.93899	1.077	2.12349
P07954	FH	K66	-0.0714736	0.525762	0.090362	1.62664
P07954	FH	K80	-0.501614	0.171782	-1.32291	1.0233
P07954	FH	K502	0.410792	0.650909	0.893967	0.917067
P07954	FH	K61	-0.107777	-0.140468	0.411589	0.777797
P07954	FH	K131	-1.26832	-0.379594	-0.231841	0.777048
P07954	FH	K256	-0.0122696	-0.0835112	-0.094991	0.77264
P07954	FH	K80	-0.528206	-0.473856	-0.73503	0.717192
P07954	FH	K292	0.0308554	-0.241027	-0.485983	0.564416
P07954	FH	K172	-0.452684	0.802613	0.916165	0.399829
P07954	FH	K122	-0.529774	-0.79445	-1.01071	-0.778185
Q16595	FXN	K197	-0.0522383	0.44259	0.934886	1.74774
Q96RP9	GFM1	K175	-0.436556	1.74565	1.14481	1.61976
Q96RP9	GFM1	K540	-0.944212	1.51827	0.88696	0.528368
Q96RP9	GFM1	K193	0.35066	0.97579	-1.79739	0.2136
Q969S9	GFM2	K233	-0.139707	-0.108924	-0.436804	-0.634075
O94925	GLS	K311	0.450548	0.735866	0.191887	1.24164
O94925	GLS	K158	-0.304881	0.45558	0.203917	-0.366028
O94925	GLS	K354	-0.616383	-0.167661	-0.672226	-1.40164
O94925	GLS	K255	-0.348877	0.63244	-0.557445	-1.79174
O94925	GLS	K320	0.256728	-0.266832	-0.127936	-2.72464
P00367	GLUD1	K457	-0.568046	2.27529	2.5977	4.76434
P00367	GLUD1	K200	-0.574419	1.90839	2.31236	2.32208
P00367	GLUD1	K191	-0.566952	-0.152426	0.77862	1.70246
P00367	GLUD1	K503	-0.126592	1.12798	1.9784	1.49916
P00367	GLUD1	K480	0.30089	1.00685	1.10939	0.633002
P00367	GLUD1	K503	-1.65502	0.24742	0.642299	0.58439
P00367	GLUD1	K415	0.00430847	-0.264604	0.778727	0.45477
P00367	GLUD1	K162	-0.809932	0.801811	-0.817025	0.422025
P00367	GLUD1	K352	-0.282249	-0.0817101	0.478539	0.262255
P00367	GLUD1	K84	0.273389	0.294649	0.611913	0.141439
P00367	GLUD1	K527	-0.245464	-0.121132	-0.152083	-0.0257459
P00367	GLUD1	K346	-0.160163	0.231321	0.431709	-0.0502349
P00367	GLUD1	K545	-2.65077	-0.255388	0.250152	-0.147693
P00367	GLUD1	K527	-0.485081	0.298221	0.393493	-0.517355
P00505	GOT2	K404	0.508762	1.85575	2.21756	3.17955
P00505	GOT2	K296	0.131974	-0.0994735	0.261775	2.76725
P00505	GOT2	K227	-0.46802	-1.04849	-0.223339	2.02217
P00505	GOT2	K404	-0.517745	0.00357752	0.730993	1.8216
P00505	GOT2	K296	-0.657257	0.694157	0.757716	1.67072
P00505	GOT2	K122	0.366093	0.570096	0.512861	1.61
P00505	GOT2	K107	-0.636779	0.0337795	0.0411322	1.44535
P00505	GOT2	K363	-0.0467125	-1.32059	-3.60095	0.150974
P00505	GOT2	K387	-0.678802	1.12404	0.601586	-0.187787
Q9HAV7	GRPEL1	K186	-0.68893	2.42272	2.66215	2.0092
Q9HAV7	GRPEL1	K157	-1.69578	-0.181762	-0.0876945	1.25755
Q9HAV7	GRPEL1	K120	-0.262867	1.30111	1.23754	0.810331
Q9HAV7	GRPEL1	K94	3.22812	0.0283535	0.232937	-0.647515
Q16836	HADH	K179	0.489766	1.29237	1.89254	2.27037
Q16836	HADH	K125	0.458302	1.1563	1.70428	1.71786
Q16836	HADH	K249	-0.0851546	0.752584	1.16021	1.64647
Q16836	HADH	K185	-0.298068	0.412576	1.3294	1.62955
Q16836	HADH	K179	-0.560621	0.981551	0.673573	1.35032
Q16836	HADH	K132	1.11567	0.136227	0.533771	0.903545
Q16836	HADH	K202	-1.10675	1.12044	1.71449	0.844446
Q16836	HADH	K132	0.0455924	-0.747164	-1.46699	-0.57817
P40939	HADHA	K540	2.47506	3.25485	3.16465	3.6375
P40939	HADHA	K350	0.245073	1.04698	-0.307236	2.95431
P40939	HADHA	K493	-3.14285	0.690511	0.497883	2.62224
P40939	HADHA	K569	0.378511	0.945693	0.253165	2.59987
P40939	HADHA	K406	-0.189091	0.919836	0.512155	2.4703
P40939	HADHA	K759	-1.1165	1.11871	0.751604	2.31806
P40939	HADHA	K334	-0.396323	0.909237	0.950259	2.31426
P40939	HADHA	K505	-0.759603	0.426175	0.689805	2.01941
P40939	HADHA	K390	-0.406213	-0.4333	-1.38743	1.96278
P40939	HADHA	K597	-0.226868	0.243545	-0.0215017	1.96065
P40939	HADHA	K383	-0.560851	0.671913	0.381208	1.94055
P40939	HADHA	K505	0.1165	1.08994	0.710606	1.90158
P40939	HADHA	K406	0.0208477	-0.316189	-1.13001	1.65917
P40939	HADHA	K531	-0.552332	-0.0471123	0.112732	1.56971
P40939	HADHA	K505	0.285172	0.813685	0.932104	1.53144
P40939	HADHA	K326	-0.256493	0.876084	0.566006	1.44327
P40939	HADHA	K660	0.0445187	1.4015	-0.241659	1.24855
P40939	HADHA	K597	-0.997772	-0.502886	-1.08755	1.05688
P40939	HADHA	K289	-0.636762	-0.460686	-0.746122	1.03349
P40939	HADHA	K644	-0.649983	0.359477	-0.0180527	1.02642
P40939	HADHA	K60	-1.07824	-1.1521	-2.04295	0.846983
P40939	HADHA	K625	-0.940169	-1.20923	-1.1384	0.828316
P40939	HADHA	K350	-2.63249	-0.447097	-0.707123	0.798395
P40939	HADHA	K303	-0.971006	0.222272	0.283586	0.772807
P40939	HADHA	K728	-0.632056	0.577421	0.493053	0.737177
P40939	HADHA	K267	-0.717301	-0.5382	-0.256619	0.63465
P40939	HADHA	K411	3.50771	-0.96683	-2.03252	0.523477
P40939	HADHA	K326	-0.28569	0.248782	-0.0827667	0.388309
P40939	HADHA	K309	-0.697634	0.731315	0.403927	0.350738
P40939	HADHA	K129	0.435786	-0.0528543	-1.63962	0.344568
P40939	HADHA	K359	1.78237	2.1325	0.00405732	-0.11663
P40939	HADHA	K353	1.21756	-1.05936	-3.27378	-1.19573
P55084	HADHB	K188	-0.453528	3.49067	3.52626	3.66827
P55084	HADHB	K188	-0.491292	-0.940187	1.2925	2.21121
P55084	HADHB	K188	-0.132073	0.943594	1.28904	1.69362
P55084	HADHB	K277	-0.959006	0.617879	-0.0912012	1.59094
P55084	HADHB	K277	0.333064	0.360743	0.0447038	1.56515
P55084	HADHB	K72	-0.128536	0.397039	0.507097	1.2029
P55084	HADHB	K72	-0.0963242	0.413845	0.766121	0.936021
Q16775	HAGH	K113	-1.33714	2.02554	0.408122	0.545565
P31937	HIBADH	K297	-0.824351	-0.996102	0.43242	2.33526
Q6NVY1	HIBCH	K301	-0.0171442	-1.10218	1.2661	1.51983
Q6NVY1	HIBCH	K162	-0.644612	-0.112122	0.114697	0.184716
Q6NVY1	HIBCH	K353	-0.404473	-0.30259	-0.371116	0.178886
Q6NVY1	HIBCH	K301	-1.21073	-1.51154	-0.743269	-0.862105
Q99714	HSD17B10	K52	-0.45855	0.245511	0.617739	1.13238
Q99714	HSD17B10	K69	-1.11322	-1.43275	1.72438	-0.521568
Q6YN16	HSDL2	K42	0.126435	0.0166734	-0.247386	1.54695
Q6YN16	HSDL2	K116	0.554245	-0.128032	-0.468831	1.08404
Q6YN16	HSDL2	K87	-0.823382	-0.189244	-0.995356	-0.160695
Q6YN16	HSDL2	K49	0.016388	-1.30793	-1.34259	-0.22588
P38646	HSPA9	K159	1.03585	2.65952	2.1376	3.64039
P38646	HSPA9	K206	0.371167	2.68036	2.27846	3.43068
P38646	HSPA9	K300	1.21807	2.30529	2.04289	2.98507
P38646	HSPA9	K368	-0.225677	1.18828	1.4016	2.85868
P38646	HSPA9	K600	-0.252523	0.670341	0.747187	2.23411
P38646	HSPA9	K159	0.763935	1.61008	0.856676	2.14418
P38646	HSPA9	K143	0.345447	0.289408	-0.0496092	1.9491
P38646	HSPA9	K600	-1.13545	-0.743837	1.11449	1.94573
P38646	HSPA9	K159	0.196514	0.893879	0.694862	1.90303
P38646	HSPA9	K135	0.166205	-0.148416	-0.569785	1.85721
P38646	HSPA9	K187	0.179368	2.40756	3.29026	1.85586
P38646	HSPA9	K135	0.453	0.278067	-0.0909992	1.79456
P38646	HSPA9	K138	-2.11487	1.04473	0.974969	1.70668
P38646	HSPA9	K121	-0.631035	2.30002	0.794251	1.62144
P38646	HSPA9	K138	-0.503719	0.790598	0.571823	1.53394
P38646	HSPA9	K187	-1.82766	-0.0621746	0.823665	1.46644
P38646	HSPA9	K187	-0.690184	-0.124369	0.21217	0.926867
P38646	HSPA9	K138	-1.32163	0.331214	-0.913891	0.902808
P38646	HSPA9	K617	-0.177812	-1.2114	-2.0492	0.744167
P38646	HSPA9	K646	0.0702655	0.183143	-0.314591	0.652942
P38646	HSPA9	K300	-1.07383	0.938062	-0.947345	0.648001
P38646	HSPA9	K646	-0.421756	0.269086	-0.297252	0.448733
P38646	HSPA9	K610	0.375431	1.46043	0.587428	0.396248
P38646	HSPA9	K377	-1.74923	-1.0964	-0.909478	0.392125
P38646	HSPA9	K567	1.80386	-0.670264	-1.54151	0.248166
P38646	HSPA9	K173	-0.00870253	0.306852	-0.282462	0.0547027
P38646	HSPA9	K234	-0.215405	0.312755	0.199881	-0.105226
P38646	HSPA9	K345	-0.250964	-0.942805	-2.48199	-0.186434
P38646	HSPA9	K345	-0.208386	-0.925193	-1.95382	-0.222093
P38646	HSPA9	K288	-0.259927	-1.36653	-1.89718	-0.476627
P10809	HSPD1	K191	2.52239	2.23922	1.84872	4.21915
P10809	HSPD1	K233	0.931601	-0.103834	2.33308	3.77319
P10809	HSPD1	K359	2.15834	2.63125	2.45658	3.3173
P10809	HSPD1	K359	-0.371564	2.05253	1.99823	2.9175
P10809	HSPD1	K516	0.560072	1.30495	1.70308	2.9089
P10809	HSPD1	K389	2.43832	1.04757	1.2724	2.79056
P10809	HSPD1	K180	-0.478186	1.80427	1.29083	2.69869
P10809	HSPD1	K191	0.030457	1.1188	0.78486	2.27552
P10809	HSPD1	K396	0.474073	1.24703	1.14424	2.2158
P10809	HSPD1	K218	0.330099	0.930279	0.913116	2.16986
P10809	HSPD1	K82	-1.03581	1.78856	1.83123	2.14194
P10809	HSPD1	K359	-2.82848	1.74685	1.63707	2.1079
P10809	HSPD1	K389	0.71213	0.761011	0.368995	2.09609
P10809	HSPD1	K516	0.252416	0.97424	0.852355	2.04143
P10809	HSPD1	K473	0.294072	1.22253	0.954793	2.03447
P10809	HSPD1	K156	-0.317594	0.797019	-0.453681	1.99114
P10809	HSPD1	K516	0.896525	1.51815	1.04378	1.9575
P10809	HSPD1	K352	-0.419509	1.89638	1.70344	1.80916
P10809	HSPD1	K473	0.057979	0.00599725	0.43841	1.78093
P10809	HSPD1	K96	0.77261	0.985333	0.599952	1.66906
P10809	HSPD1	K359	0.016915	0.831451	-0.517958	1.54039
P10809	HSPD1	K469	0.420157	0.594024	0.534637	1.53295
P10809	HSPD1	K301	0.171727	0.961469	0.787984	1.48614
P10809	HSPD1	K249	1.97139	1.66719	1.39337	1.42994
P10809	HSPD1	K523	-0.10858	0.653174	0.742284	1.40611
P10809	HSPD1	K130	2.51741	2.33464	0.149226	1.02614
P10809	HSPD1	K218	-0.429342	0.770192	0.275867	0.806877
P10809	HSPD1	K202	1.9631	0.491959	-0.44442	0.741916
P10809	HSPD1	K31	0.085236	4.34991	2.39274	-0.0875261
P10809	HSPD1	K87	0.612332	-0.699227	-1.27557	-0.496501
P10809	HSPD1	K516	-0.465835	0.570513	-0.0306233	-0.524879
P10809	HSPD1	K202	-0.157295	-1.36414	-1.8426	-0.617644
P61604	HSPE1	K80	0.427275	-0.186423	-3.24438	2.15715
P61604	HSPE1	K28	0.0147313	-0.570587	0.350998	1.55978
P61604	HSPE1	K66	0.769755	0.129056	-0.195586	1.47875
P61604	HSPE1	K70	0.0394763	0.557773	0.517797	1.3248
P61604	HSPE1	K86	0.476353	0.660329	0.193613	0.550184
P61604	HSPE1	K8	-0.432376	0.381682	0.0939321	-0.0483168
P61604	HSPE1	K66	0.490773	-0.998106	-1.83148	-0.83129
Q9NSE4	IARS2	K189	1.05415	0.389086	-2.72034	3.96545
Q9NSE4	IARS2	K781	1.87947	1.96477	1.18288	2.47999
Q9NSE4	IARS2	K479	0.793735	1.57796	-0.948467	2.09336
Q9NSE4	IARS2	K775	-0.429695	0.707685	0.919156	1.41464
Q9NSE4	IARS2	K74	0.101973	1.14464	0.479625	1.39899
Q9NSE4	IARS2	K277	-0.292516	0.854912	0.322221	1.27327
Q9NSE4	IARS2	K233	0.510421	1.24837	0.951487	1.11795
Q9NSE4	IARS2	K687	-0.771798	1.67225	1.14925	0.718912
Q9NSE4	IARS2	K74	-0.999095	-0.502234	-1.07629	-0.345673
Q9NSE4	IARS2	K803	-1.59227	0.606808	0.410742	-0.606758
Q9NSE4	IARS2	K222	-1.32899	-3.55176	-4.01409	-3.25804
P48735	IDH2	K384	4.29395	4.64849	4.92508	6.44463
P48735	IDH2	K272	2.58278	0.299856	-1.30333	3.56602
P48735	IDH2	K80	0.757273	1.54281	1.4663	3.55894
P48735	IDH2	K299	-0.166713	1.24206	1.72439	2.49744
P48735	IDH2	K155	-0.360498	0.257976	0.542745	2.1058
P48735	IDH2	K442	0.353829	0.568398	0.965778	2.07606
P48735	IDH2	K106	0.35534	1.02197	1.00423	2.01394
P48735	IDH2	K256	-0.0168701	-1.19953	0.621011	1.84528
P48735	IDH2	K180	-0.641376	0.214544	0.510183	1.77143
P48735	IDH2	K272	-2.19449	0.297731	0.703001	1.43244
P48735	IDH2	K106	0.223929	0.288885	0.701848	1.09549
P48735	IDH2	K166	-2.46752	0.826789	1.49141	0.678033
P48735	IDH2	K69	-2.42377	0.441946	0.406194	0.645159
P48735	IDH2	K80	-0.972227	-0.446542	0.953373	-1.18285
P50213	IDH3A	K58	-0.600001	0.739733	1.32	2.82769
P50213	IDH3A	K336	0.784724	0.530446	1.58657	2.59224
P50213	IDH3A	K77	-0.854553	0.434618	1.01937	0.679385
P50213	IDH3A	K177	0.465659	-1.76106	-1.39875	-1.87087
O43837	IDH3B	K96	1.43894	1.87557	1.45675	2.97657
O43837	IDH3B	K374	0.628802	-0.978556	-1.84344	-0.93316
Q16891	IMMT	K427	2.11496	2.12167	1.46408	3.41303
Q16891	IMMT	K451	2.64691	1.20046	0.412166	1.37399
Q16891	IMMT	K282	0.607598	-0.201435	-2.11056	1.25774
P26440	IVD	K75
P26440	IVD	K259
P26440	IVD	K315
Q9H9P8	L2HGDH	K155	0.366411	-0.210447	0.996113	3.35608
Q9H9P8	L2HGDH	K104	0.273587	-1.16269	-0.221048	2.35449
Q15031	LARS2	K328	-0.615921	0.126222	-0.84341	1.27823
P36776	LONP1	K748	-1.05867	0.477366	-0.322571	1.06493
Q96RQ3	MCCC1	K295	-1.40162	0.296393	0.425477	1.42357
Q9HCC0	MCCC2	K512	0.0428882	-0.242383	0.616439	2.15271
Q96PE7	MCEE	K150
P23368	ME2	K240	-0.425138	1.44665	1.79751	2.84817
P23368	ME2	K24	0.221089	0.775118	-0.236683	2.57659
P23368	ME2	K240	-0.777591	1.4063	1.47152	2.56806
P23368	ME2	K240	0.402918	1.2393	1.80654	2.47296
P23368	ME2	K156	-0.438168	1.14414	1.57059	1.49856
P23368	ME2	K272	-0.81026	1.01699	1.00422	1.36667
P23368	ME2	K94	-0.399511	0.581297	0.726899	1.21883
P23368	ME2	K156	-2.4126	0.331893	0.734637	0.703299
P23368	ME2	K24	-8.35984	-9.72581	-7.99408	-2.43877
P23368	ME2	K224	-5.35867	-3.51246	-2.2124	-5.22992
O95822	MLYCD	K472	0.179833	0.451155	0.238379	0.823199
P52815	MRPL12	K162	0.360858	-0.00253572	0.373103	0.295
P82933	MRPS9	K287	-0.488503	-1.51426	-2.39492	0.238202
Q96E11	MRRF	K100	-0.339401	0.78418	2.20704	1.22024
Q6UB35	MTHFD1L	K516	0.554885	0.478372	0.525082	1.36308
Q6UB35	MTHFD1L	K352	0.19726	1.60377	0.972755	0.429268
Q6UB35	MTHFD1L	K189	-2.02121	0.947921	0.674524	-1.12924
P22033	MUT	K212	-0.424599	0.391046	0.208644	1.347
Q9UI09	NDUFA12	K43	-0.388165	-1.55764	-0.676115	0.658902
Q16718	NDUFA5	K30	-0.664524	0.885176	1.19431	2.05908
Q16718	NDUFA5	K60	-1.69039	0.00762072	0.543458	1.63919
Q16718	NDUFA5	K55	-1.36425	0.319097	0.587336	-0.331393
Q16795	NDUFA9	K348	1.01529	2.21902	1.77134	2.54412
Q16795	NDUFA9	K147	-0.171525	1.05141	1.14369	1.94389
Q16795	NDUFA9	K189	-1.01483	-1.35011	-2.58105	-1.02246
O14561	NDUFAB1	K92	0.19807	-0.244929	-0.707659	2.77146
O75489	NDUFS3	K56	-0.329474	0.583337	-0.100368	0.499741
O75489	NDUFS3	K109	-0.7581	2.31062	1.3364	-0.454709
P49821	NDUFV1	K81	-2.64555	0.095271	0.664242	1.57734
P19404	NDUFV2	K209	0.618219	1.68886	1.36368	3.01655
P19404	NDUFV2	K61	0.33886	1.16578	1.44229	2.50866
Q9BPW8	NIPSNAP1	K279	-0.436707	0.253286	0.078405	2.35057
Q9BPW8	NIPSNAP1	K73	-1.22835	0.443475	-0.714444	1.21077
Q9BPW8	NIPSNAP1	K279	-0.954408	0.173567	0.459244	1.11551
Q9UFN0	NIPSNAP3A	K48	-0.546463	0.249903	2.51981	1.62876
Q9UFN0	NIPSNAP3A	K166	-0.246485	-0.229941	0.656299	1.41269
Q9UFN0	NIPSNAP3A	K45	0.470084	0.79163	-0.828457	-0.90244
Q13423	NNT	K166	0.647232	0.605923	1.0515	2.43002
Q13423	NNT	K70	0.552189	-0.0305577	0.216607	2.19604
Q13423	NNT	K84	-1.97605	-0.682676	0.15084	1.95583
Q13423	NNT	K939	-0.708095	-0.950875	1.6942	1.85375
Q13423	NNT	K403	-0.769173	0.423328	1.07964	1.46573
Q13423	NNT	K100	0.333949	0.651103	1.46621	0.781643
P04181	OAT	K129	0.488594	1.1679	0.391722	0.672439
P04181	OAT	K102	-0.014008	-0.0638953	-1.29036	-0.0408613
Q02218	OGDH	K899	-0.0887635	1.0996	0.547573	2.18113
Q02218	OGDH	K970	-0.606141	0.455327	0.519683	2.09567
Q02218	OGDH	K401	3.51042	-0.14529	4.05874	2.05525
Q02218	OGDH	K943	-0.733804	0.904799	0.979449	1.31732
Q02218	OGDH	K561	-2.04621	1.47804	1.3554	1.13538
Q02218	OGDH	K74	-0.0793455	0.845371	0.0821538	0.309792
Q02218	OGDH	K276	2.11784	-0.30956	-1.23358	0.115465
Q02218	OGDH	K237	-2.9103	1.00898	0.826418	-1.5216
O60313	OPA1	K834	-2.64813	0.0623711	-0.120426	0.175486
P55809	OXCT1	K185	2.81177	2.68843	2.14916	2.52646
P55809	OXCT1	K418	-0.324088	1.25496	1.86589	2.25539
P55809	OXCT1	K406	-1.02398	0.700261	1.21753	1.55674
P55809	OXCT1	K173	-0.994617	0.0828372	1.02745	0.990725
P55809	OXCT1	K418	-3.11919	-0.691134	1.9497	-0.0249757
P55809	OXCT1	K481	-0.558012	-1.49262	-1.84134	-1.41017
P05166	PCCB	K101	-1.20018	0.476163	-0.986078	1.39192
Q16822	PCK2	K108
P08559	PDHA1	K321	5.30684	6.44241	7.91975	7.40671
P08559	PDHA1	K77	-0.763332	0.431222	2.00895	2.79102
P08559	PDHA1	K321	0.246158	2.11587	3.18109	2.18731
P08559	PDHA1	K77	-0.699058	-0.180569	2.28403	2.17406
P08559	PDHA1	K77	-0.73962	0.146585	1.73343	1.85392
P08559	PDHA1	K63	-0.250735	0.520881	1.85686	1.64091
P08559	PDHA1	K77	-1.44392	-1.08602	-0.26272	0.907666
P08559	PDHA1	K321	-1.69011	-0.862666	0.101105	0.779799
P08559	PDHA1	K83	1.68195	-1.57602	-3.09521	-1.31743
P08559	PDHA1	K244	-1.3443	-3.89201	-4.66618	-8.14813
P11177	PDHB	K227	3.41193	-1.54266	-1.25323	5.327
P11177	PDHB	K336	1.20759	2.98095	3.44643	5.02482
P11177	PDHB	K347	0.402294	0.677943	1.47845	3.04192
P11177	PDHB	K68	-0.536659	1.52999	1.98823	2.76666
P11177	PDHB	K354	-0.127719	-0.258073	0.43111	1.75434
P11177	PDHB	K336	-2.17279	-3.86457	-3.68955	-3.87457
O00330	PDHX	K194	-0.455799	-0.0692437	0.7786	2.80024
O00330	PDHX	K491	-0.907655	0.328594	1.04765	2.44694
O00330	PDHX	K120	0.00575972	-0.484855	0.0235153	2.42489
O00330	PDHX	K394	-1.01591	0.343047	1.65812	1.40192
O00330	PDHX	K325	-0.710543	0.254113	1.46438	1.29223
O00330	PDHX	K139	-1.24143	-0.422137	-0.743092	0.956908
Q5JRX3	PITRM1	K287	1.42022	0.385564	-0.433155	4.48249
Q5JRX3	PITRM1	K305	1.20637	3.034	2.91757	3.28463
Q5JRX3	PITRM1	K759	-0.0873801	2.59991	0.501301	2.6843
Q5JRX3	PITRM1	K41	2.68863	0.990692	0.442996	2.63732
Q5JRX3	PITRM1	K946	0.742767	1.33656	-0.741231	2.50894
Q5JRX3	PITRM1	K1027	-1.10891	2.01453	1.79867	1.73024
Q5JRX3	PITRM1	K759	-1.04014	1.10849	1.38717	1.65161
Q5JRX3	PITRM1	K45	-0.149507	1.00578	0.677196	1.36355
Q5JRX3	PITRM1	K884	-1.49938	1.3472	1.04136	1.21719
Q5JRX3	PITRM1	K513	-1.86338	0.472718	-0.13157	0.490054
Q10713	PMPCA	K299	-1.22814	0.65481	0.914164	0.672152
O75439	PMPCB	K478	-0.0602177	-0.0174617	-0.428139	2.41334
Q8TCS8	PNPT1	K285	-0.343059	1.58231	2.28573	2.96734
Q8TCS8	PNPT1	K521	0.574046	0.765696	0.74926	2.72154
Q8TCS8	PNPT1	K562	-1.3323	1.18386	1.37123	2.3838
Q8TCS8	PNPT1	K619	-1.23619	0.414879	0.603953	2.12356
Q8TCS8	PNPT1	K327	0.428563	1.49331	1.7518	2.09803
Q8TCS8	PNPT1	K439	-0.682637	0.502628	-0.940112	2.09636
Q8TCS8	PNPT1	K569	-0.73053	0.42037	0.157278	2.02992
Q8TCS8	PNPT1	K616	-0.0881631	0.850519	-0.412628	1.77123
Q8TCS8	PNPT1	K87	-1.12531	-0.587168	0.807408	1.49868
Q8TCS8	PNPT1	K439	-0.99528	-0.359469	-0.674014	1.47657
Q8TCS8	PNPT1	K439	-0.225886	-1.43934	-1.16239	0.963833
Q8TCS8	PNPT1	K289	-0.586245	-1.54861	-2.15058	0.77957
Q8TCS8	PNPT1	K439	-1.6566	0.0346156	-0.28144	0.732576
Q8TCS8	PNPT1	K289	-1.22685	-2.78971	-3.25613	0.576976
Q8TCS8	PNPT1	K246	-1.48985	-1.59604	-1.02364	-0.00804493
Q9H2U2	PPA2	K53	0.0121759	-0.443836	0.732093	3.28888
Q9H2U2	PPA2	K259	-1.16682	0.324189	1.29024	2.47684
Q9H2U2	PPA2	K69	1.04603	2.38348	1.92742	2.39086
Q9H2U2	PPA2	K105	-1.32615	-0.479538	0.919471	2.07222
Q9H2U2	PPA2	K155	-0.639302	0.2746	0.576496	1.20853
Q9H2U2	PPA2	K105	-1.91354	-0.440422	-0.632262	0.222252
Q9H2U2	PPA2	K216	-2.21103	0.490012	1.18427	-0.00598218
P30405	PPIF	K86	0.304985	1.23388	-0.385037	2.94107
P30405	PPIF	K67	-0.325728	0.269558	0.573703	0.323927
P30048	PRDX3	K91	-0.428749	0.524419	0.424274	1.04235
P30048	PRDX3	K196	-0.53061	0.266059	0.0591311	0.757103
P30048	PRDX3	K83	-0.979011	0.00230938	-0.127781	-0.626199
P32322	PYCR1	K215	-0.236	0.28354	-0.210974	1.51778
P32322	PYCR1	K51	-0.692156	-1.86637	-2.23368	-1.26705
Q5T160	RARS2	K138	-1.15414	-1.7797	-1.38228	1.81171
P31040	SDHA	K538	0.568284	1.17112	1.35004	2.7387
P31040	SDHA	K608	0.125677	1.51935	0.747871	2.38521
P31040	SDHA	K335	0.180389	0.244443	0.565573	1.69531
P31040	SDHA	K608	-0.282873	1.21174	1.61417	1.53418
P31040	SDHA	K547	0.291564	-0.0384321	0.685489	1.42113
P31040	SDHA	K179	0.391248	0.914375	0.703666	1.3018
P31040	SDHA	K541	-0.673134	-0.16222	-0.13929	0.971249
P31040	SDHA	K498	-0.802038	1.07122	1.63045	-1.16051
P34897	SHMT2	K269	0.0295491	1.24012	2.06019	3.19739
P34897	SHMT2	K474	-0.172782	0.437969	0.48356	1.87737
P34897	SHMT2	K356	-0.0633499	0.770644	0.789277	1.78357
P34897	SHMT2	K196	0.137214	1.38037	0.846856	1.70193
P34897	SHMT2	K459	0.397729	0.728396	0.581261	1.13358
P34897	SHMT2	K200	-0.122698	0.496513	0.85925	1.12458
P34897	SHMT2	K409	-0.157743	0.683132	0.530988	1.10945
P34897	SHMT2	K245	-0.200674	0.467824	0.313064	1.08521
P34897	SHMT2	K103	0.879864	0.226524	-0.388934	1.02205
P34897	SHMT2	K280	-0.653849	-1.87413	-1.77275	0.246277
P34897	SHMT2	K469	0.0929941	0.377348	0.283016	0.148356
P34897	SHMT2	K181	0.0528951	0.743353	0.291057	0.0700658
P34897	SHMT2	K464	0.0779601	-0.517386	-1.20432	-0.373535
P34897	SHMT2	K181	1.95142	3.51827	2.92743	-0.483442
P53007	SLC25A1	K273	-0.0689075	-2.2813	0.398657	2.18982
P53007	SLC25A1	K160	0.468552	-0.714701	-0.717447	1.53735
P53007	SLC25A1	K149	0.0967455	-1.07794	-1.92166	0.89976
P53007	SLC25A1	K255	0.442194	-0.696832	-0.858103	-0.907619
P53007	SLC25A1	K277	-3.12846	-1.76545	-2.94194	-0.940299
O75746	SLC25A12	K543	-0.373359	1.19266	2.16739	3.62194
O75746	SLC25A12	K403	-0.594158	0.227236	0.679561	2.501
O75746	SLC25A12	K406	-0.686599	-0.292385	0.644555	0.859323
Q9UJS0	SLC25A13	K545	-0.350707	0.930707	0.993068	2.45227
Q00325	SLC25A3	K206	0.333938	0.131672	-0.030177	1.52021
Q00325	SLC25A3	K101	-0.550022	-0.987849	-1.52847	1.0862
Q00325	SLC25A3	K214	-1.24164	0.347374	0.720171	0.877767
Q00325	SLC25A3	K99	-0.0184041	0.50966	0.282127	0.792533
Q00325	SLC25A3	K209	-0.198641	-0.385831	-1.55536	0.197783
Q00325	SLC25A3	K234	-0.587387	-0.337797	1.0855	0.191506
Q00325	SLC25A3	K112	-1.45555	-0.080518	0.136472	-0.426867
Q00325	SLC25A3	K209	-3.41875	-2.01117	-1.86081	-0.938126
Q00325	SLC25A3	K214	1.15397	-2.2825	-0.061581	-1.98551
Q00325	SLC25A3	K295	-0.75645	-3.88265	-3.51838	-2.23906
P05141	SLC25A5	K166	-0.14759	-0.563718	-0.0789242	2.21211
P05141	SLC25A5	K163	-0.272572	0.789042	-0.355133	1.22857
P05141	SLC25A5	K147	1.05439	1.4569	0.419434	1.17216
P05141	SLC25A5	K105	-0.3188	-0.159945	-0.281716	0.632711
P05141	SLC25A5	K199	-1.73045	0.134462	0.21068	0.225232
P05141	SLC25A5	K23	-0.528155	-0.0932783	-0.482398	-0.0768431
P05141	SLC25A5	K199	-0.92458	-0.245999	0.464152	-1.08959
P04179	SOD2	K75
P04179	SOD2	K89
P04179	SOD2	K134
P04179	SOD2	K122
P04179	SOD2	K202
P04179	SOD2	K130
P04179	SOD2	K68
P04179	SOD2	K132
P04179	SOD2	K68
Q8WW59	SPRYD4	K150	-0.562154	1.04691	0.962679	1.43926
Q04837	SSBP1	K51	0.450575	1.71212	2.2522	2.23932
Q04837	SSBP1	K103	0.513843	1.20461	0.330753	1.7981
Q04837	SSBP1	K113	-0.0556711	1.02729	1.68867	1.4469
Q04837	SSBP1	K81	-0.378726	1.00483	1.24724	0.623807
Q9P2R7	SUCLA2	K88	0.437829	1.9503	1.26351	2.12208
Q9P2R7	SUCLA2	K78	-0.199497	0.935634	1.4058	1.59911
Q9P2R7	SUCLA2	K116	1.78208	0.484146	-0.0193464	1.43811
Q9P2R7	SUCLA2	K302	-0.97043	1.19565	2.13595	0.173684
Q9P2R7	SUCLA2	K225	-0.93474	-0.280931	-0.0607984	-0.116851
Q9P2R7	SUCLA2	K401	-2.30249	0.447593	0.52004	-2.92712
P53597	SUCLG1	K105	-1.12997	3.69424	3.41612	2.77896
P53597	SUCLG1	K66	-2.10772	0.943269	0.230066	0.700971
P53597	SUCLG1	K81	-0.543028	1.23414	0.683654	0.454421
P53597	SUCLG1	K192	-0.0983496	0.741631	-0.457231	0.0468727
P53597	SUCLG1	K57	-0.458729	0.624297	-1.86251	0.0179677
P53597	SUCLG1	K338	-1.78993	0.338117	-0.566563	-1.5587
Q96I99	SUCLG2	K403	-0.606158	0.601844	0.813302	2.00046
Q96I99	SUCLG2	K227	-0.0898989	1.05578	1.07094	1.99077
Q96I99	SUCLG2	K118	0.259382	1.24636	0.770521	1.53752
Q96I99	SUCLG2	K73	-1.83216	1.56814	0.989418	1.10475
Q96I99	SUCLG2	K423	-0.698275	-0.473239	1.77425	-0.0458778
Q96I99	SUCLG2	K108	-1.14934	0.777507	-1.09408	-1.62547
Q96I99	SUCLG2	K386	-2.39402	0.599028	0.245308	-1.69599
Q8IYB8	SUPV3L1	K99	0.00316406	1.16667	0.85325	2.36922
Q8IYB8	SUPV3L1	K108	-0.246965	-0.206494	-0.861812	1.56312
Q8IYB8	SUPV3L1	K243	-0.547475	-0.352268	0.701774	1.36517
O43615	TIMM44	K415	-0.175918	0.0039804	-1.69117	0.364514
O43615	TIMM44	K264	-0.582685	0.115814	-0.0678941	-0.162825
O43615	TIMM44	K282	-0.306906	-0.390816	-0.834678	-0.557783
Q12931	TRAP1	K652	-0.115501	-0.274502	-0.318621	1.63542
Q12931	TRAP1	K432	-0.340095	-3.27385	0.285582	1.16416
Q12931	TRAP1	K332	-1.62785	0.510819	0.531737	1.06941
Q12931	TRAP1	K518	-0.657492	-0.983098	-0.480467	0.240362
Q12931	TRAP1	K424	-4.89506	0.412179	0.644889	-0.0677001
P43897	TSFM	K192	0.582012	1.60699	2.42772	2.62708
P43897	TSFM	K52	-0.884957	0.576059	0.668208	0.216481
Q16762	TST	K154	-0.812022	-0.0360967	-0.413004	1.60233
Q16762	TST	K24	-0.3836	-1.45322	-3.09673	0.753308
Q16762	TST	K14	-0.815226	-0.275313	-0.41711	0.673359
P49411	TUFM	K447	0.541946	-0.877004	-0.969765	2.67843
P49411	TUFM	K405	0.466828	0.784218	0.718002	1.87482
P49411	TUFM	K418	0.616414	0.840986	0.708771	1.79938
P49411	TUFM	K418	0.430671	-0.0950286	0.888927	1.30678
P49411	TUFM	K297	-0.779462	-0.0242576	-1.15368	1.29234
P49411	TUFM	K238	-0.1149	0.566596	0.168148	1.16165
P49411	TUFM	K88	0.402323	0.461043	-0.63437	1.10831
P49411	TUFM	K256	-0.284358	0.587173	0.496073	0.891694
P49411	TUFM	K79	-0.435894	-0.796607	-0.882925	0.657943
P49411	TUFM	K234	-0.595877	-0.0585366	-0.716728	0.572006
P49411	TUFM	K55	-0.400882	-0.572873	-2.49558	-1.04198
P22695	UQCRC2	K359	1.00355	2.69027	2.61712	3.12579
P22695	UQCRC2	K42	-0.425364	2.26141	1.68908	2.3932
P22695	UQCRC2	K42	-0.288586	1.20711	2.38961	1.10093
P22695	UQCRC2	K159	-0.210711	1.50729	1.07879	0.855266
Q9Y2Z4	YARS2	K355	-1.06825	-0.0393747	-0.0875205	2.01453
Q9Y2Z4	YARS2	K49	0.685122	1.45212	1.12866	1.20789
Q9Y2Z4	YARS2	K296	-0.563343	0.385442	0.15591	0.0690492
