# Supplementary material for: The antiviral sirtuin 3 bridges protein acetylation to mitochondrial integrity and metabolism during human cytomegalovirus infection
Source: PLoS Pathog. 2021 Apr 15;17(4):e1009506. doi: 10.1371/journal.ppat.1009506 (PMC8078788; doi:10.1371/journal.ppat.1009506)
Supplement: S4 Table — (XLSX) [file ppat.1009506.s008.xlsx]

## Sheet: Specific SIRT3 interactions
Supplementary table S4: Specific SIRT3 interactions at 72 hpi
Accession	Gene Symbol	Interaction fold change (72 hpi/mock, log2)	Protein abundance fold change (72 hpi/mock)	Interaction fold change normalized to protein abundance (72 hpi/mock, log2)	SAINT score for mock	Combined spectral counts at mock	Spectral counts at mock in SIRT3-GFP IP rep1	Spectral counts at mock in SIRT3-GFP IP rep2	SAINT score for 72 hpi	Combined spectral counts in 72 hpi	Combined spectral counts at 72 hpi normalized to SIRT3	Spectral counts at 72 hpi in SIRT3-GFP IP rep1	Spectral counts at 72 hpi in SIRT3-GFP IP rep2
P24752	ACAT1	-0.711274	2.263	-1.88951	1	137	58	79	1	65	83.6769	34	31
P05091	ALDH2	0.05073	1.242	-0.261935	1	87	41	46	1	70	90.1136	40	30
O76031	CLPX	-0.680004	1.333	-1.09468	1	165	71	94	1	80	102.987	44	36
P00367	GLUD1	-0.37927	1.712	-1.15495	1	72	31	41	1	43	55.3555	25	18
Q6YN16	HSDL2	0.0443495	2.097	-1.02398	1	191	75	116	1	153	196.963	82	71
P36776	LONP1	-0.172875	2.097	-1.2412	1	119	45	74	1	82	105.562	48	34
Q9HCC0	MCCC2	0.923818	1.262	0.588106	1	57	30	27	1	84	108.136	41	43
Q9NTG7	SIRT3	0	6.613	-2.7253	1	793	333	460	1	616	793	286	330
A3KMH1	VWA8	-1.06011	1.475	-1.62082	1	255	115	140	1	95	122.297	60	35
P42765	ACAA2	0.465319	1.589	-0.2028	1	69	25	44	1	74	95.263	37	37
Q9Y4W6	AFG3L2	-0.0624242	1.569	-0.71227	1	82	36	46	1	61	78.5276	34	27
O94925	GLS	-0.504365	1.179	-0.741929	1	42	19	23	1	23	29.6088	9	14
P10809	HSPD1	-0.166869	1.23	-0.465527	1	646	289	357	1	447	575.44	238	209
Q9NSE4	IARS2	0.0978755	1.718	-0.682854	1	83	38	45	1	69	88.8263	36	33
Q12931	TRAP1	-0.238274	1.633	-0.945799	1	41	14	27	1	27	34.7581	12	15
Q13011	ECH1	0.101356	2.978	-1.47299	0.98	18	8	10	1	15	19.3101	6	9
P38117	ETFB	-0.828255	1.664	-1.56291	1	48	20	28	1	21	27.0341	7	14
P82650	MRPS22	-0.413217	1.43	-0.929232	1	36	17	19	1	21	27.0341	10	11
P11498	PC	0.187513	3.675	-1.69023	1	104	46	58	1	92	118.435	50	42
Q9H845	ACAD9	-0.524578	0.987	-0.5057	1	50	24	26	1	27	34.7581	17	10
P09622	DLD	0.701426	1.912	-0.233657	0.99	19	7	12	1	24	30.8961	15	9
Q96RP9	GFM1	0.23886	1.639	-0.473956	1	48	16	32	1	44	56.6429	25	19
P48735	IDH2	0.712314	1.057	0.632338	1	33	16	17	1	42	54.0682	20	22
O00330	PDHX	0.446853	0.98	0.475999	0.98	17	6	11	1	18	23.1721	9	9
O75439	PMPCB	0.206849	1.431	-0.310174	1	29	13	16	1	26	33.4708	16	10
Q96C36	PYCR2	0.231124	1.21	-0.0438831	0.94	34	16	18	1	31	39.9075	19	12
P34897	SHMT2	0.992422	1.217	0.709093	0.96	11	5	6	1	17	21.8847	10	7
Q9UQ90	SPG7	-0.635609	2.334	-1.85841	1	52	14	38	1	26	33.4708	14	12
Q5JTZ9	AARS2	-0.463429	1.272	-0.810527	1	71	29	42	1	40	51.4935	26	14
P13804	ETFA	0.0842826	1.852	-0.804802	0.98	17	7	10	1	14	18.0227	6	8
Q96RQ3	MCCC1	0.547255	2.867	-0.972287	1	37	13	24	1	42	54.0682	25	17
Q9Y399	MRPS2	0.141998	1.676	-0.603024	0.98	14	7	7	1	12	15.4481	6	6
O75489	NDUFS3	0.364391	1.98	-0.62111	0.98	15	7	8	1	15	19.3101	8	7
Q8TB37	NUBPL	-0.336049	2.812	-1.82765	0.99	26	10	16	1	16	20.5974	8	8
Q9BW92	TARS2	-0.248586	2.171	-1.36695	0.99	26	8	18	1	17	21.8847	9	8
Q9P2R7	SUCLA2	0.586783	1.664	-0.147872	0.98	18	12	6	1	21	27.0341	9	12
P31937	HIBADH	1.142	1.338	0.72192	0.93	7	3	4	1	12	15.4481	6	6
P22033	MUT	-0.121036	1.944	-1.08006	1	28	12	16	1	20	25.7468	9	11
Q5JPH6	EARS2	0.364391	2.008	-0.641369	0.99	15	6	9	1	15	19.3101	9	6
P82933	MRPS9	-0.220572	2.103	-1.29302	0.99	21	10	11	1	14	18.0227	8	6
Q6UB35	MTHFD1L	0.00745597	1.147	-0.190409	1	73	29	44	1	57	73.3782	29	28
Q02218	OGDH	0.686319	1.89	-0.232068	0.84	20	6	14	1	25	32.1834	13	12
Q5JRX3	PITRM1	0.30299	1.095	0.172059	1	24	8	16	1	23	29.6088	15	8
Q9NP81	SARS2	-0.101273	3.79	-2.02347	1	29	16	13	1	21	27.0341	13	8
Q9P0J1	PDP1	0.489921	2.426	-0.788658	0.96	11	6	5	1	12	15.4481	6	6
Q969Z0	TBRG4	0.779428	1.43	0.263413	0.73	12	1	11	1	16	20.5974	11	5
Q13423	NNT	-0.185807	1.248	-0.505425	1	41	18	23	1	28	36.0455	16	12
Q9Y676	MRPS18B	-0.105095	0.553	0.749554	0.99	18	7	11	1	13	16.7354	8	5
P54886	ALDH18A1	-0.0969406	1.462	-0.644884	1	190	78	112	1	138	177.653	80	58
Q3SY69	ALDH1L2	-0.81755	1.107	-0.964205	1	211	86	125	1	93	119.722	51	42
P31327	CPS1	-0.726757	3.129	-2.37246	1	49	17	32	1	23	29.6088	15	8
Q5T160	RARS2	0.28422	1.893	-0.636454	0.79	37	19	18	1	35	45.0568	18	17
P11177	PDHB	0.200892	1.787	-0.636648	1	28	14	14	1	25	32.1834	13	12
P25705	ATP5A1	1.67633	2.361	0.436936	0.48	87	49	38	1	216	278.065	117	99
P28331	NDUFS1	-0.0432675	1.587	-0.70957	0.96	65	24	41	1	49	63.0795	28	21
P49411	TUFM	-0.0612551	1.866	-0.961204	1	364	165	199	1	271	348.869	129	142
Q969S9	GFM2	-0.313681	2.322	-1.52905	0.99	16	5	11	1	10	12.8734	5	5
P00505	GOT2	0.992422	2.124	-0.094362	0.98	11	5	6	1	17	21.8847	6	11
P35914	HMGCL	0.627425	2.912	-0.914585	0.96	10	4	6	1	12	15.4481	7	5
Q9Y697	NFS1	1.19447	1.073	1.09282	0.97	9	3	6	1	16	20.5974	5	11
P07203	GPX1	0.101356	1.635	-0.607935	0.98	12	6	6	0.99	10	12.8734	5	5
P50213	IDH3A	1.10136	1.836	0.22479	0.94	6	3	3	0.99	10	12.8734	5	5
Q9H9J2	MRPL44	-0.635609	1.06	-0.719674	0.99	18	9	9	0.99	9	11.586	3	6
O95571	ETHE1	0.226887	1.903	-0.701389	0.97	11	5	6	0.99	10	12.8734	6	4
Q9BYD6	MRPL1	-0.372575	2.125	-1.46004	0.98	15	8	7	0.99	9	11.586	6	3
Q9BYN8	MRPS26	0.101356	0.428	1.32567	0.97	12	6	6	0.99	10	12.8734	7	3
O75306	NDUFS2	-0.050647	1.899	-0.975887	0.97	12	7	5	0.99	9	11.586	5	4
P53597	SUCLG1	2.36439	1.961	1.3928	0.81	3	2	1	0.99	12	15.4481	9	3
Q16740	CLPP	0.489921	1.381	0.0242081	0.96	11	6	5	0.99	12	15.4481	4	8
Q9H6R3	ACSS3	-0.635609	0.558	0.206053	0.8	20	6	14	0.99	10	12.8734	6	4
P30038	ALDH4A1	0.364391	1.298	-0.0118999	0.96	8	3	5	0.99	8	10.2987	4	4
Q99797	MIPEP	-0.690057	1.2	-0.953092	0.99	27	8	19	0.99	13	16.7354	7	6
Q8N442	GUF1	-0.858002	4.91	-3.15372	0.99	21	9	12	0.99	9	11.586	4	5
P49821	NDUFV1	0.823822	1.826	-0.0448646	0.94	8	2	6	0.99	11	14.1607	6	5
Q9UKU7	ACAD8	0.212387	1.846	-0.672015	0.97	10	5	5	0.99	9	11.586	6	3
P07954	FH	0.949353	1.468	0.395501	0.92	6	3	3	0.99	9	11.586	5	4
Q12849	GRSF1	-0.273039	1.157	-0.483428	0.99	14	5	9	0.99	9	11.586	4	5
Q9H2U2	PPA2	-0.442964	1.811	-1.29975	0.98	14	6	8	0.99	8	10.2987	5	3
P11310	ACADM	0.364391	2.428	-0.915378	0.95	9	6	3	0.99	9	11.586	5	4
Q8TD30	GPT2	-0.837243	1.71	-1.61124	1	23	10	13	0.99	10	12.8734	4	6
P23368	ME2	0.364391	2.318	-0.84849	0.97	8	4	4	0.99	8	10.2987	4	4
Q9NYY8	FASTKD2	0.0233536	1.183	-0.219096	0.99	19	9	10	0.99	15	19.3101	11	4
O75616	ERAL1	-0.635609	0.686	-0.09189	0.99	18	7	11	0.99	9	11.586	4	5
P05165	PCCA	0.726961	4.445	-1.42522	0.78	7	1	6	0.99	9	11.586	5	4
O14874	BCKDK	0.212387	2.165	-0.90198	0.96	10	3	7	0.99	9	11.586	5	4
P40939	HADHA	0.276928	2.22	-0.873632	0.63	153	63	90	0.99	144	185.377	90	54
P45954	ACADSB	1.68632	2.379	0.435963	0.89	4	2	2	0.99	10	12.8734	4	6
Q9NTX5	ECHDC1	1.36439	1.266	1.02411	0.87	4	1	3	0.99	8	10.2987	3	5
Q10713	PMPCA	0.489921	1.464	-0.0599942	0.97	11	4	7	0.99	12	15.4481	9	3
P36957	DLST	0.686319	1.192	0.432934	0.99	20	12	8	0.98	25	32.1834	15	10
P82673	MRPS35	-1.09504	1.304	-1.47798	0.99	22	8	14	0.98	8	10.2987	3	5
O43615	TIMM44	0.364391	2.407	-0.902846	0.95	8	4	4	0.98	8	10.2987	4	4
P42126	ECI1	0.849817	1.897	-0.0739023	0.92	5	2	3	0.98	7	9.01136	4	3
Q96EY7	PTCD3	-0.0881217	2.1	-1.15851	1	26	9	17	0.98	19	24.4594	12	7
Q92665	MRPS31	-0.050647	1.611	-0.738603	0.97	12	5	7	0.98	9	11.586	4	5
Q9NYK5	MRPL39	-0.635609	2.627	-2.02903	0.99	18	8	10	0.98	9	11.586	3	6
Q9BYD3	MRPL4	0.171745	1.68	-0.576716	0.97	8	4	4	0.98	7	9.01136	4	3
O75127	PTCD1	-0.925116	0.864	-0.714219	0.99	22	6	16	0.98	9	11.586	6	3
Q6P587	FAHD1	0.479868	1.689	-0.276302	0.97	12	6	6	0.98	13	16.7354	4	9
P12694	BCKDHA	-0.263641	1.517	-0.864862	0.98	17	6	11	0.98	11	14.1607	8	3
Q15031	LARS2	-0.394601	2.468	-1.69794	1	22	7	15	0.98	13	16.7354	10	3
P42704	LRPPRC	-0.541282	1.721	-1.32453	1	148	58	90	0.98	79	101.7	53	26
Q99714	HSD17B10	0.524855	1.596	-0.149605	0.93	34	15	19	0.98	38	48.9188	15	23
P55809	OXCT1	0.557036	0.938	0.649376	0.93	7	4	3	0.98	8	10.2987	4	4
P49590	HARS2	-0.188151	1.134	-0.369571	0.83	22	9	13	0.97	15	19.3101	9	6
Q9Y2Z4	YARS2	-1.09504	2.861	-2.61156	1	33	17	16	0.97	12	15.4481	3	9
P82914	MRPS15	-0.050647	0.925	0.0618277	0.94	8	4	4	0.97	6	7.72403	3	3
Q5T440	IBA57	-0.150183	3.153	-1.80691	0.94	10	2	8	0.97	7	9.01136	5	2
Q9BYD1	MRPL13	-0.220572	1.905	-1.15036	0.58	9	5	4	0.97	6	7.72403	4	2
P25325	MPST	-0.220572	2.308	-1.42722	0.98	12	4	8	0.97	8	10.2987	6	2
Q86YH6	PDSS2	0.00182044	5.428	-2.4386	0.97	9	5	4	0.97	7	9.01136	3	4
Q8NFF5	FLAD1	-0.372575	1.605	-1.05515	0.96	10	3	7	0.97	6	7.72403	4	2
Q9HAV7	GRPEL1	0.364391	0.916	0.490971	0.93	6	4	2	0.97	6	7.72403	4	2
P41250	GARS	0.0299715	1.466	-0.521914	1	29	7	22	0.96	23	29.6088	14	9
Q9UMS0	NFU1	-0.898644	0.286	0.907269	0.98	12	5	7	0.96	5	6.43669	2	3
Q92552	MRPS27	-0.635609	1.267	-0.977026	0.97	14	9	5	0.96	7	9.01136	5	2
Q9HD34	LYRM4	0.627425	2.232	-0.530912	0.91	5	2	3	0.96	6	7.72403	4	2
Q9NVS2	MRPS18A	-0.510079	1.557	-1.14885	0.95	11	2	9	0.96	6	7.72403	4	2
Q96CB9	NSUN4	0.101356	0.108	3.31225	0.94	6	3	3	0.96	5	6.43669	2	3
Q07021	C1QBP	-0.483606	0.798	-0.158067	0.99	18	9	9	0.96	10	12.8734	2	8
P11182	DBT	-0.413217	0.934	-0.314712	0.98	12	4	8	0.96	7	9.01136	5	2
Q9NVV4	MTPAP	1.04246	1.811	0.185676	0.9	5	3	2	0.96	8	10.2987	6	2
O95202	LETM1	-0.0761821	1.04	-0.132766	0.83	19	9	10	0.96	14	18.0227	9	5
P28838	LAP3	2.68632	2.997	1.1028	0	1	1	0	0.96	5	6.43669	3	2
Q9HA77	CARS2	1.58678	0.669	2.1667	0.39	3	0	3	0.96	7	9.01136	5	2
Q13405	MRPL49	-0.313681	1.168	-0.537722	0.95	8	4	4	0.96	5	6.43669	3	2
P05166	PCCB	1.04246	2.366	-0.199988	0.46	5	2	3	0.96	8	10.2987	6	2
P43897	TSFM	0.686319	1.014	0.666261	0.91	4	2	2	0.96	5	6.43669	2	3
P04181	OAT	-0.220572	1.228	-0.516883	0.95	9	5	4	0.95	6	7.72403	2	4
Q9BZE1	MRPL37	-1.35182	1.627	-2.05403	0.99	23	11	12	0.95	7	9.01136	2	5
O75390	CS	2.94935	1.762	2.13214	0	1	0	0	0.95	6	7.72403	2	4
P13995	MTHFD2	0.101356	1.081	-0.0110104	0.95	6	3	3	0.95	5	6.43669	3	2
P82930	MRPS34	-0.898644	0.559	-0.0595641	0.97	12	5	7	0.95	5	6.43669	3	2
Q02252	ALDH6A1	1.10136	1.692	0.342627	0.76	3	1	2	0.95	5	6.43669	3	2
Q7L0Y3	TRMT10C	0.00182044	1.76	-0.813755	0.54	9	4	5	0.95	7	9.01136	2	5
Q9NRX2	MRPL17	-0.313681	1.087	-0.434033	0.96	8	3	5	0.95	5	6.43669	3	2
Q13084	MRPL28	-1.22057	0.994	-1.21189	0.97	12	5	7	0.95	4	5.14935	2	2
Q15119	PDK2	-0.957538	3.554	-2.78698	0.97	10	5	5	0.95	4	5.14935	2	2
Q9BSH4	TACO1	1.10136	3.563	-0.731736	0.84	3	1	2	0.95	5	6.43669	2	3
Q8NCN5	PDPR	-0.0141211	1.583	-0.676782	0.99	13	4	9	0.94	10	12.8734	8	2
Q9H078	CLPB	0.101356	2.475	-1.20607	0.92	6	2	4	0.94	5	6.43669	3	2
P51553	IDH3G	0.364391	3.368	-1.3875	0.84	4	1	3	0.94	4	5.14935	2	2
Q9H2W6	MRPL46	0.0424624	1.787	-0.795077	0.89	5	2	3	0.94	4	5.14935	2	2
P30044	PRDX5	-0.372575	1.461	-0.919531	0.99	20	7	13	0.93	12	15.4481	7	5
Q96I99	SUCLG2	-0.5867	1.25	-0.908628	1	29	12	17	0.93	15	19.3101	5	10
Q7Z2W9	MRPL21	-0.121036	3.105	-1.75563	0.93	7	5	2	0.93	5	6.43669	3	2
Q9Y2Q9	MRPS28	0.364391	1.26	0.0309668	0.9	4	2	2	0.93	4	5.14935	2	2
Q8TAE8	GADD45GIP1	-0.805534	2.629	-2.20005	0.96	9	4	5	0.93	4	5.14935	2	2
Q5ST30	VARS2	-0.413217	2.718	-1.85576	0.98	12	4	8	0.93	7	9.01136	5	2
P30084	ECHS1	1.18751	1.464	0.637597	0.97	13	8	5	0.91	23	29.6088	11	12
Q9H9P8	L2HGDH	0.516394	2.203	-0.623076	0.96	9	3	6	0.91	10	12.8734	2	8
P43155	CRAT	1.36439	1.888	0.447532	0	2	1	1	0.9	4	5.14935	2	2
Q9Y2R9	MRPS7	0.751414	3.724	-1.14544	0.66	13	5	8	0.9	17	21.8847	8	9
O43837	IDH3B	0.248913	3.001	-1.33653	0.97	13	7	6	0.89	12	15.4481	4	8
P38646	HSPA9	-0.234404	2.099	-1.30411	0.62	524	201	323	0.89	346	445.419	166	180
O75251	NDUFS7	0.627425	1.414	0.127643	0.93	5	2	3	0.88	6	7.72403	5	1
O00411	POLRMT	-0.858002	2.063	-1.90275	1	28	11	17	0.88	12	15.4481	10	2
Q9H8M1	COQ10B	1.36439	1.699	0.599705	0	2	1	1	0.88	4	5.14935	3	1
Q96EY8	MMAB	-0.050647	0.765	0.335821	0.89	4	2	2	0.88	3	3.86201	2	1
Q8IXM3	MRPL41	-0.372575	0.719	0.103361	0.91	5	3	2	0.88	3	3.86201	2	1
Q9Y3B7	MRPL11	-0.805534	1.128	-0.979302	0.95	9	3	6	0.87	4	5.14935	1	3
Q9BYC9	MRPL20	-0.050647	1.215	-0.331603	0.88	4	2	2	0.87	3	3.86201	1	2
Q5HYK3	COQ5	-0.050647	1.047	-0.116908	0.91	4	2	2	0.87	3	3.86201	2	1
Q8IYB8	SUPV3L1	-0.635609	2.459	-1.93368	0.93	8	2	6	0.87	4	5.14935	2	2
Q9NWU5	MRPL22	0.364391	1.473	-0.194367	0.96	9	5	4	0.86	9	11.586	4	5
Q99798	ACO2	0.985879	2.686	-0.43958	0.98	13	6	7	0.86	20	25.7468	11	9
Q9NX20	MRPL16	-0.313681	1.292	-0.683287	0.95	8	5	3	0.86	5	6.43669	1	4
P30048	PRDX3	-0.296808	1.519	-0.899929	0.95	68	32	36	0.86	43	55.3555	23	20
Q8NFV4	ABHD11	-0.858002	2.301	-2.06026	0.95	7	4	3	0.86	3	3.86201	2	1
Q16762	TST	-2.90863	2.651	-4.31516	1	29	13	16	0.85	3	3.86201	1	2
O75648	TRMU	-0.220572	1.222	-0.509816	0.94	6	3	3	0.85	4	5.14935	3	1
Q92947	GCDH	-0.0950411	1.969	-1.0725	0.99	22	9	13	0.84	16	20.5974	6	10
P49753	ACOT2	0.949353	1.172	0.72038	0.82	4	1	3	0.84	6	7.72403	5	1
P22570	FDXR	-0.220572	1.881	-1.13207	0.94	6	2	4	0.84	4	5.14935	3	1
Q6UB28	METAP1D	-1.37258	3.206	-3.05335	0.96	10	5	5	0.84	3	3.86201	1	2
P21912	SDHB	0.00182044	0.799	0.325553	0.96	9	4	5	0.82	7	9.01136	1	6
Q9Y3D9	MRPS23	-0.635609	1.651	-1.35895	0.99	14	7	7	0.81	7	9.01136	3	4
Q3ZCQ8	TIMM50	0.0424624	2.214	-1.10419	0.92	5	2	3	0.81	4	5.14935	1	3
P50336	PPOX	-1.22057	3.543	-3.04554	0.96	9	3	6	0.81	3	3.86201	2	1
Q96DV4	MRPL38	-1.05065	1.039	-1.10584	0.98	16	9	7	0.8	6	7.72403	3	3
Q15118	PDK1	-1.51008	0.586	-0.739051	0.97	11	6	5	0.8	3	3.86201	1	2
P30837	ALDH1B1	0.364391	1.731	-0.427215	0.82	22	11	11	0.79	22	28.3214	12	10
Q02318	CYP27A1	-0.635609	1.597	-1.31097	0.85	6	1	5	0.77	3	3.86201	1	2
Q96EY1	DNAJA3	-0.109541	1.416	-0.611362	1	50	23	27	0.76	36	46.3442	13	23
P31930	UQCRC1	-0.220572	1.61	-0.907633	0.95	9	2	7	0.73	6	7.72403	4	2
P31040	SDHA	0.949353	1.182	0.708123	0.96	10	3	7	0.73	15	19.3101	8	7
Q16698	DECR1	0.30026	1.682	-0.449918	0.85	23	9	14	0.71	22	28.3214	13	9
P51398	DAP3	-0.69974	1.135	-0.882432	0.99	23	8	15	0.7	11	14.1607	5	6
Q53R41	FASTKD1	-0.635609	1.518	-1.23778	0.93	8	2	6	0.66	4	5.14935	3	1
Q9NP92	MRPS30	0.0424624	1.728	-0.746641	0.91	5	3	2	0.6	4	5.14935	3	1
P54098	POLG	-1.91572	6.742	-4.66889	1	34	12	22	0.56	7	9.01136	6	1
Q04837	SSBP1	1.04246	1.468	0.48861	0.9	5	2	3	0.55	8	10.2987	6	2
Q6JQN1	ACAD10	-1.44296	3.782	-3.36211	0.98	14	8	6	0.55	4	5.14935	3	1
Q9Y6M9	NDUFB9	-0.635609	0.795	-0.304636	0.93	6	2	4	0.54	3	3.86201	2	1
Q9GZT3	SLIRP	0.949353	1.947	-0.0118999	0.86	4	1	3	0.49	6	7.72403	4	2
Q86SX6	GLRX5	-0.957538	2.405	-2.22357	0.98	15	6	9	0.48	6	7.72403	6	0
P82912	MRPS11	0.364391	0.661	0.961668	0.91	5	3	2	0.48	5	6.43669	5	0
P49419	ALDH7A1	1.94935	1.861	1.05327	0.9	4	2	2	0.47	12	15.4481	10	2
Q4G176	ACSF3	-0.483606	2.524	-1.81932	0.96	9	3	6	0.47	5	6.43669	5	0
P19404	NDUFV2	-0.635609	1.412	-1.13335	0.92	6	2	4	0.47	3	3.86201	3	0
Q9Y305	ACOT9	0.179966	1.376	-0.280515	0.99	25	12	13	0.46	22	28.3214	13	9
P52815	MRPL12	-0.050647	1.344	-0.47718	0.9	4	2	2	0.46	3	3.86201	3	0
Q9BYD2	MRPL9	-0.858002	0.817	-0.56641	0.95	7	4	3	0.46	3	3.86201	3	0
Q9BU61	NDUFAF3	-0.050647	1.141	-0.240946	0.89	4	2	2	0.46	3	3.86201	3	0
Q9Y2Q3	GSTK1	-1.22057	1.595	-1.89413	0.94	6	2	4	0.45	2	2.57468	2	0
P46199	MTIF2	-2.02793	3.109	-3.66438	0.99	21	6	15	0.45	4	5.14935	0	4
Q9Y2R5	MRPS17	-1.44296	1.838	-2.3211	0.93	7	4	3	0.44	2	2.57468	2	0
P08574	CYC1	-0.957538	0.581	-0.174148	0.96	10	3	7	0.43	4	5.14935	0	4
O75521	ECI2	-1.22057	1.297	-1.59575	0.93	6	3	3	0.42	2	2.57468	0	2
O95822	MLYCD	-0.635609	1.834	-1.5106	0.81	4	1	3	0.41	2	2.57468	0	2
Q9BQ52	ELAC2	-0.805534	3.827	-2.74175	0.96	9	3	6	0.4	4	5.14935	4	0
P48047	ATP5O	-0.113657	1.688	-0.868972	0.98	39	17	22	0.37	28	36.0455	15	13
Q16795	NDUFA9	-0.957538	1.449	-1.4926	0.9	5	3	2	0.34	2	2.57468	0	2
P22830	FECH	0.00182044	0.814	0.29872	1	36	15	21	0.19	28	36.0455	12	16
P35232	PHB	-0.327487	1.766	-1.14797	0.84	21	8	13	0.18	13	16.7354	5	8
O75964	ATP5L	0.779428	4.317	-1.3306	0.85	3	1	2	0.12	4	5.14935	3	1
Q9UBX3	SLC25A10	-0.858002	1.14	-1.04704	0.84	7	1	6	0.05	3	3.86201	1	2
P40926	MDH2	0.0424624	2.217	-1.10615	0.99	20	12	8	0	16	20.5974	10	6
Q9Y277	VDAC3	-1.63561	2.754	-3.09714	0.97	12	6	6	0	3	3.86201	1	2
P28288	ABCD3	-2.63561	0.681	-2.08134	0.96	8	3	5	0	1	1.28734	0	1
Q8NE86	MCU	-1.63561	1.723	-2.42053	0.89	4	2	2	0	1	1.28734	0	1
Q96A35	MRPL24	-2.09504	1.14	-2.28407	0.97	11	5	6	0	2	2.57468	1	1
Q8N983	MRPL43	-0.957538	1.709	-1.73069	0.92	5	3	2	0	2	2.57468	1	1
Q9UI09	NDUFA12	-2.22057	1.51	-2.81512	0.93	6	3	3	0	1	1.28734	0	0
Q9P015	MRPL15	-2.09504	2.323	-3.31103	0.97	11	5	6	0	2	2.57468	1	1
P49406	MRPL19	-2.80553	0.977	-2.77196	0.97	9	4	5	0	1	1.28734	0	0
Q96CM8	ACSF2	-4.09504	1.663	-4.82883	0.99	22	9	13	0	1	1.28734	1	0
P20674	COX5A	-1.22057	2.636	-2.61892	0.84	3	1	2	0	1	1.28734	0	0
P32189	GK	-2.22057	0.955	-2.15414	0.93	6	2	4	0	1	1.28734	1	0
Q9NQ50	MRPL40	-1.63561	1.706	-2.40623	0.86	4	1	3	0	1	1.28734	1	0
P33897	ABCD1	-3.09504	0.914	-2.96531	0.94	11	3	8	0	1	1.28734	0	0
Q9UGM6	WARS2	-1.63561	1.337	-2.05461	0.9	4	2	2	0	1	1.28734	1	0
Q5TC12	ATPAF1	-2.44296	0.308	-0.743967	0.92	7	2	5	0	1	1.28734	0	1
Q9Y276	BCS1L	-0.957538	1.604	-1.63921	0.92	5	2	3	0	2	2.57468	1	1
P13073	COX4I1	-1.63561	1.599	-2.31278	0.9	4	2	2	0	1	1.28734	1	0
P36551	CPOX	-2.44296	1.642	-3.15842	0.95	7	4	3	0	1	1.28734	0	1
P23919	DTYMK	-1.63561	2.375	-2.88354	0.87	4	1	3	0	1	1.28734	1	0
O75600	GCAT	-2.22057	5.871	-4.77418	0.9	6	4	2	0	1	1.28734	0	1
Q3SXM5	HSDL1	-1.22057	0.993	-1.21044	0.83	3	1	2	0	1	1.28734	0	0
O75608	LYPLA1	-1.22057	0.706	-0.718312	0.86	3	1	2	0	1	1.28734	0	0
O95140	MFN2	-2.22057	0.534	-1.31548	0.93	6	2	4	0	1	1.28734	0	0
Q6P1L8	MRPL14	-1.22057	1.988	-2.21189	0.84	3	1	2	0	1	1.28734	0	0
Q9H0U6	MRPL18	-1.95754	0.653	-1.34269	0.9	5	3	2	0	1	1.28734	0	0
Q9BRJ2	MRPL45	-2.63561	1.77	-3.45936	0.96	8	3	5	0	1	1.28734	1	0
Q9HD33	MRPL47	-1.95754	1.398	-2.4409	0.88	5	1	4	0	1	1.28734	0	0
Q9Y3D3	MRPS16	-1.22057	1.361	-1.66524	0.86	3	1	2	0	1	1.28734	0	0
Q96EL2	MRPS24	-1.22057	1.063	-1.30871	0.85	3	1	2	0	1	1.28734	1	0
Q9Y375	NDUFAF1	-1.63561	6.184	-4.26415	0.86	4	1	3	0	1	1.28734	0	0
Q7L592	NDUFAF7	-1.63561	1.484	-2.2051	0.91	4	2	2	0	1	1.28734	1	0
O43920	NDUFS5	-1.22057	1.201	-1.48481	0.86	3	1	2	0	1	1.28734	0	0
Q9UFN0	NIPSNAP3A	-1.63561	0.92	-1.51532	0.89	4	2	2	0	1	1.28734	0	0
Q86Y79	PTRH1	-1.63561	3.533	-3.4565	0.9	4	2	2	0	1	1.28734	0	0
Q9H0R6	QRSL1	-0.635609	1.142	-0.827172	0.85	4	2	2	0	2	2.57468	1	1
Q8NBN7	RDH13	-1.63561	2.752	-3.09609	0.86	4	1	3	0	1	1.28734	0	1
Q8IXI2	RHOT1	-2.63561	0.992	-2.62402	0.95	8	2	6	0	1	1.28734	0	0
Q8WVM0	TFB1M	-1.22057	1.317	-1.61783	0.82	3	2	1	0	1	1.28734	0	1

## Sheet: OPA1-SIRT3 interactions
OPA1 abundances isolated by SIRT3 Ips
	Spectral count in mito-GFP IP			Spectral count in SIRT3-GFP IP			Top3 precursor intensities in mito-GFP IP			Top3 precursor intensities in SIRT3-GFP IP
Replicate #	mock	24 hpi	72 hpi	mock	24 hpi	72 hpi	mock	24 hpi	72 hpi	mock	24 hpi	72 hpi
Rep1	3	1	1	9	5	2	500000	494000	105000	2500000	710000	357000
Rep2	3	2	4	5	6	3	384000	282000	964000	600000	1320000	595000
