# Supplementary material for: The antiviral sirtuin 3 bridges protein acetylation to mitochondrial integrity and metabolism during human cytomegalovirus infection
Source: PLoS Pathog. 2021 Apr 15;17(4):e1009506. doi: 10.1371/journal.ppat.1009506 (PMC8078788; doi:10.1371/journal.ppat.1009506)
Supplement: S5 Table — (XLSX) [file ppat.1009506.s009.xlsx]

## Sheet: siOPA1 mito_area
Supplementary Table S5: Measurements of mitochondrial morphology
Average mitochondrial area of OPA1 knock-down uninfected cells
siControl	siOPA1-1	siOPA1-2
7.18	5.57	3.84
6.32	4.99	4.31
6.76	4.88	4.23
Average mitochondrial area of OPA1 knock-down cells at 24 hpi
siControl	siOPA1-1	siOPA1-2
5.43	5.04	3.76
6.18	4.82	4.05
6.98	4.63	3.89
Average mitochondrial area of OPA1 knock-down cells at 72 hpi
siControl	siOPA1-1	siOPA1-2
4.16	3.61	3.35
4.03	3.82	3.19
4.29	3.96	3.02

## Sheet: siOPA1 mock perc
Mitochondrial morphology percentages for uninfected siOPA1 cells
	filament network	intermediate	fragment	swollen
siControl	64.7061	27.7156	5.99079	1.58753
siControl	66.6387	26.0914	5.71663	1.55324
siControl	67.3158	24.8938	6.05129	1.73914
siOPA1-1	61.99	29.85	6.45	1.7
siOPA1-1	61.32	30.75	6.37	1.58
siOPA1-1	61.41	30.13	6.71	1.77
siOPA1-2	65.82	25.97	6.44	1.8
siOPA1-2	64.61	26.72	6.73	1.95
siOPA1-2	65.6583	25.2833	6.74167	2.31667
siOPA1-3	60.3956	31.1923	6.67952	1.7326
siOPA1-3	59.1727	32.1456	6.92526	1.75639
siOPA1-3	60.1802	31.205	6.85316	1.76169
siOPA1-4	63.6638	27.5843	6.79706	1.9548
siOPA1-4	63.1885	27.7109	7.02983	2.07081
siOPA1-4	63.306	27.2065	7.07198	2.41553

## Sheet: siOPA1 24hpi perc
Mitochondrial morphology percentages for infected siOPA1 cells at 24 hpi
	filament network	intermediate	fragment	swollen
siControl	27.7327	49.9912	20.5798	1.69627
siControl	28.1577	48.5694	21.5292	1.74376
siControl	29.5686	48.4638	20.436	1.5315
siOPA1-1	15.9	59.34	22.6	2.16
siOPA1-1	15.91	60.08	22.1	1.91
siOPA1-1	19.08	58.46	20.61	1.85
siOPA1-2	16.34	59.41	22.16	2.09
siOPA1-2	17.71	58.91	21.45	1.93
siOPA1-2	18.12	59.15	21.06	1.67
siOPA1-3	19.5974	53.2508	25.1181	2.03363
siOPA1-3	21.2227	53.063	23.9571	1.75726
siOPA1-3	22.7853	52.4544	23.0854	1.67498
siOPA1-4	20.0391	54.2825	23.7954	1.88302
siOPA1-4	21.258	53.3833	23.6803	1.67837
siOPA1-4	22.9391	52.4886	23.039	1.53331

## Sheet: siOPA1 72hpi perc
Mitochondrial morphology percentages for infected siOPA1 cells at 72 hpi
	filament network	intermediate	fragment	swollen
siControl	23.2639	49.6031	25.4424	1.69058
siControl	24.4534	49.5777	24.2635	1.70536
siControl	26.1233	48.9611	23.4144	1.50124
siOPA1-1	14.9	55.4231	28.0846	1.6
siOPA1-1	16.8154	53.9846	27.8231	1.36923
siOPA1-1	17.5583	54.375	26.5583	1.51667
siOPA1-2	14.4364	56.0273	28.0455	1.48182
siOPA1-2	16.8833	54.5667	27.0333	1.49167
siOPA1-2	14.9818	55.3636	27.9727	1.65455
siOPA1-3	10.7922	56.0273	31.5296	1.65091
siOPA1-3	12.7009	54.7615	30.8834	1.65421
siOPA1-3	11.4493	55.4636	31.2141	1.87302
siOPA1-4	14.26	55.49	28.6	1.65
siOPA1-4	17.2818	53.9182	27.4364	1.36364
siOPA1-4	17.5455	53.9273	27.1273	1.4

## Sheet: OPA1-OE mito_area
Average mitochondrial area of infected uninfected cells over-expressing OPA1 constructs
Control	OPA1-WT	OPA1-K931R	OPA1-K931Q
7.64	8.54	9.77	7.52
7.23	8.26	10.03	8.07
7.95	8.05	9.48	8.49
Average mitochondrial area of infected cells over-expressing OPA1 constructs at 24 hpi
Control	OPA1-WT	OPA1-K931R	OPA1-K931Q
6.37	7.23	9.66	7.45
7.33	7.86	9	6.89
5.99	7.97	9.38	6.66
Average mitochondrial area of infected cells over-expressing OPA1 constructs at 72 hpi
Control	OPA1-WT	OPA1-K931R	OPA1-K931Q
6.09	7.84	8.93	5.44
5.56	6.98	8.48	6.57
5.05	6.54	9.36	6.02

## Sheet: OPA1-OE mock perc
Mitochondrial morphology percentages for uninfected OPA1 over-expression cells
	filament network	intermediate	fragment	swollen
Control	53.67	36.7199	8.14853	1.46154
Control	62.0383	29.919	6.20271	1.84
Control	63.6412	26.9159	7.52857	1.91429
OPA1-WT	66.71	26.52	5.75	1.02
OPA1-WT	71.51	21.72	5.35	1.42
OPA1-WT	68.33	24.8	5.53	1.34
OPA1-R	59.51	31.86	6.93	1.7
OPA1-R	65.85	26.45	5.71	1.99
OPA1-R	61.65	28.54	7.56	2.25
OPA1-Q	62.26	29.11	7.25	1.38
OPA1-Q	61.38	29.24	7.5	1.88
OPA1-Q	64.6875	26.6946	6.956	1.66181

## Sheet: OPA1-OE 24hpi perc
Mitochondrial morphology percentages for infected OPA1 over-expression cells at 24 hpi
	filament network	intermediate	fragment	swollen
Control	26.73	55.86	15.52	1.89
Control	24.3182	57.6364	16.5273	1.51818
Control	25.99	55.75	16.47	1.79
OPA1-WT	33.91	53.42	11.61	1.06
OPA1-WT	31.9	54.97	11.98	1.15
OPA1-WT	29.95	56.59	12.44	1.02
OPA1-R	33.22	53.04	12.49	1.25
OPA1-R	39.56	49.07	10.3	1.07
OPA1-R	37.89	49.95	11.09	1.07
OPA1-Q	29.71	55.19	13.74	1.36
OPA1-Q	30.79	55.16	12.84	1.21
OPA1-Q	30.98	54.09	13.82	1.11

## Sheet: OPA1-OE 72hpi perc
Mitochondrial morphology percentages for infected OPA1 over-expression cells at 72 hpi
	filament network	intermediate	fragment	swollen
Control	16.6273	53.7182	27.7364	1.92727
Control	15.9182	55.1	27.1545	1.84545
Control	16.9364	55.1364	26.2818	1.64545
OPA1-WT	24.99	53.17	20.48	1.34
OPA1-WT	24.13	53.64	20.87	1.36
OPA1-WT	22.04	55.45	21.22	1.27
OPA1-R	30.63	51.42	16.47	1.49
OPA1-R	29.36	51.58	17.49	1.57
OPA1-R	23.29	54.24	20.67	1.79
OPA1-Q	18.3417	53.425	26.575	1.65
OPA1-Q	18.9733	55.2867	24.2867	1.46667
OPA1-Q	20.02	54.02	24.3733	1.57333

## Sheet: siSIRT3 mito_area
Average mitochondrial area of uninfected SIRT3-KD cells
siControl	siSIRT3-1	siSIRT3-2
7.96292	5.83917	6.41833
10.2358	6.27	6.26542
9.58833	6	6.13833
Average mitochondria area of infected SIRT3-KD cells at 72 hpi
siControl	siSIRT3-1	siSIRT3-2
3.88554	3.04404	2.65812
4.20149	3.3738	2.77072
4.27223	3.41333	3.56644

## Sheet: siSIRT3 mock perc
Mitochondrial morphology percentages for uninfected SIRT3 knock-down cells
	filament network	intermediate	fragment	swollen
siControl	35.7875	52.9864	9.27	1.95614
siControl	32.72	54.62	10.6	2.06
siControl	33.48	53.14	12.3667	1.01333
siSIRT3-1	18.878	48.5	29.6667	2.9553
siSIRT3-1	21.788	50.62	24.94	2.652
siSIRT3-1	19.7778	48.5556	28.3667	3.29999
siSIRT3-2	20.4143	56.8857	16.9429	5.75714
siSIRT3-2	20.18	55.78	19.18	4.86
siSIRT3-2	22.42	57.88	15.87	3.83

[truncated: 2 more sheets: siSIRT3 72hpi perc, SIRT3OE mito_area]
