# Supplementary material for: The antiviral sirtuin 3 bridges protein acetylation to mitochondrial integrity and metabolism during human cytomegalovirus infection
Source: PLoS Pathog. 2021 Apr 15;17(4):e1009506. doi: 10.1371/journal.ppat.1009506 (PMC8078788; doi:10.1371/journal.ppat.1009506)
Supplement: S6 Table — (XLSX) [file ppat.1009506.s010.xlsx]

## Sheet: SIRT3 interaction
Supplementary Table S6: Temporal SIRT3 interactions overlaid with mitochondrial acetylome and proteome
								Normalized protein abundance in SIRT3-GFP IP							Normalized protein abundance in mito-GFP IP							Abundance fold change in SIRT3-GFP (log2FC)						Peak Found in sample
Accession	Gene Symbol	Description	Protein FDR Confidence: Combined	Coverage [%]	# Peptides	# PSMs	# Unique Peptides	mock	6 hpi	24 hpi	48 hpi	72 hpi	96 hpi	120 hpi	mock	6 hpi	24 hpi	48 hpi	72 hpi	96 hpi	120 hpi	6 hpi/mock	24 hpi/mock	48 hpi/mock	72 hpi/mock	96 hpi/mock	120 hpi/mock	SIRT3-GFP mock_1	SIRT3-GFP mock_2	SIRT3-GFP mock_3	SIRT3-GFP 6 hpi_1	SIRT3-GFP 6 hpi_2	SIRT3-GFP 6 hpi_3	SIRT3-GFP 24 hpi_1	SIRT3-GFP 24 hpi_2	SIRT3-GFP 24 hpi_3	SIRT3-GFP 48 hpi_1	SIRT3-GFP 48 hpi_2	SIRT3-GFP 48 hpi_3	SIRT3-GFP 72 hpi_1	SIRT3-GFP 72 hpi_2	SIRT3-GFP 72 hpi_3	SIRT3-GFP 96 hpi_1	SIRT3-GFP 96 hpi_2	SIRT3-GFP 96 hpi_3	SIRT3-GFP 120 hpi_1	SIRT3-GFP 120 hpi_2	SIRT3-GFP 120 hpi_3	mito-GFP mock_1
P32322	PYCR1	Pyrroline-5-carboxylate reductase 1, mitochondrial OS=Homo sapiens GN=PYCR1 PE=1 SV=2	High	34	7	25	6	887311	1.61824e+06	2.58095e+06	1.26154e+06	1.00117e+06	909922	914269	24726.3	10231	25206.8	10580.9	14520.5	12425.4	15599.9	0.866913	1.54039	0.507679	0.174175	0.0363037	0.0431786	Peak Found	Peak Found	Peak Found	Peak Found	Not Found	Not Found	Peak Found	Peak Found	Peak Found	Peak Found	Peak Found	Not Found	Peak Found	Peak Found	Peak Found	Peak Found	Peak Found	Peak Found	Peak Found	Not Found	Peak Found	High
O94925	GLS	Glutaminase kidney isoform, mitochondrial OS=Homo sapiens GN=GLS PE=1 SV=1	High	17	7	24	7	1.12123e+06	782668	1.01263e+06	566557	607355	526897	594953	13908.3	11208.6	41008.5	7977.45	35401	13313.5	20403.5	-0.518611	-0.146979	-0.98479	-0.88447	-1.08949	-0.914236	Peak Found	Peak Found	Peak Found	Not Found	Peak Found	Peak Found	Peak Found	Peak Found	Peak Found	Not Found	Peak Found	Not Found	Peak Found	Peak Found	Not Found	Peak Found	Peak Found	Peak Found	Not Found	Peak Found	Peak Found	High
Q6UB35	MTHFD1L	Monofunctional C1-tetrahydrofolate synthase, mitochondrial OS=Homo sapiens GN=MTHFD1L PE=1 SV=1	High	9	7	12	7	426486	323630	390422	275318	343505	314750	385781	10847.7	7674.1	13033.7	15424.1	21817.7	22868.8	13474	-0.398153	-0.127467	-0.631402	-0.312168	-0.438293	-0.144718	Peak Found	Peak Found	Peak Found	Not Found	Peak Found	Not Found	Peak Found	Not Found	Peak Found	Peak Found	Peak Found	Not Found	Peak Found	Peak Found	Peak Found	Peak Found	Peak Found	Peak Found	Not Found	Peak Found	Peak Found	High
Q02218	OGDH	2-oxoglutarate dehydrogenase, mitochondrial OS=Homo sapiens GN=OGDH PE=1 SV=3	High	16	11	28	11	591217	465243	578927	356920	523515	478361	480457	17380.8	60915.4	47762.7	15835.8	69255.3	77783.6	17544.9	-0.345703	-0.0303063	-0.728085	-0.175455	-0.305587	-0.299279	Peak Found	Peak Found	Peak Found	Peak Found	Peak Found	Not Found	Peak Found	Peak Found	Peak Found	Not Found	Peak Found	Peak Found	Peak Found	Peak Found	Peak Found	Peak Found	Peak Found	Peak Found	Peak Found	Peak Found	Peak Found	High
Q16822	PCK2	Phosphoenolpyruvate carboxykinase [GTP], mitochondrial OS=Homo sapiens GN=PCK2 PE=1 SV=3	High	9	5	13	5	214860	291717	446719	219768	389298	335256	402999	3045.57	99902.6	15842.3	6499.5	16913.9	29439.8	19380	0.441176	1.05597	0.0325843	0.857478	0.641867	0.90738	Peak Found	Peak Found	Not Found	Peak Found	Not Found	Not Found	Peak Found	Not Found	Not Found	Not Found	Peak Found	Not Found	Not Found	Peak Found	Peak Found	Peak Found	Peak Found	Peak Found	Peak Found	Peak Found	Peak Found	High
P29401	TKT	Transketolase OS=Homo sapiens GN=TKT PE=1 SV=3	High	10	3	5	3	58159.9	712834	448219	746887	291052	243295	113686	14882.4	14089.9	14031.6	10670.2	107113	5624.1	5493.86	3.61547	2.94611	3.68279	2.32318	2.06461	0.966959	Peak Found	Peak Found	Peak Found	Not Found	Peak Found	Peak Found	Peak Found	Peak Found	Peak Found	Not Found	Not Found	Peak Found	Peak Found	Peak Found	Peak Found	Peak Found	Not Found	Not Found	Not Found	Not Found	Not Found	High
P30048	PRDX3	Thioredoxin-dependent peroxide reductase, mitochondrial OS=Homo sapiens GN=PRDX3 PE=1 SV=3	High	10	2	18	2	87224.1	322707	431968	333480	541408	371216	434649	7040.19	32489.6	68325.7	36706.4	168073	110338	22591	1.88742	2.30813	1.9348	2.63392	2.08946	2.31705	High	High	Peak Found	Peak Found	Peak Found	Peak Found	Peak Found	Peak Found	Peak Found	Peak Found	Peak Found	Peak Found	Peak Found	High	Peak Found	High	Peak Found	Peak Found	Peak Found	Peak Found	Peak Found	High
Q96I99	SUCLG2	Succinyl-CoA ligase [GDP-forming] subunit beta, mitochondrial OS=Homo sapiens GN=SUCLG2 PE=1 SV=2	High	19	6	24	6	319749	377426	529020	320298	369563	292848	391470	5514.91	8017.43	24257.9	13253.5	24640.8	33587.9	20844.4	0.239255	0.726382	0.00247361	0.20888	-0.126787	0.291961	Peak Found	Peak Found	Peak Found	Peak Found	Peak Found	Peak Found	Peak Found	Peak Found	Peak Found	Peak Found	Peak Found	Not Found	Peak Found	Peak Found	Peak Found	Peak Found	Peak Found	Peak Found	Peak Found	Peak Found	Peak Found	High
P00367	GLUD1	Glutamate dehydrogenase 1, mitochondrial OS=Homo sapiens GN=GLUD1 PE=1 SV=2	High	5	2	5	2	126073	179857	183031	74809.8	131832	85097.9	91595.1	7827.37	14951.4	35602.3	4439.1	29976.3	23876.6	5027.54	0.512591	0.53783	-0.752962	0.0644427	-0.567066	-0.46092	High	Peak Found	Peak Found	Not Found	Peak Found	Peak Found	Peak Found	Peak Found	Peak Found	Not Found	Not Found	Not Found	Peak Found	Peak Found	Peak Found	Peak Found	Peak Found	Not Found	Not Found	Not Found	Peak Found	High
P24752	ACAT1	Acetyl-CoA acetyltransferase, mitochondrial OS=Homo sapiens GN=ACAT1 PE=1 SV=1	High	21	7	23	7	811355	776140	1.18474e+06	1.01884e+06	1.25281e+06	1.39417e+06	2.00769e+06	19514.3	19107.7	46724.4	74436.4	64761.3	106043	111217	-0.0640161	0.546159	0.328515	0.626767	0.781005	1.30713	High	Peak Found	Peak Found	Not Found	Peak Found	Peak Found	Peak Found	Peak Found	Peak Found	Peak Found	Peak Found	Peak Found	Peak Found	Peak Found	Peak Found	Peak Found	Peak Found	Peak Found	Peak Found	Peak Found	Peak Found	High
P61604	HSPE1	10 kDa heat shock protein, mitochondrial OS=Homo sapiens GN=HSPE1 PE=1 SV=2	High	35	3	17	3	468185	597489	611416	677226	388420	387938	308861	38178.7	5735.62	2311.33	5953.11	57314.6	76164.2	18303.5	0.351833	0.385075	0.532558	-0.269464	-0.271253	-0.600124	High	Peak Found	Peak Found	Not Found	Not Found	Not Found	Not Found	Not Found	Not Found	Not Found	Not Found	Not Found	Peak Found	Peak Found	Not Found	Peak Found	Peak Found	Not Found	Not Found	Peak Found	Peak Found	High
Q16698	DECR1	2,4-dienoyl-CoA reductase, mitochondrial OS=Homo sapiens GN=DECR1 PE=1 SV=1	High	17	4	13	4	433606	221244	1.10672e+06	351640	413248	262123	581597	21967.6	37456.2	39635.9	56194.9	49663.2	59173.1	35242.8	-0.970745	1.35183	-0.302286	-0.0693773	-0.72614	0.423635	Peak Found	High	Peak Found	Peak Found	Peak Found	Peak Found	Peak Found	Peak Found	Peak Found	Peak Found	Peak Found	Peak Found	Peak Found	Peak Found	Peak Found	Peak Found	Peak Found	Peak Found	Not Found	Peak Found	Peak Found	High
P50213	IDH3A	Isocitrate dehydrogenase [NAD] subunit alpha, mitochondrial OS=Homo sapiens GN=IDH3A PE=1 SV=1	High	8	3	19	3	369726	366107	602496	396360	660122	575019	837489	18483.6	41953.5	61691.2	58325.2	83770.9	99113.8	55580.3	-0.0141942	0.704493	0.100353	0.836276	0.637151	1.17961	Peak Found	Peak Found	Peak Found	Peak Found	Peak Found	Peak Found	Peak Found	Peak Found	Peak Found	Peak Found	Peak Found	Peak Found	Peak Found	Peak Found	Peak Found	Peak Found	Peak Found	Peak Found	Peak Found	Peak Found	Peak Found	High
P30837	ALDH1B1	Aldehyde dehydrogenase X, mitochondrial OS=Homo sapiens GN=ALDH1B1 PE=1 SV=3	High	4	2	3	2	30643.5	51888.9	47084.8	86574.8	125898	114803	150387	1946.19	4663.34	4984.42	8530.04	15385.8	16241.4	11132.1	0.759845	0.619678	1.49836	2.03861	1.90551	2.29502	High	Not Found	Not Found	Not Found	Peak Found	Not Found	Peak Found	Not Found	Not Found	Peak Found	Peak Found	Not Found	Peak Found	Peak Found	Peak Found	Peak Found	Peak Found	Peak Found	Not Found	Not Found	Not Found	Peak Found
P13804	ETFA	Electron transfer flavoprotein subunit alpha, mitochondrial OS=Homo sapiens GN=ETFA PE=1 SV=1	High	23	5	22	5	267350	420668	838824	374369	323100	262263	370756	406346	52489.4	54274.7	51628.6	54056.1	73908.7	28115.5	0.653952	1.64964	0.485728	0.27325	-0.0277193	0.47174	High	High	High	Peak Found	Peak Found	Peak Found	Peak Found	Peak Found	Peak Found	Peak Found	Peak Found	Peak Found	Peak Found	Peak Found	Peak Found	Peak Found	Peak Found	Peak Found	Peak Found	Peak Found	Peak Found	High
P40939	HADHA	Trifunctional enzyme subunit alpha, mitochondrial OS=Homo sapiens GN=HADHA PE=1 SV=2	High	32	17	117	17	4.24717e+06	2.76114e+06	4.29277e+06	3.6449e+06	4.01051e+06	4.35675e+06	5.2167e+06	111773	95741.2	190593	180390	303698	455207	422270	-0.621239	0.0154097	-0.220622	-0.0827148	0.0367521	0.296638	High	Peak Found	Peak Found	Peak Found	Peak Found	Peak Found	Peak Found	Peak Found	Peak Found	Peak Found	Peak Found	Peak Found	Peak Found	High	Peak Found	Peak Found	Peak Found	Peak Found	Peak Found	Peak Found	Peak Found	High
Q9H857	NT5DC2	5'-nucleotidase domain-containing protein 2 OS=Homo sapiens GN=NT5DC2 PE=1 SV=1	High	18	9	25	9	1.11417e+06	431340	473855	205241	335323	244098	220771	23793.4	7502.22	24188.4	7319.17	23577.8	13131.3	18837.5	-1.36907	-1.23345	-2.44058	-1.73235	-2.19044	-2.33535	High	Peak Found	Peak Found	Not Found	Peak Found	Not Found	Peak Found	Not Found	Not Found	Not Found	Peak Found	Peak Found	Peak Found	Peak Found	Peak Found	Peak Found	Peak Found	Not Found	Not Found	Not Found	Peak Found	High
Q6YN16	HSDL2	Hydroxysteroid dehydrogenase-like protein 2 OS=Homo sapiens GN=HSDL2 PE=1 SV=1	High	21	6	14	6	659568	815950	604983	535048	437075	376735	455661	8623.78	11032.1	10953	16065.7	14729.4	18746.5	40046.3	0.30696	-0.124626	-0.301854	-0.59364	-0.807971	-0.53356	High	High	Peak Found	Peak Found	Peak Found	Not Found	Peak Found	Not Found	Peak Found	Not Found	Peak Found	Peak Found	Peak Found	Peak Found	Not Found	Peak Found	Peak Found	Peak Found	Peak Found	Peak Found	Peak Found	High
Q96CM8	ACSF2	Acyl-CoA synthetase family member 2, mitochondrial OS=Homo sapiens GN=ACSF2 PE=1 SV=2	High	9	4	7	4	261721	270750	338633	291400	326497	249592	406698	6670.49	11964.1	50893	17659.2	59785.3	41995	42976.4	0.048931	0.371691	0.154973	0.31904	-0.0684557	0.635927	Peak Found	Peak Found	Peak Found	Not Found	Peak Found	Peak Found	Peak Found	Peak Found	Peak Found	Not Found	Peak Found	Peak Found	Peak Found	Peak Found	Peak Found	Peak Found	Peak Found	Peak Found	Peak Found	Peak Found	Not Found	High
P49411	TUFM	Elongation factor Tu, mitochondrial OS=Homo sapiens GN=TUFM PE=1 SV=2	High	37	11	100	11	2.75925e+06	2.82114e+06	4.27368e+06	2.24576e+06	2.366e+06	2.7602e+06	3.61138e+06	87537.4	192578	234165	147912	251062	357357	385617	0.0319992	0.631202	-0.297072	-0.221826	0.000494514	0.388274	High	High	High	Peak Found	Peak Found	Peak Found	Peak Found	Peak Found	Peak Found	Peak Found	Peak Found	Peak Found	Peak Found	High	Peak Found	High	Peak Found	Peak Found	Peak Found	Peak Found	Peak Found	High
P28331	NDUFS1	NADH-ubiquinone oxidoreductase 75 kDa subunit, mitochondrial OS=Homo sapiens GN=NDUFS1 PE=1 SV=3	High	13	4	25	4	1.3614e+06	1.36327e+06	233777	118149	164373	125397	145920	937806	181365	22351.7	34947.8	20205.6	29618.5	15642	0.00198188	-2.54188	-3.52641	-3.05004	-3.44052	-3.22184	High	High	High	Peak Found	Peak Found	Peak Found	Peak Found	Peak Found	Peak Found	Peak Found	Peak Found	Peak Found	Peak Found	Peak Found	Peak Found	Peak Found	Peak Found	Peak Found	Not Found	Not Found	Peak Found	High
P42704	LRPPRC	Leucine-rich PPR motif-containing protein, mitochondrial OS=Homo sapiens GN=LRPPRC PE=1 SV=3	High	13	15	41	15	1.27648e+06	1.24919e+06	1.63328e+06	2.54369e+06	3.14919e+06	2.66555e+06	2.96918e+06	29129.8	29813.9	75181.7	82907.8	184798	271941	322981	-0.0311689	0.355605	0.994756	1.30282	1.06227	1.2179	Peak Found	Peak Found	Peak Found	Peak Found	Peak Found	Peak Found	Peak Found	Peak Found	Peak Found	Peak Found	Peak Found	Peak Found	Peak Found	Peak Found	Peak Found	Peak Found	Peak Found	Peak Found	Peak Found	Peak Found	Peak Found	High
P31930	UQCRC1	Cytochrome b-c1 complex subunit 1, mitochondrial OS=Homo sapiens GN=UQCRC1 PE=1 SV=3	High	8	2	9	2	132724	404800	248980	215585	115723	108063	68703.2	119798	49428.1	35482.5	17365	46316.3	40805.5	7844.41	1.60878	0.907593	0.699821	-0.19776	-0.296565	-0.949985	High	High	High	Peak Found	Peak Found	Peak Found	Peak Found	Peak Found	Peak Found	Peak Found	Peak Found	Peak Found	Peak Found	Peak Found	Peak Found	Peak Found	Peak Found	Peak Found	Not Found	Not Found	Peak Found	High
P36957	DLST	Dihydrolipoyllysine-residue succinyltransferase component of 2-oxoglutarate dehydrogenase complex, mitochondrial OS=Homo sapiens GN=DLST PE=1 SV=4	High	19	7	67	7	3.69631e+06	5.11052e+06	5.73352e+06	4.45749e+06	5.60136e+06	5.4642e+06	6.61269e+06	156160	268363	439052	429789	640469	873925	771741	0.467386	0.633337	0.270147	0.599691	0.563924	0.839152	High	High	Peak Found	Peak Found	Peak Found	Peak Found	Peak Found	Peak Found	Peak Found	Peak Found	Peak Found	Peak Found	Peak Found	High	Peak Found	High	Peak Found	Peak Found	Peak Found	Peak Found	Peak Found	High
O75439	PMPCB	Mitochondrial-processing peptidase subunit beta OS=Homo sapiens GN=PMPCB PE=1 SV=2	High	9	3	5	3	135683	172846	193299	152959	124897	129936	118196	9715.73	6829.39	10956.5	11819.9	15029.3	30641.9	14166.4	0.349243	0.510593	0.1729	-0.119497	-0.0624402	-0.199055	High	Not Found	Not Found	Not Found	Peak Found	Not Found	Peak Found	Peak Found	Peak Found	Not Found	Peak Found	Not Found	Peak Found	Peak Found	Not Found	Peak Found	Peak Found	Peak Found	Not Found	Peak Found	Peak Found	High
P55084	HADHB	Trifunctional enzyme subunit beta, mitochondrial OS=Homo sapiens GN=HADHB PE=1 SV=3	High	39	11	63	11	1.92947e+06	1.26249e+06	2.41688e+06	1.25784e+06	1.43025e+06	1.24837e+06	1.64449e+06	257760	375019	131028	151666	226127	242021	205150	-0.611931	0.32494	-0.617261	-0.431945	-0.628163	-0.230571	High	High	High	Peak Found	Peak Found	Peak Found	Peak Found	Peak Found	Peak Found	Peak Found	Peak Found	Peak Found	Peak Found	High	Peak Found	Peak Found	Peak Found	Peak Found	Peak Found	Peak Found	Peak Found	High
P00505	GOT2	Aspartate aminotransferase, mitochondrial OS=Homo sapiens GN=GOT2 PE=1 SV=3	High	12	3	31	3	185843	374488	482091	405761	486917	410038	506967	59487	46955.4	50199.6	103812	140970	148451	66710.1	1.01084	1.37523	1.12655	1.38959	1.14168	1.44781	High	High	Peak Found	Peak Found	Peak Found	Peak Found	Peak Found	Peak Found	Peak Found	Peak Found	Peak Found	Peak Found	High	High	Peak Found	High	Peak Found	Peak Found	Peak Found	Peak Found	Peak Found	High
Q5T9A4	ATAD3B	ATPase family AAA domain-containing protein 3B OS=Homo sapiens GN=ATAD3B PE=1 SV=1	High	4	3	6	3	197194	315471	529380	226959	319244	202177	240547	15173.5	26558.5	52568.7	54817.4	70655.4	49755.5	31730.6	0.677897	1.42469	0.202818	0.695049	0.0360066	0.286707	Peak Found	Peak Found	Peak Found	Not Found	Peak Found	Peak Found	Peak Found	Peak Found	Peak Found	Peak Found	Peak Found	Peak Found	Peak Found	Peak Found	Peak Found	Peak Found	Peak Found	Peak Found	Not Found	Peak Found	Peak Found	High
P06576	ATP5B	ATP synthase subunit beta, mitochondrial OS=Homo sapiens GN=ATP5B PE=1 SV=3	High	60	19	200	19	4.35118e+06	6.89549e+06	7.73273e+06	4.7812e+06	5.00386e+06	4.30579e+06	4.81314e+06	739356	2.72317e+06	1.21446e+06	1.27716e+06	1.39822e+06	1.28321e+06	656346	0.664248	0.829573	0.135969	0.201635	-0.0151266	0.145572	High	High	High	High	High	High	Peak Found	Peak Found	Peak Found	Peak Found	Peak Found	Peak Found	High	High	Peak Found	Peak Found	Peak Found	Peak Found	Peak Found	Peak Found	High	High
Q99798	ACO2	Aconitate hydratase, mitochondrial OS=Homo sapiens GN=ACO2 PE=1 SV=2	High	12	5	18	5	334049	114644	197001	91713	154859	131103	153648	69829.8	25507	29819.8	26890.1	25683.3	21535.6	22046.4	-1.5429	-0.761855	-1.86486	-1.10911	-1.34936	-1.12043	High	Peak Found	Peak Found	Peak Found	Peak Found	Peak Found	Peak Found	Peak Found	Peak Found	Peak Found	Peak Found	Peak Found	Peak Found	Peak Found	Peak Found	Peak Found	Peak Found	Not Found	Not Found	Peak Found	Peak Found	High
P48735	IDH2	Isocitrate dehydrogenase [NADP], mitochondrial OS=Homo sapiens GN=IDH2 PE=1 SV=2	High	19	6	40	6	1.06797e+06	2.16087e+06	1.17985e+06	751131	1.02973e+06	939478	1.08246e+06	256360	88751.4	91090.7	88635.5	80225.9	111245	157361	1.01673	0.143727	-0.50774	-0.0526103	-0.184945	0.0194381	High	High	High	Peak Found	Peak Found	Peak Found	Peak Found	Peak Found	Peak Found	Peak Found	Peak Found	Peak Found	Peak Found	Peak Found	Peak Found	Peak Found	Peak Found	Peak Found	Peak Found	Peak Found	Peak Found	High
P04179	SOD2	Superoxide dismutase [Mn], mitochondrial OS=Homo sapiens GN=SOD2 PE=1 SV=2	High	17	4	18	4	745033	479217	685912	473483	542231	525204	726873	102490	58871.9	137566	91658.4	138793	191581	110987	-0.636626	-0.119282	-0.653991	-0.458396	-0.504426	-0.0356007	Peak Found	High	Peak Found	Peak Found	Peak Found	Peak Found	Peak Found	Peak Found	Peak Found	Peak Found	Peak Found	Peak Found	Peak Found	Peak Found	Peak Found	Peak Found	Peak Found	Peak Found	Peak Found	Peak Found	Peak Found	High
P38646	HSPA9	Stress-70 protein, mitochondrial OS=Homo sapiens GN=HSPA9 PE=1 SV=2	High	41	21	206	21	4.61864e+06	6.92696e+06	1.04413e+07	8.46935e+06	1.03407e+07	8.88748e+06	1.09047e+07	251359	257489	631150	781984	1.04349e+06	1.73082e+06	1.81646e+06	0.584755	1.17676	0.874783	1.1628	0.944307	1.23942	High	High	High	Peak Found	High	Peak Found	High	Peak Found	Peak Found	High	High	Peak Found	Peak Found	High	Peak Found	High	High	Peak Found	Peak Found	Peak Found	Peak Found	High
O95571	ETHE1	Persulfide dioxygenase ETHE1, mitochondrial OS=Homo sapiens GN=ETHE1 PE=1 SV=2	High	11	2	6	2	155113	453131	935008	361309	459006	411758	615952	8675.1	36115.8	79303.2	39702.9	67067.9	98780.2	104996	1.54661	2.59166	1.21991	1.56519	1.40847	1.9895	Peak Found	Peak Found	Peak Found	Peak Found	Peak Found	Peak Found	Peak Found	Peak Found	Peak Found	Peak Found	Peak Found	Peak Found	Peak Found	Peak Found	Peak Found	Peak Found	Peak Found	Peak Found	Peak Found	Peak Found	Peak Found	High
P07237	P4HB	Protein disulfide-isomerase OS=Homo sapiens GN=P4HB PE=1 SV=3	High	20	6	20	6	218190	2.08344e+06	1.70008e+06	2.15173e+06	1.28739e+06	833788	439266	79877.6	110314	204680	134357	505193	116098	75266	3.25531	2.96195	3.30184	2.56079	1.93409	1.00951	High	High	Peak Found	Peak Found	Peak Found	Peak Found	Peak Found	Peak Found	High	Peak Found	Peak Found	Peak Found	High	Peak Found	Peak Found	High	Peak Found	Peak Found	Peak Found	Peak Found	Peak Found	Peak Found
P35232	PHB	Prohibitin OS=Homo sapiens GN=PHB PE=1 SV=1	High	27	4	11	4	32148.6	782195	698374	516890	272441	278637	186126	64149.5	8397.87	21604.1	31567.5	89009.6	47718.2	35814.6	4.6047	4.44117	4.00703	3.08312	3.11556	2.53345	High	High	Peak Found	Not Found	Peak Found	Not Found	Peak Found	Not Found	Peak Found	Peak Found	Peak Found	Peak Found	High	Peak Found	Peak Found	Peak Found	Peak Found	Peak Found	Peak Found	Peak Found	Peak Found	Peak Found
P49748	ACADVL	Very long-chain specific acyl-CoA dehydrogenase, mitochondrial OS=Homo sapiens GN=ACADVL PE=1 SV=1	High	11	6	11	6	336852	465634	957459	309377	429175	324915	365504	25740.7	34681.9	64664.9	43543.4	78829.1	77794.5	72329.7	0.467082	1.5071	-0.122749	0.349453	-0.0520524	0.117775	Peak Found	Peak Found	Peak Found	Peak Found	Peak Found	Peak Found	Peak Found	Peak Found	Peak Found	Peak Found	Peak Found	Peak Found	Peak Found	Peak Found	Peak Found	Peak Found	Peak Found	Peak Found	Peak Found	Peak Found	Peak Found	High
P05091	ALDH2	Aldehyde dehydrogenase, mitochondrial OS=Homo sapiens GN=ALDH2 PE=1 SV=2	High	32	13	31	13	1.2773e+06	1.36834e+06	2.32865e+06	1.0076e+06	1.06115e+06	907882	1.04855e+06	73279.8	113863	151764	149891	124663	163299	211052	0.0993258	0.866389	-0.342174	-0.267476	-0.492526	-0.284708	High	Peak Found	Peak Found	Peak Found	Peak Found	Peak Found	Peak Found	Peak Found	Peak Found	Peak Found	Peak Found	Peak Found	Peak Found	Peak Found	Peak Found	Peak Found	Peak Found	Peak Found	Peak Found	Peak Found	Peak Found	High
Q6P587	FAHD1	Acylpyruvase FAHD1, mitochondrial OS=Homo sapiens GN=FAHD1 PE=1 SV=2	High	21	2	4	2	151841	99699.1	98887.3	103775	57521	57090.8	45550.5	5867.22	6791.06	5428.98	3170.39	10284.8	6715.53	9184.34	-0.606906	-0.618702	-0.549098	-1.4004	-1.41123	-1.73702	Peak Found	Not Found	Peak Found	Not Found	Not Found	Not Found	Peak Found	Not Found	Peak Found	Not Found	Not Found	Not Found	Peak Found	Peak Found	Not Found	Peak Found	Peak Found	Not Found	Not Found	Not Found	Not Found	High
P38117	ETFB	Electron transfer flavoprotein subunit beta OS=Homo sapiens GN=ETFB PE=1 SV=3	High	17	4	15	4	272617	597390	1.53144e+06	478009	706958	603527	834554	17823.2	87303.5	120366	99286.6	121939	189870	168598	1.1318	2.48994	0.810162	1.37475	1.14654	1.61413	Peak Found	Peak Found	Peak Found	Peak Found	Peak Found	Peak Found	Peak Found	Peak Found	Peak Found	Peak Found	Peak Found	Peak Found	Peak Found	Peak Found	Peak Found	Peak Found	Peak Found	Peak Found	Peak Found	Peak Found	Peak Found	High
O75390	CS	Citrate synthase, mitochondrial OS=Homo sapiens GN=CS PE=1 SV=2	High	16	4	11	4	222794	196706	515088	169646	207877	158953	185647	41744.7	48952	36659.4	44563.5	46350.1	61296.6	40209.3	-0.179665	1.20911	-0.393178	-0.0999806	-0.487111	-0.263146	High	High	Peak Found	Peak Found	Peak Found	Peak Found	Peak Found	Peak Found	Peak Found	Peak Found	Peak Found	Peak Found	Peak Found	Peak Found	Peak Found	Peak Found	Peak Found	Peak Found	Peak Found	Peak Found	Peak Found	High
P11182	DBT	Lipoamide acyltransferase component of branched-chain alpha-keto acid dehydrogenase complex, mitochondrial OS=Homo sapiens GN=DBT PE=1 SV=3	High	9	3	6	3	35800.4	179376	198717	163560	194091	218491	202002	1434.68	7893.76	11792.6	16290.6	18467.9	27797.5	45007.9	2.32494	2.47267	2.19177	2.43869	2.60953	2.49632	Peak Found	Not Found	Not Found	Not Found	Peak Found	Not Found	Peak Found	Peak Found	Peak Found	Not Found	Peak Found	Not Found	Peak Found	Peak Found	Peak Found	Peak Found	Peak Found	Peak Found	Not Found	Peak Found	Peak Found	High
Q99714	HSD17B10	3-hydroxyacyl-CoA dehydrogenase type-2 OS=Homo sapiens GN=HSD17B10 PE=1 SV=3	High	24	4	25	4	488629	1.03098e+06	1.63301e+06	877426	1.02317e+06	936335	1.2431e+06	41687.2	83390	140902	144439	210346	324201	279391	1.0772	1.74072	0.844537	1.06623	0.938285	1.34713	Peak Found	Peak Found	Peak Found	Peak Found	Peak Found	Peak Found	Peak Found	Peak Found	Peak Found	Peak Found	Peak Found	Peak Found	Peak Found	Peak Found	Peak Found	Peak Found	Peak Found	Peak Found	Peak Found	Peak Found	Peak Found	High
P07195	LDHB	L-lactate dehydrogenase B chain OS=Homo sapiens GN=LDHB PE=1 SV=2	High	12	3	16	2	176264	415410	244430	195840	84397.3	66121.3	32146.5	54246.9	109877	28860.5	34865.4	24468.3	20693.3	7435.28	1.2368	0.47168	0.151932	-1.06247	-1.41455	-2.45501	High	High	High	Peak Found	Peak Found	Peak Found	Peak Found	Peak Found	Peak Found	Peak Found	Peak Found	Peak Found	Peak Found	Not Found	Peak Found	Peak Found	Peak Found	Peak Found	Not Found	Not Found	Not Found	High
P11177	PDHB	Pyruvate dehydrogenase E1 component subunit beta, mitochondrial OS=Homo sapiens GN=PDHB PE=1 SV=3	High	9	2	3	2	50926.2	90887.6	102285	81352.2	68280.7	56094.1	31288.2	22800.9	24060.7	14177.6	8753.87	16033.9	19824.3	7285.45	0.835675	1.00611	0.675773	0.423069	0.139441	-0.70279	Peak Found	Peak Found	Peak Found	Peak Found	Peak Found	Peak Found	Peak Found	Peak Found	Peak Found	Peak Found	Peak Found	Peak Found	Peak Found	Peak Found	Peak Found	Peak Found	Peak Found	Peak Found	Peak Found	Peak Found	Peak Found	High
P09622	DLD	Dihydrolipoyl dehydrogenase, mitochondrial OS=Homo sapiens GN=DLD PE=1 SV=2	High	6	2	9	2	138318	146189	230418	100614	232855	152615	148936	8411.41	15443.4	47109.7	10077.1	32224.5	49005.8	35854.2	0.0798396	0.736262	-0.459161	0.751441	0.141904	0.106702	High	Peak Found	Peak Found	Peak Found	Peak Found	Peak Found	Peak Found	Peak Found	Peak Found	Peak Found	Peak Found	Peak Found	Peak Found	Peak Found	Peak Found	High	Peak Found	Peak Found	Peak Found	Peak Found	Peak Found	High
P10515	DLAT	Dihydrolipoyllysine-residue acetyltransferase component of pyruvate dehydrogenase complex, mitochondrial OS=Homo sapiens GN=DLAT PE=1 SV=3	High	15	5	20	5	602509	1.22834e+06	1.56128e+06	1.5131e+06	1.90305e+06	1.82488e+06	2.00046e+06	49629	46319	115188	203919	179078	378303	488131	1.02766	1.37367	1.32845	1.65926	1.59875	1.73127	High	Peak Found	Peak Found	Peak Found	Peak Found	Peak Found	High	Peak Found	Peak Found	Peak Found	Peak Found	Peak Found	Peak Found	Peak Found	Peak Found	Peak Found	Peak Found	Peak Found	Peak Found	Peak Found	Peak Found	High
P10809	HSPD1	60 kDa heat shock protein, mitochondrial OS=Homo sapiens GN=HSPD1 PE=1 SV=2	High	51	21	141	21	8.38926e+06	1.01636e+07	1.23429e+07	8.63162e+06	6.85475e+06	7.50195e+06	9.32887e+06	484260	1.17654e+06	621917	390270	753254	1.27791e+06	2.31234e+06	0.276802	0.557065	0.0410882	-0.291439	-0.161278	0.15316	High	High	Peak Found	Peak Found	High	Peak Found	Peak Found	Peak Found	Peak Found	Peak Found	Peak Found	Peak Found	High	Peak Found	Peak Found	Peak Found	Peak Found	Peak Found	Peak Found	Peak Found	Peak Found	High
Q9NSE4	IARS2	Isoleucine--tRNA ligase, mitochondrial OS=Homo sapiens GN=IARS2 PE=1 SV=2	High	3	2	5	2	111735	157385	203024	104852	130945	106147	117155	4855.08	44766.5	47940.7	22853.2	23184	30710.4	29709.6	0.494213	0.861568	-0.0917293	0.228881	-0.0740206	0.068336	Peak Found	Not Found	Not Found	Peak Found	Peak Found	Peak Found	Peak Found	Peak Found	Peak Found	Peak Found	Peak Found	Not Found	Peak Found	Peak Found	Peak Found	Peak Found	Peak Found	Peak Found	Not Found	Peak Found	Peak Found	High
P42765	ACAA2	3-ketoacyl-CoA thiolase, mitochondrial OS=Homo sapiens GN=ACAA2 PE=1 SV=2	High	8	2	3	2	105623	32592.4	25496	33744.4	15216.4	14566.9	12099.6	7875.6	5240.8	2979	4575.61	5555.51	3112.09	3347.04	-1.69631	-2.05058	-1.6462	-2.79522	-2.85815	-3.12589	Peak Found	Peak Found	Peak Found	Not Found	Not Found	Not Found	Not Found	Not Found	Not Found	Not Found	Not Found	Not Found	Peak Found	Peak Found	Not Found	Not Found	Not Found	Not Found	Not Found	Not Found	Not Found	High
P25705	ATP5A1	ATP synthase subunit alpha, mitochondrial OS=Homo sapiens GN=ATP5A1 PE=1 SV=1	High	38	15	137	15	2.77417e+06	4.51816e+06	7.09322e+06	5.02936e+06	4.39597e+06	3.87377e+06	4.25739e+06	717186	2.01523e+06	697968	1.10876e+06	967352	1.3802e+06	1.29863e+06	0.703676	1.35438	0.858316	0.664123	0.48168	0.617912	High	High	High	High	High	Peak Found	High	Peak Found	Peak Found	Peak Found	Peak Found	Peak Found	High	High	Peak Found	High	Peak Found	Peak Found	Peak Found	Peak Found	Peak Found	High
P08559	PDHA1	Pyruvate dehydrogenase E1 component subunit alpha, somatic form, mitochondrial OS=Homo sapiens GN=PDHA1 PE=1 SV=3	High	6	2	8	2	218604	299274	461949	258340	455738	401263	484255	16885.2	27747.7	47971.1	43365.6	51596.4	94693.4	156692	0.453148	1.07942	0.240955	1.05989	0.876232	1.14745	High	Peak Found	Not Found	Peak Found	Peak Found	Peak Found	Peak Found	Peak Found	Peak Found	Peak Found	Peak Found	Peak Found	Peak Found	Peak Found	Peak Found	High	Peak Found	Peak Found	Peak Found	Peak Found	Peak Found	High
P07954	FH	Fumarate hydratase, mitochondrial OS=Homo sapiens GN=FH PE=1 SV=3	High	8	2	3	2	64576	157634	94049.5	113556	51642.9	45220.3	28762	37314.5	15784.8	5677.45	9814.53	15560.8	5018.92	9594.74	1.28751	0.542423	0.814331	-0.322426	-0.514028	-1.16683	High	High	Peak Found	Peak Found	Peak Found	Peak Found	Peak Found	Peak Found	Peak Found	Peak Found	Peak Found	Not Found	Peak Found	Peak Found	Peak Found	Peak Found	Peak Found	Not Found	Not Found	Not Found	Peak Found	Peak Found
P49821	NDUFV1	NADH dehydrogenase [ubiquinone] flavoprotein 1, mitochondrial OS=Homo sapiens GN=NDUFV1 PE=1 SV=4	High	14	3	5	3	19654.7	75997.5	54001	60930.3	32733.5	30489	18627.5	80642.2	5624.15	6809.77	7368.28	8401.26	4032.76	6434	1.95108	1.45811	1.63229	0.735894	0.633414	-0.0774378	High	Peak Found	Peak Found	Not Found	Peak Found	Not Found	Peak Found	Not Found	Not Found	Not Found	Not Found	Not Found	Peak Found	Peak Found	Not Found	Peak Found	Not Found	Not Found	Not Found	Not Found	Not Found	Peak Found
Q7Z4W1	DCXR	L-xylulose reductase OS=Homo sapiens GN=DCXR PE=1 SV=2	High	9	2	6	2	1.20819e+06	77471.1	200955	105281	128480	112682	157222	209906	21120.1	19042.3	40665.4	33851.9	56502	56016.8	-3.96305	-2.5879	-3.52054	-3.23324	-3.42251	-2.94198	Peak Found	Peak Found	Peak Found	Peak Found	Peak Found	Peak Found	Peak Found	Peak Found	Peak Found	Peak Found	Peak Found	Peak Found	Peak Found	Peak Found	Peak Found	Peak Found	Peak Found	Peak Found	Peak Found	Peak Found	Peak Found	High
Q9Y696	CLIC4	Chloride intracellular channel protein 4 OS=Homo sapiens GN=CLIC4 PE=1 SV=4	High	11	3	3	3	10477.3	163924	891783	167743	74065.9	60827.1	31064.2	4259.56	21653.2	7441.5	3931.68	22343.7	6053.23	11179.2	3.9677	6.41136	4.00092	2.82155	2.53745	1.56799	Peak Found	Not Found	Peak Found	Peak Found	Peak Found	Peak Found	Peak Found	Peak Found	Peak Found	Not Found	Not Found	Peak Found	Peak Found	Peak Found	Peak Found	Peak Found	Peak Found	Peak Found	Peak Found	Not Found	Peak Found	Peak Found
P34897	SHMT2	Serine hydroxymethyltransferase, mitochondrial OS=Homo sapiens GN=SHMT2 PE=1 SV=3	High	15	6	21	6	453807	799120	1.74323e+06	997094	1.12739e+06	1.00674e+06	1.00963e+06	31616.4	102152	111347	181531	246515	349299	368035	0.816333	1.94161	1.13565	1.31284	1.14954	1.15367	High	Peak Found	Peak Found	Peak Found	Peak Found	Peak Found	Peak Found	Peak Found	Peak Found	Peak Found	Peak Found	Peak Found	Peak Found	Peak Found	Peak Found	Peak Found	High	Peak Found	Peak Found	Peak Found	Peak Found	High
P05141	SLC25A5	ADP/ATP translocase 2 OS=Homo sapiens GN=SLC25A5 PE=1 SV=7	High	20	7	39	3	1.99119e+06	2.94736e+06	4.98372e+06	3.57937e+06	4.83651e+06	4.48911e+06	5.47885e+06	498653	1.46501e+06	805424	1.38617e+06	1.77541e+06	1.77617e+06	2.03612e+06	0.565793	1.3236	0.846079	1.28034	1.1728	1.46025	High	High	Peak Found	High	Peak Found	Peak Found	High	Peak Found	Peak Found	Peak Found	Peak Found	Peak Found	Peak Found	Peak Found	Peak Found	High	Peak Found	Peak Found	Peak Found	Peak Found	Peak Found	High
P49327	FASN	Fatty acid synthase OS=Homo sapiens GN=FASN PE=1 SV=3	High	2	3	6	3	25420	231312	664493	240272	127432	81477.1	46870.6	6027.2	20136.8	12757.5	23319.9	27414.4	18592.8	17860	3.18581	4.70822	3.24063	2.32569	1.68043	0.882723	Peak Found	Peak Found	Peak Found	Peak Found	Peak Found	Peak Found	Peak Found	Peak Found	Peak Found	Peak Found	Peak Found	Peak Found	Peak Found	Peak Found	Not Found	Peak Found	Peak Found	Peak Found	Not Found	Not Found	Peak Found	Peak Found
Q16891	IMMT	MICOS complex subunit MIC60 OS=Homo sapiens GN=IMMT PE=1 SV=1	High	5	3	3	3	43400.1	83968.5	791867	53641	101830	52151.2	69429.8	14690.5	15763.2	21239.8	10940.4	20170.2	22154.9	27054	0.952149	4.18949	0.305637	1.2304	0.265002	0.677856	Peak Found	Peak Found	Peak Found	Not Found	Peak Found	Peak Found	Peak Found	Peak Found	Peak Found	Not Found	Peak Found	Peak Found	Not Found	Peak Found	Peak Found	Peak Found	Peak Found	Peak Found	Peak Found	Peak Found	Peak Found	Peak Found
P40926	MDH2	Malate dehydrogenase, mitochondrial OS=Homo sapiens GN=MDH2 PE=1 SV=3	High	9	3	8	3	311013	438750	462365	368852	271455	192282	227142	52147.6	637822	114079	215733	193213	173733	93833.6	0.496426	0.572057	0.246069	-0.196263	-0.693748	-0.45338	Peak Found	High	Peak Found	Peak Found	Peak Found	Peak Found	Peak Found	Peak Found	Peak Found	Peak Found	Peak Found	Peak Found	Peak Found	Peak Found	Peak Found	Peak Found	Peak Found	Peak Found	Not Found	Peak Found	Peak Found	High
Q99832	CCT7	T-complex protein 1 subunit eta OS=Homo sapiens GN=CCT7 PE=1 SV=2	High	10	3	4	3	4699.94	297947	474815	328872	109674	95262.2	43343.8	965.95	5346.44	2279.77	3435.19	38944.8	3744.5	23385.7	5.98627	6.65858	6.12874	4.54444	4.34119	3.20511	Peak Found	Peak Found	Peak Found	Not Found	Peak Found	Not Found	Not Found	Not Found	Not Found	Not Found	Not Found	Not Found	Peak Found	Not Found	Not Found	Not Found	Not Found	Not Found	Peak Found	Not Found	Not Found	Not Found
P49189	ALDH9A1	4-trimethylaminobutyraldehyde dehydrogenase OS=Homo sapiens GN=ALDH9A1 PE=1 SV=3	High	5	2	10	2	165276	264123	400468	250490	247750	232372	244351	19403.2	39034.9	65216.1	92119.5	76345.1	125935	131925	0.67633	1.27681	0.599871	0.584005	0.491556	0.564076	Peak Found	High	High	Not Found	Peak Found	Peak Found	Peak Found	Peak Found	Peak Found	Peak Found	Peak Found	Peak Found	Peak Found	Peak Found	Peak Found	Peak Found	Peak Found	Peak Found	Peak Found	Peak Found	Peak Found	High
P54886	ALDH18A1	Delta-1-pyrroline-5-carboxylate synthase OS=Homo sapiens GN=ALDH18A1 PE=1 SV=2	High	16	10	45	10	4.33966e+06	4.81807e+06	6.0105e+06	5.16123e+06	4.94202e+06	3.6021e+06	3.37702e+06	1.02883e+06	1.22015e+06	1.37797e+06	2.27899e+06	1.33721e+06	2.04933e+06	2.38718e+06	0.150874	0.469902	0.250134	0.187519	-0.268744	-0.361831	High	Peak Found	Peak Found	Peak Found	Peak Found	Peak Found	Peak Found	Peak Found	Peak Found	Peak Found	Peak Found	Peak Found	Peak Found	Peak Found	Peak Found	Peak Found	Peak Found	Peak Found	Peak Found	Peak Found	Peak Found	High
P21796	VDAC1	Voltage-dependent anion-selective channel protein 1 OS=Homo sapiens GN=VDAC1 PE=1 SV=2	High	31	5	38	5	911288	1.04781e+06	739663	822957	358614	297780	143291	298139	241885	88732.7	106551	112112	65892.6	116198	0.201397	-0.301039	-0.14709	-1.34547	-1.61366	-2.66896	High	High	High	Peak Found	Peak Found	Peak Found	Peak Found	Peak Found	Peak Found	Peak Found	Peak Found	Peak Found	Peak Found	Peak Found	Peak Found	Peak Found	Peak Found	Peak Found	Peak Found	Peak Found	Peak Found	High
P45880	VDAC2	Voltage-dependent anion-selective channel protein 2 OS=Homo sapiens GN=VDAC2 PE=1 SV=2	High	22	5	8	5	455641	309439	2.18547e+06	283093	346750	213115	207528	114534	199307	57534.2	128308	111480	184493	180999	-0.558241	2.26198	-0.68662	-0.394002	-1.09627	-1.13459	High	High	Peak Found	Peak Found	Peak Found	Peak Found	Peak Found	Peak Found	Peak Found	Peak Found	Peak Found	Peak Found	Peak Found	Peak Found	Peak Found	Peak Found	Peak Found	Peak Found	Peak Found	Peak Found	Peak Found	High
P60900	PSMA6	Proteasome subunit alpha type-6 OS=Homo sapiens GN=PSMA6 PE=1 SV=1	High	16	3	12	3	389643	404974	400319	451851	221617	161962	89786.9	55637.2	26904.2	14531.6	52339.2	64994.6	63739.4	78798.6	0.0556766	0.0389988	0.213695	-0.814081	-1.2665	-2.11757	Peak Found	High	Peak Found	Peak Found	Peak Found	Peak Found	Peak Found	Peak Found	Peak Found	Peak Found	Peak Found	Peak Found	Peak Found	Peak Found	Peak Found	Peak Found	Peak Found	Peak Found	Peak Found	Peak Found	Peak Found	High
P27105	STOM	Erythrocyte band 7 integral membrane protein OS=Homo sapiens GN=STOM PE=1 SV=3	High	9	2	2	2	101282	324319	2.65055e+06	112097	165344	52752.1	55524.5	20351.5	105178	33510.3	71146.2	71732.6	55433.6	54582.2	1.67903	4.70984	0.146361	0.707092	-0.941082	-0.867185	Peak Found	Peak Found	Peak Found	Peak Found	Peak Found	Peak Found	Not Found	Peak Found	Peak Found	Peak Found	Peak Found	Peak Found	Peak Found	Peak Found	Peak Found	Peak Found	Peak Found	Peak Found	Peak Found	Peak Found	Peak Found	Peak Found
Q7KZF4	SND1	Staphylococcal nuclease domain-containing protein 1 OS=Homo sapiens GN=SND1 PE=1 SV=1	High	9	5	7	5	88443.2	710714	1.70906e+06	652857	379908	258172	161703	26154.3	114718	148762	141019	166725	137980	200622	3.00644	4.27231	2.88394	2.10283	1.54551	0.870528	Peak Found	Peak Found	Peak Found	Peak Found	Peak Found	Peak Found	Peak Found	Peak Found	Peak Found	Peak Found	Peak Found	Peak Found	Peak Found	Peak Found	Peak Found	Peak Found	Peak Found	Peak Found	Peak Found	Peak Found	Peak Found	Peak Found
P53396	ACLY	ATP-citrate synthase OS=Homo sapiens GN=ACLY PE=1 SV=3	High	6	5	7	5	15041.7	28902.5	714027	35714.4	28553.4	5242.71	6753.14	1603.27	18361.9	6523.88	5544.1	3735.83	3494.1	8954.53	0.942226	5.56894	1.24754	0.924696	-1.52058	-1.15534	Peak Found	Peak Found	Not Found	Peak Found	Peak Found	Peak Found	Peak Found	Peak Found	Peak Found	Peak Found	Peak Found	Peak Found	Not Found	Peak Found	Peak Found	Peak Found	Peak Found	Not Found	Peak Found	Not Found	Not Found	Peak Found
P30084	ECHS1	Enoyl-CoA hydratase, mitochondrial OS=Homo sapiens GN=ECHS1 PE=1 SV=4	High	17	4	22	4	444667	511189	537587	528411	353655	361417	354574	45752.5	104956	118437	176204	108109	258511	480083	0.201132	0.273773	0.248936	-0.330382	-0.29906	-0.326639	High	Peak Found	Peak Found	Peak Found	Peak Found	Peak Found	Peak Found	Peak Found	Peak Found	Peak Found	Peak Found	Peak Found	Peak Found	Peak Found	Peak Found	Peak Found	Peak Found	Peak Found	Peak Found	Peak Found	Peak Found	High
P30041	PRDX6	Peroxiredoxin-6 OS=Homo sapiens GN=PRDX6 PE=1 SV=3	High	12	3	8	3	96215.8	250553	1.77213e+06	96457.1	182014	69113.7	71227.3	24006.3	295513	87071.7	182932	79061	121913	99630.7	1.38077	4.20307	0.00361498	0.919704	-0.477302	-0.433843	Peak Found	High	Peak Found	Peak Found	Peak Found	Peak Found	Peak Found	Peak Found	Peak Found	Peak Found	Peak Found	Peak Found	Peak Found	Peak Found	Peak Found	Peak Found	Peak Found	Peak Found	Peak Found	Peak Found	Peak Found	High
P04406	GAPDH	Glyceraldehyde-3-phosphate dehydrogenase OS=Homo sapiens GN=GAPDH PE=1 SV=3	High	67	17	329	17	1.01176e+07	1.85758e+07	2.31587e+07	1.81412e+07	8.35529e+06	5.07458e+06	3.52462e+06	1.57925e+06	3.32687e+06	1.6137e+06	3.09635e+06	2.45502e+06	2.36952e+06	4.96948e+06	0.876556	1.19469	0.842401	-0.276107	-0.99551	-1.52133	High	High	High	High	Peak Found	Peak Found	High	Peak Found	High	High	Peak Found	Peak Found	High	Peak Found	Peak Found	Peak Found	Peak Found	Peak Found	Peak Found	Peak Found	Peak Found	High
P51659	HSD17B4	Peroxisomal multifunctional enzyme type 2 OS=Homo sapiens GN=HSD17B4 PE=1 SV=3	High	8	5	13	5	142534	290872	1.19435e+06	284606	385325	190133	165443	29470	120421	164211	235083	252910	307658	241104	1.02908	3.06686	0.997664	1.43478	0.415706	0.215031	Peak Found	High	Peak Found	Peak Found	Peak Found	Peak Found	Peak Found	Peak Found	Peak Found	Peak Found	Peak Found	Peak Found	Peak Found	High	Peak Found	Peak Found	Peak Found	Peak Found	Peak Found	Peak Found	Peak Found	High
P17540	CKMT2	Creatine kinase S-type, mitochondrial OS=Homo sapiens GN=CKMT2 PE=1 SV=2	High	20	5	18	3	355456	721045	13899.4	14475.8	13852.4	5693.41	4904.36	356103	21196.1	8623.03	19414.7	6333.32	9939.05	7415.07	1.02042	-4.67657	-4.61796	-4.68146	-5.96423	-6.17946	High	High	High	Peak Found	Peak Found	Peak Found	Peak Found	Peak Found	Peak Found	Peak Found	Peak Found	Peak Found	Not Found	Peak Found	Peak Found	Peak Found	Peak Found	Peak Found	Not Found	Not Found	Peak Found	High
Q99497	PARK7	Protein deglycase DJ-1 OS=Homo sapiens GN=PARK7 PE=1 SV=2	High	25	3	5	3	324721	76121.1	235667	97041.7	97123.2	66856.1	71567.7	44377	95588.2	26058.5	72915.8	36867.2	61156.1	119474	-2.09283	-0.462455	-1.74252	-1.74131	-2.28007	-2.18182	Peak Found	High	Peak Found	Peak Found	Peak Found	Peak Found	Peak Found	Peak Found	Peak Found	Peak Found	Peak Found	Peak Found	Peak Found	Peak Found	Peak Found	Peak Found	Peak Found	Peak Found	Peak Found	Peak Found	Peak Found	Peak Found
P55809	OXCT1	Succinyl-CoA:3-ketoacid coenzyme A transferase 1, mitochondrial OS=Homo sapiens GN=OXCT1 PE=1 SV=1	High	9	2	10	2	66797.3	118351	21003.1	13905	9503.49	3269.24	4255.75	10981.2	22982.1	3834.71	10602.6	3198.24	2713.58	9031.91	0.825211	-1.66919	-2.26419	-2.81326	-4.35276	-3.9723	High	High	High	Peak Found	Peak Found	Peak Found	Not Found	Peak Found	Not Found	Not Found	Not Found	Not Found	Peak Found	Not Found	Not Found	Not Found	Not Found	Not Found	Peak Found	Not Found	Not Found	High
P32119	PRDX2	Peroxiredoxin-2 OS=Homo sapiens GN=PRDX2 PE=1 SV=5	High	27	6	41	5	2.44269e+06	231222	662192	235363	447149	113947	116752	252783	267008	192423	208997	198846	182729	392599	-3.40112	-1.88315	-3.37551	-2.44964	-4.42204	-4.38695	Peak Found	High	High	Peak Found	Peak Found	Peak Found	Peak Found	Peak Found	Peak Found	Peak Found	Peak Found	Peak Found	Peak Found	Peak Found	Peak Found	Peak Found	Peak Found	Peak Found	Peak Found	Peak Found	Peak Found	High
P14735	IDE	Insulin-degrading enzyme OS=Homo sapiens GN=IDE PE=1 SV=4	High	3	3	6	3	242935	31356	29638.5	22732.1	17457.3	9089.67	6683.53	29640.3	57991.7	13829.1	10197.9	11993.7	12592.4	22699.1	-2.95376	-3.03502	-3.41777	-3.79867	-4.7402	-5.18382	Peak Found	High	Peak Found	Peak Found	Peak Found	Peak Found	Peak Found	Not Found	Peak Found	Peak Found	Peak Found	Not Found	Peak Found	Peak Found	Peak Found	Peak Found	Peak Found	Peak Found	Not Found	Peak Found	Peak Found	High
P04040	CAT	Catalase OS=Homo sapiens GN=CAT PE=1 SV=3	High	17	8	29	8	1.74841e+06	182367	356257	272038	245021	138919	106102	243775	54191.1	69199.4	162509	85995.8	193370	396935	-3.26113	-2.29505	-2.68416	-2.83506	-3.65373	-4.04252	High	High	High	Peak Found	Peak Found	Peak Found	Peak Found	Peak Found	Peak Found	Peak Found	Peak Found	Peak Found	Peak Found	Peak Found	Peak Found	Peak Found	Peak Found	Peak Found	Peak Found	Peak Found	Peak Found	High
P60174	TPI1	Triosephosphate isomerase OS=Homo sapiens GN=TPI1 PE=1 SV=3	High	9	2	3	2	232074	58018.6	113074	93999.5	45498.6	12919.7	12182.8	33720.1	16890.9	14599	72231.9	21590.1	15895	51304.9	-2	-1.03732	-1.30386	-2.35069	-4.16694	-4.25167	Peak Found	High	High	Not Found	Peak Found	Peak Found	Not Found	Not Found	Peak Found	Not Found	Peak Found	Peak Found	Peak Found	Peak Found	Not Found	Peak Found	Peak Found	Peak Found	Peak Found	Peak Found	Peak Found	Peak Found
P62269	RPS18	40S ribosomal protein S18 OS=Homo sapiens GN=RPS18 PE=1 SV=3	High	13	2	4	2	106939	128156	944946	100428	67603.3	39522.7	22982.7	24734.6	60744.7	41345.2	63436.5	17117.9	43158.8	104931	0.261115	3.14344	-0.0906312	-0.661623	-1.43604	-2.21817	Peak Found	High	High	Peak Found	Peak Found	Peak Found	Peak Found	Peak Found	Peak Found	Peak Found	Peak Found	Peak Found	Peak Found	Peak Found	Peak Found	Peak Found	Peak Found	Peak Found	Peak Found	Peak Found	Peak Found	Peak Found
Q3SY69	ALDH1L2	Mitochondrial 10-formyltetrahydrofolate dehydrogenase OS=Homo sapiens GN=ALDH1L2 PE=1 SV=2	High	9	6	7	6	153698	144950	420044	104195	93716.3	105185	105494	5147.45	19988	147860	6267.07	9991.61	10566	1.36554e+06	-0.0845374	1.45044	-0.560804	-0.713725	-0.547173	-0.542935	Peak Found	Not Found	Peak Found	Not Found	Peak Found	Peak Found	Peak Found	Peak Found	Not Found	Peak Found	Not Found	Not Found	Peak Found	Peak Found	Not Found	Peak Found	Peak Found	Not Found	Not Found	Peak Found	Not Found	High
[truncated: 20 more columns]

## Sheet: Fatty acid
Overlaid SIRT3 interactions for proteins regulating fatty acid metabolism
				Acetyl-K Intensity (log2FC)				AcetylK normalized to protein abundance				Abundance fold change in SIRT3-GFP
Accession	Gene symbol	acetylation site on master protein	acetyl-peptide	24 hpi/mock	48 hpi/mock	72 hpi/mock	96 hpi/mock	24 hpi/mock	48 hpi/mock	72 hpi/mock	96 hpi/mock	6 hpi/mock	24 hpi/mock	48 hpi/mock	72 hpi/mock	96 hpi/mock	120 hpi/mock
P42765	ACAA2	K234	1xAcetyl [K20(100)];1xOxidation [M3]	2.23387	2.39815	3.92627	2.95208	1.47941	2.10301	3.25815	2.39137	-1.69631	-2.05058	-1.6462	-2.79522	-2.85815	-3.12589
P42765	ACAA2	K171	1xAcetyl [K28(100)]	-1.1236	0.40162	1.90263	2.69829	-1.87806	0.106485	1.23451	2.13758	-1.69631	-2.05058	-1.6462	-2.79522	-2.85815	-3.12589
P42765	ACAA2	K240	1xAcetyl [K6(99.8)]	1.04014	0.695312	2.15852	2.65959	0.285681	0.400177	1.4904	2.09887	-1.69631	-2.05058	-1.6462	-2.79522	-2.85815	-3.12589
P42765	ACAA2	K181	1xAcetyl [K8(100)];1xCarbamidomethyl [C6]	0.26886	0.161049	0.187138	2.23709	-0.4856	-0.134086	-0.480981	1.67637	-1.69631	-2.05058	-1.6462	-2.79522	-2.85815	-3.12589
P42765	ACAA2	K209	1xAcetyl [K18(99.8)]	1.67291	2.38442	2.30721	1.97331	0.918445	2.08929	1.63909	1.4126	-1.69631	-2.05058	-1.6462	-2.79522	-2.85815	-3.12589
P42765	ACAA2	K25	1xAcetyl [K11(100)]	0.283706	1.25808	1.7234	1.54193	-0.470754	0.962942	1.05528	0.981217	-1.69631	-2.05058	-1.6462	-2.79522	-2.85815	-3.12589
P42765	ACAA2	K269	1xAcetyl [K28(99.6)]	-0.368187	0.714197	1.09351	1.02928	-1.12265	0.419062	0.42539	0.468561	-1.69631	-2.05058	-1.6462	-2.79522	-2.85815	-3.12589
P42765	ACAA2	K38	1xAcetyl [K13(100)]	0.237128	1.38114	1.67171	1.01366	-0.517332	1.086	1.00359	0.452943	-1.69631	-2.05058	-1.6462	-2.79522	-2.85815	-3.12589
P42765	ACAA2	K137	1xAcetyl [K4(100)]	0.042102	-1.67671	-0.471966	0.636459	-0.712358	-1.97185	-1.14009	0.075744	-1.69631	-2.05058	-1.6462	-2.79522	-2.85815	-3.12589
P49748	ACADVL	K239	1xAcetyl [K10(100)];1xCarbamidomethyl [C8]	0.432111	1.65519	1.92262	2.68827	0.0337606	1.68139	1.82501	3.47415	0.467082	1.5071	-0.122749	0.349453	-0.0520524	0.117775
P49748	ACADVL	K331	1xAcetyl [K15(100)];1xDeamidated [N]	0.726011	1.11766	1.6329	1.89017	0.327661	1.14386	1.53529	2.67604	0.467082	1.5071	-0.122749	0.349453	-0.0520524	0.117775
P49748	ACADVL	K298	1xAcetyl [K12(99.7)]	0.449557	-0.612865	-0.822805	1.55577	0.0512066	-0.58666	-0.920416	2.34164	0.467082	1.5071	-0.122749	0.349453	-0.0520524	0.117775
P49748	ACADVL	K276	1xAcetyl [K12(100)]	0.611848	1.03471	0.805421	1.27297	0.213498	1.06092	0.70781	2.05885	0.467082	1.5071	-0.122749	0.349453	-0.0520524	0.117775
P49748	ACADVL	K264	1xAcetyl [K17(100)]	0.848131	1.53985	1.30978	1.23557	0.449781	1.56606	1.21217	2.02145	0.467082	1.5071	-0.122749	0.349453	-0.0520524	0.117775
P49748	ACADVL	K639	1xAcetyl [K4(100)]	-0.438287	-0.576382	-1.77392	0.963083	-0.836637	-0.550177	-1.87153	1.74896	0.467082	1.5071	-0.122749	0.349453	-0.0520524	0.117775
P49748	ACADVL	K331	1xAcetyl [K15(100)]	0.187443	0.80948	0.945707	0.94635	-0.210907	0.835685	0.848096	1.73223	0.467082	1.5071	-0.122749	0.349453	-0.0520524	0.117775
P49748	ACADVL	K278	1xAcetyl [K2(100)]	-0.017137	0.736662	1.15891	0.355834	-0.415487	0.762867	1.0613	1.14171	0.467082	1.5071	-0.122749	0.349453	-0.0520524	0.117775
P49748	ACADVL	K550	1xAcetyl [K12(100)]	-0.554352	-0.00492	0.571957	0.181096	-0.952702	0.0212851	0.474346	0.966971	0.467082	1.5071	-0.122749	0.349453	-0.0520524	0.117775
P49748	ACADVL	K103	1xAcetyl [K24(100)]	-0.489069	-0.120819	0.249831	-0.52922	-0.887419	-0.0946139	0.15222	0.256655	0.467082	1.5071	-0.122749	0.349453	-0.0520524	0.117775
P24752	ACAT1	K66	1xAcetyl [K17(100)]	0.794896	1.1058	2.80701	3.88444	0.3105	0.854836	1.62877	3.41768	-0.0640161	0.546159	0.328515	0.626767	0.781005	1.30713
P24752	ACAT1	K257	1xAcetyl [K14(100)]	0.288694	-0.230253	-0.951289	2.26651	-0.195702	-0.481215	-2.12953	1.79975	-0.0640161	0.546159	0.328515	0.626767	0.781005	1.30713
P24752	ACAT1	K302	1xAcetyl [K29(100)]	0.256207	0.958051	1.31353	1.28873	-0.228189	0.707089	0.135293	0.821977	-0.0640161	0.546159	0.328515	0.626767	0.781005	1.30713
P24752	ACAT1	K230	1xAcetyl [K7(100)]	0.064942	0.764758	0.838705	0.746724	-0.419454	0.513796	-0.339532	0.279966	-0.0640161	0.546159	0.328515	0.626767	0.781005	1.30713
P24752	ACAT1	K174	1xAcetyl [K9(100)]	-0.079685	0.39599	0.932636	0.405181	-0.564081	0.145028	-0.245601	-0.0615766	-0.0640161	0.546159	0.328515	0.626767	0.781005	1.30713
P24752	ACAT1	K190	1xAcetyl [K9(100)];1xCarbamidomethyl [C15];1xOxidation [M12]	0.542753	0.556049	0.852112	0.173664	0.058357	0.305087	-0.326125	-0.293094	-0.0640161	0.546159	0.328515	0.626767	0.781005	1.30713
P24752	ACAT1	K78	1xAcetyl [K12(100)]	0.782021	1.48473	2.60933	0.069763	0.297625	1.23377	1.43109	-0.396995	-0.0640161	0.546159	0.328515	0.626767	0.781005	1.30713
P24752	ACAT1	K263	1xAcetyl [K5(100)]	0.787885	0.163219	-0.092031	-0.005934	0.303489	-0.0877426	-1.27027	-0.472692	-0.0640161	0.546159	0.328515	0.626767	0.781005	1.30713
P24752	ACAT1	K190	1xAcetyl [K9(100)];1xCarbamidomethyl [C15]	0.123164	0.412265	0.759362	-0.049656	-0.361232	0.161303	-0.418875	-0.516414	-0.0640161	0.546159	0.328515	0.626767	0.781005	1.30713
P24752	ACAT1	K124	1xAcetyl [K19(100)];2xCarbamidomethyl [C14;C21]	-1.33019	0.202507	0.866409	-0.327263	-1.81458	-0.0484546	-0.311828	-0.794021	-0.0640161	0.546159	0.328515	0.626767	0.781005	1.30713
P24752	ACAT1	K181	1xAcetyl [K7(100)]	-0.961517	-0.258963	0.254918	-1.1015	-1.44591	-0.509925	-0.923319	-1.56826	-0.0640161	0.546159	0.328515	0.626767	0.781005	1.30713
P24752	ACAT1	K202	1xAcetyl [K12(99.8)];1xCarbamidomethyl [C6]	-0.439718	-2.9471	-5.61297	-1.88922	-0.924114	-3.19806	-6.79121	-2.35597	-0.0640161	0.546159	0.328515	0.626767	0.781005	1.30713
Q96CM8	ACSF2	K182	1xAcetyl [K3(100)]	-0.474988	0.584772	1.03183	1.84058	-0.621643	0.216283	0.298046	1.93908	0.048931	0.371691	0.154973	0.31904	-0.0684557	0.635927
Q16698	DECR1	K244	1xAcetyl [K10(100)]	0.050815	0.264346	0.584755	1.85848	-0.467216	0.392502	-0.165423	1.70402	-0.970745	1.35183	-0.302286	-0.0693773	-0.72614	0.423635
Q16698	DECR1	K49	1xAcetyl [K7(100)]	1.0976	0.098354	1.75339	1.57854	0.579565	0.22651	1.00321	1.42409	-0.970745	1.35183	-0.302286	-0.0693773	-0.72614	0.423635
Q16698	DECR1	K230	1xAcetyl [K8(100)]	-1.10775	1.88654	2.13211	0.901185	-1.62579	2.0147	1.38193	0.746731	-0.970745	1.35183	-0.302286	-0.0693773	-0.72614	0.423635
Q16698	DECR1	K260	1xAcetyl [K9(100)]	-0.380277	0.927744	1.05973	0.747864	-0.898308	1.0559	0.30955	0.59341	-0.970745	1.35183	-0.302286	-0.0693773	-0.72614	0.423635
Q16698	DECR1	K230	1xAcetyl [K8(100)];1xOxidation [M11]	0.548927	1.87901	1.95292	0.435801	0.0308955	2.00717	1.20275	0.281347	-0.970745	1.35183	-0.302286	-0.0693773	-0.72614	0.423635
P30084	ECHS1	K118	1xAcetyl [K3(100)]	-0.38979	0.812136	1.15058	1.31134	-0.36945	0.378108	0.600662	0.982501	0.201132	0.273773	0.248936	-0.330382	-0.29906	-0.326639
P13804	ETFA	K85	1xAcetyl [K10(100)]	1.52415	2.00437	2.47989	2.72713	0.834399	1.62364	1.5908	2.74747	0.653952	1.64964	0.485728	0.27325	-0.0277193	0.47174
P13804	ETFA	K139	1xAcetyl [K13(100)]	0.429043	0.823909	1.48733	1.58702	-0.260703	0.44318	0.598247	1.60736	0.653952	1.64964	0.485728	0.27325	-0.0277193	0.47174
P13804	ETFA	K126	1xAcetyl [K4(100)]	-2.25589	0.380422	0.935823	1.19683	-2.94564	-0.000307449	0.0467389	1.21717	0.653952	1.64964	0.485728	0.27325	-0.0277193	0.47174
P13804	ETFA	K232	1xAcetyl [K6(100)]	0.313056	0.01637	1.29656	1.15762	-0.37669	-0.364359	0.407481	1.17797	0.653952	1.64964	0.485728	0.27325	-0.0277193	0.47174
P13804	ETFA	K187	1xAcetyl [K18(100)]	0.1565	1.10998	0.919965	0.629884	-0.533246	0.729247	0.0308809	0.650224	0.653952	1.64964	0.485728	0.27325	-0.0277193	0.47174
P13804	ETFA	K75	1xAcetyl [K6(100)]	-1.25831	0.840321	0.983925	-0.922145	-1.94806	0.459592	0.0948409	-0.901805	0.653952	1.64964	0.485728	0.27325	-0.0277193	0.47174
P38117	ETFB	K19	1xAcetyl [K7(100)]	0.248398	0.5485	2.57521	3.92387	-0.323036	0.700503	1.84056	4.06152	1.1318	2.48994	0.810162	1.37475	1.14654	1.61413
P38117	ETFB	K210	1xAcetyl [K5(100)]	1.69318	0.253284	-0.155004	3.21495	1.12174	0.405287	-0.889659	3.3526	1.1318	2.48994	0.810162	1.37475	1.14654	1.61413
P38117	ETFB	K221	1xAcetyl [K16(100)]	-0.194259	0.330958	1.06818	1.60135	-0.765693	0.482961	0.333521	1.739	1.1318	2.48994	0.810162	1.37475	1.14654	1.61413
P38117	ETFB	K248	1xAcetyl [K10(100)]	0.218579	0.5392	0.911553	0.97803	-0.352855	0.691203	0.176898	1.11568	1.1318	2.48994	0.810162	1.37475	1.14654	1.61413
P38117	ETFB	K116	1xAcetyl [K2(100)]	-0.192747	0.427796	0.882198	0.936151	-0.764181	0.579799	0.147543	1.0738	1.1318	2.48994	0.810162	1.37475	1.14654	1.61413
P38117	ETFB	K11	1xAcetyl [K6(100)]	0.588109	0.012233	-0.3973	0.430266	0.0166749	0.164236	-1.13196	0.567914	1.1318	2.48994	0.810162	1.37475	1.14654	1.61413
P38117	ETFB	K110	1xAcetyl [K4(100)]	2.44915	0.529767	2.12416	0.224456	1.87771	0.68177	1.38951	0.362104	1.1318	2.48994	0.810162	1.37475	1.14654	1.61413
P40939	HADHA	K540	1xAcetyl [K6(100)]	3.19227	3.86932	4.31521	3.96634	2.47506	3.25485	3.16465	3.6375	-0.621239	0.0154097	-0.220622	-0.0827148	0.0367521	0.296638
P40939	HADHA	K350	1xAcetyl [K13(99.7)];1xCarbamidomethyl [C12];1xOxidation [M3]	0.962283	1.66145	0.843324	3.28314	0.245073	1.04698	-0.307236	2.95431	-0.621239	0.0154097	-0.220622	-0.0827148	0.0367521	0.296638
P40939	HADHA	K493	1xAcetyl [K4(100)]	-2.42564	1.30499	1.64844	2.95107	-3.14285	0.690511	0.497883	2.62224	-0.621239	0.0154097	-0.220622	-0.0827148	0.0367521	0.296638
P40939	HADHA	K569	1xAcetyl [K9(99.8)]	1.09572	1.56017	1.40372	2.92871	0.378511	0.945693	0.253165	2.59987	-0.621239	0.0154097	-0.220622	-0.0827148	0.0367521	0.296638
P40939	HADHA	K406	1xAcetyl [K7(100)];1xDeamidated [N10]	0.528119	1.53431	1.66271	2.79914	-0.189091	0.919836	0.512155	2.4703	-0.621239	0.0154097	-0.220622	-0.0827148	0.0367521	0.296638
P40939	HADHA	K759	1xAcetyl [K17(99.7)];1xCarbamidomethyl [C5]	-0.399289	1.73318	1.90216	2.6469	-1.1165	1.11871	0.751604	2.31806	-0.621239	0.0154097	-0.220622	-0.0827148	0.0367521	0.296638
P40939	HADHA	K334	1xAcetyl [K8(100)]	0.320887	1.52371	2.10082	2.64309	-0.396323	0.909237	0.950259	2.31426	-0.621239	0.0154097	-0.220622	-0.0827148	0.0367521	0.296638
P40939	HADHA	K505	1xAcetyl [K12(100)]	-0.042393	1.04065	1.84037	2.34825	-0.759603	0.426175	0.689805	2.01941	-0.621239	0.0154097	-0.220622	-0.0827148	0.0367521	0.296638
P40939	HADHA	K390	1xAcetyl [K4(100)]	0.310997	0.181174	-0.236871	2.29162	-0.406213	-0.4333	-1.38743	1.96278	-0.621239	0.0154097	-0.220622	-0.0827148	0.0367521	0.296638
P40939	HADHA	K597	1xAcetyl [K28(100)]	0.490342	0.858019	1.12906	2.28948	-0.226868	0.243545	-0.0215017	1.96065	-0.621239	0.0154097	-0.220622	-0.0827148	0.0367521	0.296638
P40939	HADHA	K383	1xAcetyl [K21(100)]	0.156359	1.28639	1.53177	2.26938	-0.560851	0.671913	0.381208	1.94055	-0.621239	0.0154097	-0.220622	-0.0827148	0.0367521	0.296638
P40939	HADHA	K505	1xAcetyl [K12(100)];1xOxidation [M]	0.83371	1.70442	1.86117	2.23041	0.1165	1.08994	0.710606	1.90158	-0.621239	0.0154097	-0.220622	-0.0827148	0.0367521	0.296638
P40939	HADHA	K406	1xAcetyl [K7(100)]	0.738058	0.298285	0.020552	1.98801	0.0208477	-0.316189	-1.13001	1.65917	-0.621239	0.0154097	-0.220622	-0.0827148	0.0367521	0.296638
P40939	HADHA	K531	1xAcetyl [K12(100)]	0.164878	0.567362	1.26329	1.89855	-0.552332	-0.0471123	0.112732	1.56971	-0.621239	0.0154097	-0.220622	-0.0827148	0.0367521	0.296638
P40939	HADHA	K505	1xAcetyl [K12(100)];2xOxidation [M4;M13]	1.00238	1.42816	2.08266	1.86028	0.285172	0.813685	0.932104	1.53144	-0.621239	0.0154097	-0.220622	-0.0827148	0.0367521	0.296638
P40939	HADHA	K326	1xAcetyl [K17(100)];1xCarbamidomethyl [C13]	0.460717	1.49056	1.71657	1.77211	-0.256493	0.876084	0.566006	1.44327	-0.621239	0.0154097	-0.220622	-0.0827148	0.0367521	0.296638
P40939	HADHA	K660	1xAcetyl [K14(100)]	0.761729	2.01598	0.908901	1.57739	0.0445187	1.4015	-0.241659	1.24855	-0.621239	0.0154097	-0.220622	-0.0827148	0.0367521	0.296638
P40939	HADHA	K597	1xAcetyl [K27(100)]	-0.280562	0.111588	0.063014	1.38572	-0.997772	-0.502886	-1.08755	1.05688	-0.621239	0.0154097	-0.220622	-0.0827148	0.0367521	0.296638
P40939	HADHA	K289	1xAcetyl [K5(100)]	0.080448	0.153788	0.404438	1.36232	-0.636762	-0.460686	-0.746122	1.03349	-0.621239	0.0154097	-0.220622	-0.0827148	0.0367521	0.296638
P40939	HADHA	K644	1xAcetyl [K10(100)]	0.067227	0.973951	1.13251	1.35526	-0.649983	0.359477	-0.0180527	1.02642	-0.621239	0.0154097	-0.220622	-0.0827148	0.0367521	0.296638
P40939	HADHA	K60	1xAcetyl [K7(100)]	-0.361027	-0.53763	-0.89239	1.17582	-1.07824	-1.1521	-2.04295	0.846983	-0.621239	0.0154097	-0.220622	-0.0827148	0.0367521	0.296638
P40939	HADHA	K625	1xAcetyl [K15(100)]	-0.222959	-0.594756	0.012161	1.15715	-0.940169	-1.20923	-1.1384	0.828316	-0.621239	0.0154097	-0.220622	-0.0827148	0.0367521	0.296638
P40939	HADHA	K350	1xAcetyl [K13(100)];1xCarbamidomethyl [C12]	-1.91528	0.167377	0.443437	1.12723	-2.63249	-0.447097	-0.707123	0.798395	-0.621239	0.0154097	-0.220622	-0.0827148	0.0367521	0.296638
P40939	HADHA	K303	1xAcetyl [K8(100)]	-0.253796	0.836746	1.43415	1.10164	-0.971006	0.222272	0.283586	0.772807	-0.621239	0.0154097	-0.220622	-0.0827148	0.0367521	0.296638
P40939	HADHA	K728	1xAcetyl [K9(100)]	0.085154	1.19189	1.64361	1.06601	-0.632056	0.577421	0.493053	0.737177	-0.621239	0.0154097	-0.220622	-0.0827148	0.0367521	0.296638
P40939	HADHA	K267	1xAcetyl [K5(100)]	-9.1e-05	0.076274	0.893941	0.963486	-0.717301	-0.5382	-0.256619	0.63465	-0.621239	0.0154097	-0.220622	-0.0827148	0.0367521	0.296638
P40939	HADHA	K411	1xAcetyl [K5(100)]	4.22492	-0.352356	-0.88196	0.852313	3.50771	-0.96683	-2.03252	0.523477	-0.621239	0.0154097	-0.220622	-0.0827148	0.0367521	0.296638
P40939	HADHA	K326	1xAcetyl [K17(100)];1xCarbamidomethyl [C13];1xOxidation [M23]	0.43152	0.863256	1.06779	0.717145	-0.28569	0.248782	-0.0827667	0.388309	-0.621239	0.0154097	-0.220622	-0.0827148	0.0367521	0.296638
P40939	HADHA	K309	1xAcetyl [K6(100)];1xCarbamidomethyl [C19]	0.019576	1.34579	1.55449	0.679574	-0.697634	0.731315	0.403927	0.350738	-0.621239	0.0154097	-0.220622	-0.0827148	0.0367521	0.296638
P40939	HADHA	K129	1xAcetyl [K4(100)]	1.153	0.56162	-0.489065	0.673404	0.435786	-0.0528543	-1.63962	0.344568	-0.621239	0.0154097	-0.220622	-0.0827148	0.0367521	0.296638
P40939	HADHA	K359	1xAcetyl [K6(100)]	2.49958	2.74697	1.15462	0.212206	1.78237	2.1325	0.00405732	-0.11663	-0.621239	0.0154097	-0.220622	-0.0827148	0.0367521	0.296638
P40939	HADHA	K353	1xAcetyl [K2(100)]	1.93477	-0.444886	-2.12322	-0.866897	1.21756	-1.05936	-3.27378	-1.19573	-0.621239	0.0154097	-0.220622	-0.0827148	0.0367521	0.296638
P55084	HADHB	K188	1xAcetyl [K7(100)];1xOxidation [M2]	0.124686	3.81145	4.08208	3.99481	-0.453528	3.49067	3.52626	3.66827	-0.611931	0.32494	-0.617261	-0.431945	-0.628163	-0.230571
P55084	HADHB	K188	1xAcetyl [K8(100)];1xOxidation [M3]	0.086922	-0.619414	1.84832	2.53775	-0.491292	-0.940187	1.2925	2.21121	-0.611931	0.32494	-0.617261	-0.431945	-0.628163	-0.230571
P55084	HADHB	K188	1xAcetyl [K8(100)]	0.446141	1.26437	1.84486	2.02016	-0.132073	0.943594	1.28904	1.69362	-0.611931	0.32494	-0.617261	-0.431945	-0.628163	-0.230571
P55084	HADHB	K277	1xAcetyl [K5(100)]	-0.380792	0.938652	0.464615	1.91748	-0.959006	0.617879	-0.0912012	1.59094	-0.611931	0.32494	-0.617261	-0.431945	-0.628163	-0.230571
P55084	HADHB	K277	1xAcetyl [K5(100)];1xOxidation [M17]	0.911278	0.681516	0.60052	1.89169	0.333064	0.360743	0.0447038	1.56515	-0.611931	0.32494	-0.617261	-0.431945	-0.628163	-0.230571
P55084	HADHB	K72	1xAcetyl [K11(100)]	0.449678	0.717812	1.06291	1.52944	-0.128536	0.397039	0.507097	1.2029	-0.611931	0.32494	-0.617261	-0.431945	-0.628163	-0.230571
P55084	HADHB	K72	1xAcetyl [K11(100)];1xOxidation [M14]	0.48189	0.734618	1.32194	1.26256	-0.0963242	0.413845	0.766121	0.936021	-0.611931	0.32494	-0.617261	-0.431945	-0.628163	-0.230571

## Sheet: TCA
Overlaid SIRT3 interactions for proteins regulating TCA cycle
				Acetyl-K Intensity (log2FC)				AcetylK normalized to protein abundance				Abundance fold change in SIRT3-GFP
Accession	Gene symbol	acetylation site on master protein	acetyl-peptide	24 hpi/mock	48 hpi/mock	72 hpi/mock	96 hpi/mock	24 hpi/mock	48 hpi/mock	72 hpi/mock	96 hpi/mock	6 hpi/mock	24 hpi/mock	48 hpi/mock	72 hpi/mock	96 hpi/mock	120 hpi/mock
Q99798	ACO2	K739	1xAcetyl [K9(100)];1xCarbamidomethyl [C10]	0.019559	2.30239	3.68543	6.70052	-0.734046	1.39627	2.25997	6.1585	-1.5429	-0.761855	-1.86486	-1.10911	-1.34936	-1.12043
Q99798	ACO2	K723	1xAcetyl [K6(100)]	0.688849	3.48166	4.16851	3.37735	-0.0647555	2.57554	2.74305	2.83534	-1.5429	-0.761855	-1.86486	-1.10911	-1.34936	-1.12043
Q99798	ACO2	K573	1xAcetyl [K9(100)]	0.557041	1.68413	2.39236	3.11239	-0.196564	0.778005	0.966902	2.57038	-1.5429	-0.761855	-1.86486	-1.10911	-1.34936	-1.12043
Q99798	ACO2	K520	1xAcetyl [K14(99.7)]	0.367973	1.58832	2.74978	3.01667	-0.385632	0.682202	1.32432	2.47466	-1.5429	-0.761855	-1.86486	-1.10911	-1.34936	-1.12043
Q99798	ACO2	K401	1xAcetyl [K6(100)]	0.39459	0.960525	1.07634	2.97918	-0.359015	0.054404	-0.349121	2.43717	-1.5429	-0.761855	-1.86486	-1.10911	-1.34936	-1.12043
Q99798	ACO2	K506	1xAcetyl [K27(100)];1xDeamidated [N29]	-0.091953	0.179057	2.04579	2.04027	-0.845558	-0.727064	0.620328	1.49826	-1.5429	-0.761855	-1.86486	-1.10911	-1.34936	-1.12043
Q99798	ACO2	K370	1xAcetyl [K4(100)]	0.136542	1.29793	2.01939	2.00036	-0.617063	0.391811	0.593933	1.45835	-1.5429	-0.761855	-1.86486	-1.10911	-1.34936	-1.12043
Q99798	ACO2	K689	1xAcetyl [K5(100)]	0.654573	1.5305	1.75822	1.93864	-0.0990315	0.62438	0.332758	1.39663	-1.5429	-0.761855	-1.86486	-1.10911	-1.34936	-1.12043
Q99798	ACO2	K506	1xAcetyl [K27(100)]	-0.405447	1.6667	1.60223	1.89454	-1.15905	0.760578	0.176771	1.35253	-1.5429	-0.761855	-1.86486	-1.10911	-1.34936	-1.12043
Q99798	ACO2	K736	1xAcetyl [K6(100)]	-0.474794	-1.36812	-1.25633	-1.19329	-1.2284	-2.27424	-2.68179	-1.7353	-1.5429	-0.761855	-1.86486	-1.10911	-1.34936	-1.12043
Q99798	ACO2	K50	1xAcetyl [K19(100)]	-2.2041	-1.27835	-0.353978	-1.86766	-2.95771	-2.18447	-1.77944	-2.40967	-1.5429	-0.761855	-1.86486	-1.10911	-1.34936	-1.12043
O75390	CS	K215	1xAcetyl [K7(100)];1xCarbamidomethyl [C3]	-0.858655	1.33106	1.60743	3.43983	-1.31494	1.38695	0.790221	2.59987	-0.179665	1.20911	-0.393178	-0.0999806	-0.487111	-0.263146
O75390	CS	K382	1xAcetyl [K7(100)]	0.284712	0.616757	0.965802	1.53427	-0.171568	0.672648	0.148588	0.69431	-0.179665	1.20911	-0.393178	-0.0999806	-0.487111	-0.263146
O75390	CS	K375	1xAcetyl [K9(100)]	0.756092	0.947685	1.06818	1.44771	0.299812	1.00358	0.250961	0.607749	-0.179665	1.20911	-0.393178	-0.0999806	-0.487111	-0.263146
O75390	CS	K103	1xAcetyl [K9(100)];1xCarbamidomethyl [C7]	0.479646	1.41219	1.5061	1.23396	0.0233655	1.46808	0.688886	0.394001	-0.179665	1.20911	-0.393178	-0.0999806	-0.487111	-0.263146
O75390	CS	K193	1xAcetyl [K2(100)]	0.361067	0.244137	1.11762	0.981512	-0.0952135	0.300028	0.300404	0.141552	-0.179665	1.20911	-0.393178	-0.0999806	-0.487111	-0.263146
O75390	CS	K327	1xAcetyl [K10(100)]	0.694958	-1.35246	-1.13286	0.869461	0.238678	-1.29656	-1.95008	0.0295014	-0.179665	1.20911	-0.393178	-0.0999806	-0.487111	-0.263146
O75390	CS	K375	1xAcetyl [K9(100)];1xOxidation [M7]	-0.069315	0.263933	-0.848373	0.623942	-0.525595	0.319824	-1.66559	-0.216018	-0.179665	1.20911	-0.393178	-0.0999806	-0.487111	-0.263146
O75390	CS	K366	1xAcetyl [K5(100)]	-0.374521	1.19542	1.27674	0.042949	-0.830801	1.25131	0.459522	-0.797011	-0.179665	1.20911	-0.393178	-0.0999806	-0.487111	-0.263146
O75390	CS	K459	1xAcetyl [K9(100)]	0.165734	1.67078	1.99159	-0.426505	-0.290546	1.72667	1.17438	-1.26646	-0.179665	1.20911	-0.393178	-0.0999806	-0.487111	-0.263146
O75390	CS	K459	1xAcetyl [K9(100)];1xOxidation [M]	-0.608817	0.079354	0.574292	-0.48251	-1.0651	0.135245	-0.242922	-1.32247	-0.179665	1.20911	-0.393178	-0.0999806	-0.487111	-0.263146
O75390	CS	K459	1xAcetyl [K9(100)];2xOxidation [M2;M8]	0.00914	0.23982	0.195349	-0.594116	-0.44714	0.295711	-0.621865	-1.43408	-0.179665	1.20911	-0.393178	-0.0999806	-0.487111	-0.263146
P10515	DLAT	K368	1xAcetyl [K5(100)]	0.035633	2.16125	2.64319	3.13836	-0.320511	1.6748	2.54423	2.81644	1.02766	1.37367	1.32845	1.65926	1.59875	1.73127
P10515	DLAT	K362	1xAcetyl [K8(99.8)]	-0.502641	0.066839	0.59515	1.77548	-0.858785	-0.419618	0.496192	1.45356	1.02766	1.37367	1.32845	1.65926	1.59875	1.73127
P10515	DLAT	K473	1xAcetyl [K2(100)]	-0.242501	0.608553	1.21833	0.711181	-0.598645	0.122096	1.11937	0.389253	1.02766	1.37367	1.32845	1.65926	1.59875	1.73127
P10515	DLAT	K466	1xAcetyl [K4(100)]	-0.047688	-0.307802	-0.661712	0.636421	-0.403832	-0.794259	-0.76067	0.314493	1.02766	1.37367	1.32845	1.65926	1.59875	1.73127
P10515	DLAT	K552	1xAcetyl [K3(100)]	0.304857	0.760379	1.05376	0.621499	-0.0512868	0.273922	0.954802	0.299571	1.02766	1.37367	1.32845	1.65926	1.59875	1.73127
P10515	DLAT	K547	1xAcetyl [K15(100)]	-1.70425	-1.74607	-2.10244	0.020016	-2.0604	-2.23253	-2.2014	-0.301912	1.02766	1.37367	1.32845	1.65926	1.59875	1.73127
P09622	DLD	K155	1xAcetyl [K9(100)];1xDeamidated [N5]	1.93629	1.6425	1.53589	3.87198	1.11907	1.02614	0.60081	2.84908	0.0798396	0.736262	-0.459161	0.751441	0.141904	0.106702
P09622	DLD	K155	1xAcetyl [K9(100)]	-0.147068	-0.328525	-0.622953	3.56245	-0.964282	-0.944883	-1.55804	2.53955	0.0798396	0.736262	-0.459161	0.751441	0.141904	0.106702
P09622	DLD	K420	1xAcetyl [K3(100)];1xDeamidated [N9]	-0.480946	1.40506	2.80881	3.05959	-1.29816	0.788706	1.87373	2.03669	0.0798396	0.736262	-0.459161	0.751441	0.141904	0.106702
P09622	DLD	K104	1xAcetyl [K15(100)]	-1.7261	2.11545	3.38393	3.00514	-2.54331	1.49909	2.44885	1.98223	0.0798396	0.736262	-0.459161	0.751441	0.141904	0.106702
P09622	DLD	K132	1xAcetyl [K5(100)]	0.851245	0.839172	2.18208	2.6416	0.0340311	0.222814	1.247	1.6187	0.0798396	0.736262	-0.459161	0.751441	0.141904	0.106702
P09622	DLD	K417	1xAcetyl [K13(100)]	0.012357	1.06447	1.87306	2.61027	-0.804857	0.448112	0.93798	1.58736	0.0798396	0.736262	-0.459161	0.751441	0.141904	0.106702
P09622	DLD	K420	1xAcetyl [K3(100)]	-0.157289	0.99681	1.44211	2.57469	-0.974503	0.380452	0.50703	1.55179	0.0798396	0.736262	-0.459161	0.751441	0.141904	0.106702
P09622	DLD	K122	1xAcetyl [K5(100)];1xOxidation [M]	1.66029	1.16272	1.88497	2.30896	0.843073	0.546358	0.949886	1.28606	0.0798396	0.736262	-0.459161	0.751441	0.141904	0.106702
P09622	DLD	K122	1xAcetyl [K5(100)]	0.198859	1.02359	1.81208	2.26025	-0.618355	0.407229	0.876998	1.23735	0.0798396	0.736262	-0.459161	0.751441	0.141904	0.106702
P09622	DLD	K410	1xAcetyl [K6(100)]	-0.193173	0.455961	0.635868	2.1683	-1.01039	-0.160397	-0.299215	1.1454	0.0798396	0.736262	-0.459161	0.751441	0.141904	0.106702
P09622	DLD	K66	1xAcetyl [K7(100)];1xCarbamidomethyl [C10]	-0.082547	1.28832	0.90894	2.01969	-0.899761	0.671967	-0.0261425	0.99679	0.0798396	0.736262	-0.459161	0.751441	0.141904	0.106702
P09622	DLD	K346	1xAcetyl [K4(100)]	0.524096	0.018265	1.11113	1.74863	-0.293118	-0.598093	0.176051	0.725732	0.0798396	0.736262	-0.459161	0.751441	0.141904	0.106702
P09622	DLD	K271	1xAcetyl [K4(100)]	-0.006288	0.177111	0.621819	1.64324	-0.823502	-0.439247	-0.313264	0.620341	0.0798396	0.736262	-0.459161	0.751441	0.141904	0.106702
P09622	DLD	K267	1xAcetyl [K4(100)]	0.34777	-0.266453	-0.190847	1.35683	-0.469444	-0.882811	-1.12593	0.333932	0.0798396	0.736262	-0.459161	0.751441	0.141904	0.106702
P09622	DLD	K143	1xAcetyl [K11(100)]	-1.98218	0.871297	1.35537	1.19599	-2.7994	0.254939	0.420289	0.173087	0.0798396	0.736262	-0.459161	0.751441	0.141904	0.106702
P09622	DLD	K277	1xAcetyl [K4(100)]	3.0075	-1.2533	-1.65415	-1.3318	2.19028	-1.86966	-2.58923	-2.3547	0.0798396	0.736262	-0.459161	0.751441	0.141904	0.106702
P36957	DLST	K277	1xAcetyl [K4(100)]	1.50812	-0.156895	1.19511	2.38474	1.07837	-0.399345	0.941728	2.94538	0.467386	0.633337	0.270147	0.599691	0.563924	0.839152
P36957	DLST	K307	1xAcetyl [K21(100)]	0.455778	0.734697	1.487	1.46628	0.0260281	0.492247	1.23361	2.02692	0.467386	0.633337	0.270147	0.599691	0.563924	0.839152
P36957	DLST	K353	1xAcetyl [K8(100)]	0.311228	-0.00431	0.428393	0.82358	-0.118522	-0.24676	0.175009	1.38422	0.467386	0.633337	0.270147	0.599691	0.563924	0.839152
P36957	DLST	K74	1xAcetyl [K7(100)]	-0.122656	0.462502	0.502219	0.400289	-0.552406	0.220052	0.248835	0.960932	0.467386	0.633337	0.270147	0.599691	0.563924	0.839152
P36957	DLST	K277	1xAcetyl [K4(100)];1xOxidation [M8]	0.692425	-0.055534	-0.250418	0.169637	0.262675	-0.297984	-0.503802	0.73028	0.467386	0.633337	0.270147	0.599691	0.563924	0.839152
Q6P587	FAHD1	K147	1xAcetyl [K2(100)]	0.440155	1.03384	1.088	1.65264	-0.510687	0.746962	0.331835	2.02224	-0.606906	-0.618702	-0.549098	-1.4004	-1.41123	-1.73702
P07954	FH	K256	1xAcetyl [K23(100)]	0.805352	1.41615	1.63085	2.17172	0.526772	0.93899	1.077	2.12349	1.28751	0.542423	0.814331	-0.322426	-0.514028	-1.16683
P07954	FH	K66	1xAcetyl [K5(100)]	0.207106	1.00292	0.644214	1.67488	-0.0714736	0.525762	0.090362	1.62664	1.28751	0.542423	0.814331	-0.322426	-0.514028	-1.16683
P07954	FH	K80	1xAcetyl [K6(100)]	-0.223034	0.648941	-0.769055	1.07153	-0.501614	0.171782	-1.32291	1.0233	1.28751	0.542423	0.814331	-0.322426	-0.514028	-1.16683
P07954	FH	K502	1xAcetyl [K19(100)]	0.689372	1.12807	1.44782	0.965303	0.410792	0.650909	0.893967	0.917067	1.28751	0.542423	0.814331	-0.322426	-0.514028	-1.16683
P07954	FH	K61	1xAcetyl [K10(100)]	0.170803	0.336691	0.965441	0.826033	-0.107777	-0.140468	0.411589	0.777797	1.28751	0.542423	0.814331	-0.322426	-0.514028	-1.16683
P07954	FH	K131	1xAcetyl [K9(100)]	-0.989744	0.097565	0.322011	0.825284	-1.26832	-0.379594	-0.231841	0.777048	1.28751	0.542423	0.814331	-0.322426	-0.514028	-1.16683
P07954	FH	K256	1xAcetyl [K23(100)];1xOxidation [M26]	0.26631	0.393648	0.458861	0.820876	-0.0122696	-0.0835112	-0.094991	0.77264	1.28751	0.542423	0.814331	-0.322426	-0.514028	-1.16683
P07954	FH	K80	1xAcetyl [K6(100)];1xOxidation [M3]	-0.249626	0.003303	-0.181178	0.765428	-0.528206	-0.473856	-0.73503	0.717192	1.28751	0.542423	0.814331	-0.322426	-0.514028	-1.16683
P07954	FH	K292	1xAcetyl [K6(100)]	0.309435	0.236132	0.067869	0.612652	0.0308554	-0.241027	-0.485983	0.564416	1.28751	0.542423	0.814331	-0.322426	-0.514028	-1.16683
P07954	FH	K172	1xAcetyl [K12(100)]	-0.174104	1.27977	1.47002	0.448065	-0.452684	0.802613	0.916165	0.399829	1.28751	0.542423	0.814331	-0.322426	-0.514028	-1.16683
P07954	FH	K122	1xAcetyl [K7(100)]	-0.251194	-0.317291	-0.456858	-0.729949	-0.529774	-0.79445	-1.01071	-0.778185	1.28751	0.542423	0.814331	-0.322426	-0.514028	-1.16683
P00367	GLUD1	K457	1xAcetyl [K4(100)]	-0.215287	2.87175	3.37338	5.24563	-0.568046	2.27529	2.5977	4.76434	0.512591	0.53783	-0.752962	0.0644427	-0.567066	-0.46092
P00367	GLUD1	K200	1xAcetyl [K9(100)]	-0.22166	2.50485	3.08804	2.80338	-0.574419	1.90839	2.31236	2.32208	0.512591	0.53783	-0.752962	0.0644427	-0.567066	-0.46092
P00367	GLUD1	K191	1xAcetyl [K4(100)]	-0.214193	0.444032	1.5543	2.18376	-0.566952	-0.152426	0.77862	1.70246	0.512591	0.53783	-0.752962	0.0644427	-0.567066	-0.46092
P00367	GLUD1	K503	1xAcetyl [K7(100)]	0.226167	1.72443	2.75408	1.98046	-0.126592	1.12798	1.9784	1.49916	0.512591	0.53783	-0.752962	0.0644427	-0.567066	-0.46092
P00367	GLUD1	K480	1xAcetyl [K3(100)]	0.653649	1.6033	1.88508	1.1143	0.30089	1.00685	1.10939	0.633002	0.512591	0.53783	-0.752962	0.0644427	-0.567066	-0.46092
P00367	GLUD1	K503	1xAcetyl [K7(100)];1xOxidation [M18]	-1.30226	0.843878	1.41798	1.06569	-1.65502	0.24742	0.642299	0.58439	0.512591	0.53783	-0.752962	0.0644427	-0.567066	-0.46092
P00367	GLUD1	K415	1xAcetyl [K16(100)]	0.357067	0.331854	1.55441	0.936069	0.00430847	-0.264604	0.778727	0.45477	0.512591	0.53783	-0.752962	0.0644427	-0.567066	-0.46092
P00367	GLUD1	K162	1xAcetyl [K11(100)]	-0.457173	1.39827	-0.041342	0.903324	-0.809932	0.801811	-0.817025	0.422025	0.512591	0.53783	-0.752962	0.0644427	-0.567066	-0.46092
P00367	GLUD1	K352	1xAcetyl [K6(100)]	0.07051	0.514748	1.25422	0.743554	-0.282249	-0.0817101	0.478539	0.262255	0.512591	0.53783	-0.752962	0.0644427	-0.567066	-0.46092
P00367	GLUD1	K84	1xAcetyl [K8(100)]	0.626148	0.891107	1.3876	0.622738	0.273389	0.294649	0.611913	0.141439	0.512591	0.53783	-0.752962	0.0644427	-0.567066	-0.46092
P00367	GLUD1	K527	1xAcetyl [K4(100)];1xOxidation [M3]	0.107295	0.475326	0.6236	0.455553	-0.245464	-0.121132	-0.152083	-0.0257459	0.512591	0.53783	-0.752962	0.0644427	-0.567066	-0.46092
P00367	GLUD1	K346	1xAcetyl [K20(100)];1xCarbamidomethyl [C1]	0.192596	0.827779	1.20739	0.431064	-0.160163	0.231321	0.431709	-0.0502349	0.512591	0.53783	-0.752962	0.0644427	-0.567066	-0.46092
P00367	GLUD1	K545	1xAcetyl [K10(100)]	-2.29801	0.34107	1.02584	0.333606	-2.65077	-0.255388	0.250152	-0.147693	0.512591	0.53783	-0.752962	0.0644427	-0.567066	-0.46092
P00367	GLUD1	K527	1xAcetyl [K4(100)]	-0.132322	0.894679	1.16918	-0.036056	-0.485081	0.298221	0.393493	-0.517355	0.512591	0.53783	-0.752962	0.0644427	-0.567066	-0.46092
P48735	IDH2	K384	1xAcetyl [K2(100)]	4.42883	4.76619	5.00506	5.96064	4.29395	4.64849	4.92508	6.44463	1.01673	0.143727	-0.50774	-0.0526103	-0.184945	0.0194381
P48735	IDH2	K272	1xAcetyl [K11(100)]	2.71766	0.417551	-1.22335	3.08204	2.58278	0.299856	-1.30333	3.56602	1.01673	0.143727	-0.50774	-0.0526103	-0.184945	0.0194381
P48735	IDH2	K80	1xAcetyl [K11(100)]	0.892151	1.66051	1.54628	3.07496	0.757273	1.54281	1.4663	3.55894	1.01673	0.143727	-0.50774	-0.0526103	-0.184945	0.0194381
P48735	IDH2	K299	1xAcetyl [K11(100)];1xCarbamidomethyl [C20]	-0.031835	1.35976	1.80437	2.01346	-0.166713	1.24206	1.72439	2.49744	1.01673	0.143727	-0.50774	-0.0526103	-0.184945	0.0194381
P48735	IDH2	K155	1xAcetyl [K6(100)];1xCarbamidomethyl [C5]	-0.22562	0.375671	0.62272	1.62182	-0.360498	0.257976	0.542745	2.1058	1.01673	0.143727	-0.50774	-0.0526103	-0.184945	0.0194381
P48735	IDH2	K442	1xAcetyl [K16(100)]	0.488707	0.686093	1.04575	1.59207	0.353829	0.568398	0.965778	2.07606	1.01673	0.143727	-0.50774	-0.0526103	-0.184945	0.0194381
P48735	IDH2	K106	1xAcetyl [K26(100)]	0.490218	1.13967	1.08421	1.52996	0.35534	1.02197	1.00423	2.01394	1.01673	0.143727	-0.50774	-0.0526103	-0.184945	0.0194381
P48735	IDH2	K256	1xAcetyl [K5(100)]	0.118008	-1.08184	0.700986	1.36129	-0.0168701	-1.19953	0.621011	1.84528	1.01673	0.143727	-0.50774	-0.0526103	-0.184945	0.0194381
P48735	IDH2	K180	1xAcetyl [K8(100)]	-0.506498	0.332239	0.590158	1.28745	-0.641376	0.214544	0.510183	1.77143	1.01673	0.143727	-0.50774	-0.0526103	-0.184945	0.0194381
P48735	IDH2	K272	1xAcetyl [K9(100)]	-2.05961	0.415426	0.782976	0.948457	-2.19449	0.297731	0.703001	1.43244	1.01673	0.143727	-0.50774	-0.0526103	-0.184945	0.0194381
P48735	IDH2	K106	1xAcetyl [K17(100)]	0.358807	0.40658	0.781823	0.611503	0.223929	0.288885	0.701848	1.09549	1.01673	0.143727	-0.50774	-0.0526103	-0.184945	0.0194381
P48735	IDH2	K166	1xAcetyl [K7(100)]	-2.33264	0.944484	1.57138	0.194048	-2.46752	0.826789	1.49141	0.678033	1.01673	0.143727	-0.50774	-0.0526103	-0.184945	0.0194381
P48735	IDH2	K69	1xAcetyl [K2(100)]	-2.28889	0.559641	0.486169	0.161174	-2.42377	0.441946	0.406194	0.645159	1.01673	0.143727	-0.50774	-0.0526103	-0.184945	0.0194381
P48735	IDH2	K80	1xAcetyl [K11(100)];1xDeamidated [N19]	-0.837349	-0.328847	1.03335	-1.66683	-0.972227	-0.446542	0.953373	-1.18285	1.01673	0.143727	-0.50774	-0.0526103	-0.184945	0.0194381
P50213	IDH3A	K58	1xAcetyl [K6(100)]	-0.063948	1.60763	2.19656	3.48761	-0.600001	0.739733	1.32	2.82769	-0.0141942	0.704493	0.100353	0.836276	0.637151	1.17961
P50213	IDH3A	K336	1xAcetyl [K10(99.7)];1xCarbamidomethyl [C5]	1.32078	1.39834	2.46314	3.25216	0.784724	0.530446	1.58657	2.59224	-0.0141942	0.704493	0.100353	0.836276	0.637151	1.17961
P50213	IDH3A	K77	1xAcetyl [K11(100)]	-0.3185	1.30251	1.89594	1.33931	-0.854553	0.434618	1.01937	0.679385	-0.0141942	0.704493	0.100353	0.836276	0.637151	1.17961
P50213	IDH3A	K177	1xAcetyl [K8(100)]	1.00171	-0.893166	-0.522181	-1.21095	0.465659	-1.76106	-1.39875	-1.87087	-0.0141942	0.704493	0.100353	0.836276	0.637151	1.17961
Q02218	OGDH	K899	1xAcetyl [K16(100)]	0.846319	1.62868	1.46596	2.60873	-0.0887635	1.0996	0.547573	2.18113	-0.345703	-0.0303063	-0.728085	-0.175455	-0.305587	-0.299279
Q02218	OGDH	K970	1xAcetyl [K9(100)]	0.328942	0.984398	1.43807	2.52327	-0.606141	0.455327	0.519683	2.09567	-0.345703	-0.0303063	-0.728085	-0.175455	-0.305587	-0.299279
Q02218	OGDH	K401	1xAcetyl [K12(99.8)];1xCarbamidomethyl [C6]	4.4455	0.383781	4.97712	2.48285	3.51042	-0.14529	4.05874	2.05525	-0.345703	-0.0303063	-0.728085	-0.175455	-0.305587	-0.299279
Q02218	OGDH	K943	1xAcetyl [K14(100)]	0.201279	1.43387	1.89783	1.74493	-0.733804	0.904799	0.979449	1.31732	-0.345703	-0.0303063	-0.728085	-0.175455	-0.305587	-0.299279
Q02218	OGDH	K561	1xAcetyl [K22(100)]	-1.11112	2.00711	2.27379	1.56299	-2.04621	1.47804	1.3554	1.13538	-0.345703	-0.0303063	-0.728085	-0.175455	-0.305587	-0.299279
Q02218	OGDH	K74	1xAcetyl [K4(100)]	0.855737	1.37444	1.00054	0.737398	-0.0793455	0.845371	0.0821538	0.309792	-0.345703	-0.0303063	-0.728085	-0.175455	-0.305587	-0.299279
Q02218	OGDH	K276	1xAcetyl [K5(100)]	3.05293	0.219511	-0.315189	0.543071	2.11784	-0.30956	-1.23358	0.115465	-0.345703	-0.0303063	-0.728085	-0.175455	-0.305587	-0.299279
Q02218	OGDH	K237	1xAcetyl [K2(100)];1xOxidation [M9]	-1.97521	1.53805	1.7448	-1.09399	-2.9103	1.00898	0.826418	-1.5216	-0.345703	-0.0303063	-0.728085	-0.175455	-0.305587	-0.299279
P08559	PDHA1	K321	1xAcetyl [K8(100)]	5.77777	6.84077	7.62992	7.65889	5.30684	6.44241	7.91975	7.40671	0.453148	1.07942	0.240955	1.05989	0.876232	1.14745
P08559	PDHA1	K77	1xAcetyl [K5(100)]	-0.292405	0.829572	1.71913	3.0432	-0.763332	0.431222	2.00895	2.79102	0.453148	1.07942	0.240955	1.05989	0.876232	1.14745
P08559	PDHA1	K321	1xAcetyl [K8(100)];1xOxidation [M5]	0.717085	2.51422	2.89127	2.43948	0.246158	2.11587	3.18109	2.18731	0.453148	1.07942	0.240955	1.05989	0.876232	1.14745
P08559	PDHA1	K77	1xAcetyl [K4(100)];1xOxidation [M1]	-0.228131	0.217781	1.9942	2.42623	-0.699058	-0.180569	2.28403	2.17406	0.453148	1.07942	0.240955	1.05989	0.876232	1.14745
P08559	PDHA1	K77	1xAcetyl [K4(100)]	-0.268693	0.544935	1.4436	2.1061	-0.73962	0.146585	1.73343	1.85392	0.453148	1.07942	0.240955	1.05989	0.876232	1.14745
P08559	PDHA1	K63	1xAcetyl [K5(100)]	0.220192	0.919231	1.56703	1.89309	-0.250735	0.520881	1.85686	1.64091	0.453148	1.07942	0.240955	1.05989	0.876232	1.14745
P08559	PDHA1	K77	1xAcetyl [K5(100)];1xOxidation [M2]	-0.972989	-0.687666	-0.552547	1.15984	-1.44392	-1.08602	-0.26272	0.907666	0.453148	1.07942	0.240955	1.05989	0.876232	1.14745
P08559	PDHA1	K321	1xAcetyl [K10(100)]	-1.21918	-0.464316	-0.188722	1.03197	-1.69011	-0.862666	0.101105	0.779799	0.453148	1.07942	0.240955	1.05989	0.876232	1.14745
P08559	PDHA1	K83	1xAcetyl [K6(99.8)]	2.15288	-1.17767	-3.38504	-1.06526	1.68195	-1.57602	-3.09521	-1.31743	0.453148	1.07942	0.240955	1.05989	0.876232	1.14745
P08559	PDHA1	K244	1xAcetyl [K9(100)]	-0.873368	-3.49366	-4.95601	-7.89596	-1.3443	-3.89201	-4.66618	-8.14813	0.453148	1.07942	0.240955	1.05989	0.876232	1.14745
P11177	PDHB	K227	1xAcetyl [K8(99.7)]	3.33793	-0.837785	-0.415693	5.08573	3.41193	-1.54266	-1.25323	5.327	0.835675	1.00611	0.675773	0.423069	0.139441	-0.70279
P11177	PDHB	K336	1xAcetyl [K12(100)]	1.13359	3.68582	4.28397	4.78355	1.20759	2.98095	3.44643	5.02482	0.835675	1.00611	0.675773	0.423069	0.139441	-0.70279
P11177	PDHB	K347	1xAcetyl [K11(100)]	0.328293	1.38281	2.31599	2.80065	0.402294	0.677943	1.47845	3.04192	0.835675	1.00611	0.675773	0.423069	0.139441	-0.70279
P11177	PDHB	K68	1xAcetyl [K16(100)]	-0.61066	2.23486	2.82577	2.52539	-0.536659	1.52999	1.98823	2.76666	0.835675	1.00611	0.675773	0.423069	0.139441	-0.70279
P11177	PDHB	K354	1xAcetyl [K7(99.7)]	-0.20172	0.446799	1.26865	1.51307	-0.127719	-0.258073	0.43111	1.75434	0.835675	1.00611	0.675773	0.423069	0.139441	-0.70279
P11177	PDHB	K336	1xAcetyl [K12(100)];1xOxidation [M8]	-2.24679	-3.1597	-2.85201	-4.11584	-2.17279	-3.86457	-3.68955	-3.87457	0.835675	1.00611	0.675773	0.423069	0.139441	-0.70279
Q96I99	SUCLG2	K403	1xAcetyl [K11(100)]	-0.428559	0.456239	1.13523	1.35661	-0.606158	0.601844	0.813302	2.00046	0.239255	0.726382	0.00247361	0.20888	-0.126787	0.291961
Q96I99	SUCLG2	K227	1xAcetyl [K9(100)]	0.0877	0.910179	1.39287	1.34692	-0.0898989	1.05578	1.07094	1.99077	0.239255	0.726382	0.00247361	0.20888	-0.126787	0.291961
Q96I99	SUCLG2	K118	1xAcetyl [K10(100)]	0.436981	1.10076	1.09245	0.893664	0.259382	1.24636	0.770521	1.53752	0.239255	0.726382	0.00247361	0.20888	-0.126787	0.291961
Q96I99	SUCLG2	K73	1xAcetyl [K15(100)]	-1.65456	1.42254	1.31135	0.460893	-1.83216	1.56814	0.989418	1.10475	0.239255	0.726382	0.00247361	0.20888	-0.126787	0.291961
Q96I99	SUCLG2	K423	1xAcetyl [K20(99.7)]	-0.520676	-0.618844	2.09618	-0.689734	-0.698275	-0.473239	1.77425	-0.0458778	0.239255	0.726382	0.00247361	0.20888	-0.126787	0.291961
Q96I99	SUCLG2	K108	1xAcetyl [K7(100)]	-0.971746	0.631902	-0.772148	-2.26933	-1.14934	0.777507	-1.09408	-1.62547	0.239255	0.726382	0.00247361	0.20888	-0.126787	0.291961
Q96I99	SUCLG2	K386	1xAcetyl [K5(100)]	-2.21642	0.453423	0.567236	-2.33984	-2.39402	0.599028	0.245308	-1.69599	0.239255	0.726382	0.00247361	0.20888	-0.126787	0.291961

## Sheet: Amino acid
Overlaid SIRT3 interactions for proteins regulating reactive oxygen species
				Acetyl-K Intensity (log2FC)				AcetylK normalized to protein abundance				Abundance fold change in SIRT3-GFP
Accession	Gene symbol	acetylation site on master protein	acetyl-peptide	24 hpi/mock	48 hpi/mock	72 hpi/mock	96 hpi/mock	24 hpi/mock	48 hpi/mock	72 hpi/mock	96 hpi/mock	6 hpi/mock	24 hpi/mock	48 hpi/mock	72 hpi/mock	96 hpi/mock	120 hpi/mock
P11182	DBT	K304	1xAcetyl [K3(100)]	0.813827	1.56442	1.77517	2.83822	-0.214035	1.50645	1.87367	2.15654	2.32494	2.47267	2.19177	2.43869	2.60953	2.49632
P11182	DBT	K440	1xAcetyl [K5(100)]	-0.606748	0.763134	1.35437	1.13448	-1.63461	0.705164	1.45288	0.452808	2.32494	2.47267	2.19177	2.43869	2.60953	2.49632
P11182	DBT	K243	1xAcetyl [K10(100)]	-0.640405	-0.148682	0.540575	0.890815	-1.66827	-0.206652	0.639081	0.209141	2.32494	2.47267	2.19177	2.43869	2.60953	2.49632
O94925	GLS	K311	1xAcetyl [K4(100)]	1.0044	0.933731	0.429451	1.55082	0.450548	0.735866	0.191887	1.24164	-0.518611	-0.146979	-0.98479	-0.88447	-1.08949	-0.914236
O94925	GLS	K158	1xAcetyl [K5(100)]	0.248971	0.653445	0.441481	-0.056852	-0.304881	0.45558	0.203917	-0.366028	-0.518611	-0.146979	-0.98479	-0.88447	-1.08949	-0.914236
O94925	GLS	K354	1xAcetyl [K8(100)];1xOxidation [M13]	-0.062531	0.030204	-0.434662	-1.09246	-0.616383	-0.167661	-0.672226	-1.40164	-0.518611	-0.146979	-0.98479	-0.88447	-1.08949	-0.914236
O94925	GLS	K255	1xAcetyl [K10(100)];1xCarbamidomethyl [C21]	0.204975	0.830305	-0.319881	-1.48257	-0.348877	0.63244	-0.557445	-1.79174	-0.518611	-0.146979	-0.98479	-0.88447	-1.08949	-0.914236
O94925	GLS	K320	1xAcetyl [K3(100)]	0.81058	-0.068967	0.109628	-2.41546	0.256728	-0.266832	-0.127936	-2.72464	-0.518611	-0.146979	-0.98479	-0.88447	-1.08949	-0.914236
P00505	GOT2	K404	1xAcetyl [K8(100)];1xOxidation [M6]	1.0685	2.67051	3.30434	3.28925	0.508762	1.85575	2.21756	3.17955	1.01084	1.37523	1.12655	1.38959	1.14168	1.44781
P00505	GOT2	K296	1xAcetyl [K9(100)];1xCarbamidomethyl [C8];1xOxidation [M6]	0.691711	0.715282	1.34856	2.87695	0.131974	-0.0994735	0.261775	2.76725	1.01084	1.37523	1.12655	1.38959	1.14168	1.44781
P00505	GOT2	K227	1xAcetyl [K27(100)];1xCarbamidomethyl [C12]	0.091717	-0.233735	0.863445	2.13187	-0.46802	-1.04849	-0.223339	2.02217	1.01084	1.37523	1.12655	1.38959	1.14168	1.44781
P00505	GOT2	K404	1xAcetyl [K8(100)]	0.041992	0.818333	1.81778	1.9313	-0.517745	0.00357752	0.730993	1.8216	1.01084	1.37523	1.12655	1.38959	1.14168	1.44781
P00505	GOT2	K296	1xAcetyl [K9(100)];1xCarbamidomethyl [C8]	-0.09752	1.50891	1.8445	1.78041	-0.657257	0.694157	0.757716	1.67072	1.01084	1.37523	1.12655	1.38959	1.14168	1.44781
P00505	GOT2	K122	1xAcetyl [K15(100)]	0.92583	1.38485	1.59964	1.71969	0.366093	0.570096	0.512861	1.61	1.01084	1.37523	1.12655	1.38959	1.14168	1.44781
P00505	GOT2	K107	1xAcetyl [K17(100)];1xCarbamidomethyl [C16]	-0.077042	0.848535	1.12792	1.55505	-0.636779	0.0337795	0.0411322	1.44535	1.01084	1.37523	1.12655	1.38959	1.14168	1.44781
P00505	GOT2	K363	1xAcetyl [K8(99.7)]	0.513024	-0.505838	-2.51417	0.260669	-0.0467125	-1.32059	-3.60095	0.150974	1.01084	1.37523	1.12655	1.38959	1.14168	1.44781
P00505	GOT2	K387	1xAcetyl [K23(100)];1xCarbamidomethyl [C18]	-0.119065	1.9388	1.68837	-0.078092	-0.678802	1.12404	0.601586	-0.187787	1.01084	1.37523	1.12655	1.38959	1.14168	1.44781
Q99714	HSD17B10	K52	1xAcetyl [K23(99.6)]	0.160628	1.00509	1.2922	1.36749	-0.45855	0.245511	0.617739	1.13238	1.0772	1.74072	0.844537	1.06623	0.938285	1.34713
Q99714	HSD17B10	K69	1xAcetyl [K16(100)];1xCarbamidomethyl [C5]	-0.494043	-0.673164	2.39884	-0.286454	-1.11322	-1.43275	1.72438	-0.521568	1.0772	1.74072	0.844537	1.06623	0.938285	1.34713
P55809	OXCT1	K185	1xAcetyl [K9(100)]	3.31867	2.85963	2.05682	2.68996	2.81177	2.68843	2.14916	2.52646	0.825211	-1.66919	-2.26419	-2.81326	-4.35276	-3.9723
P55809	OXCT1	K418	1xAcetyl [K12(100)]	0.182819	1.42617	1.77355	2.41889	-0.324088	1.25496	1.86589	2.25539	0.825211	-1.66919	-2.26419	-2.81326	-4.35276	-3.9723
P55809	OXCT1	K406	1xAcetyl [K16(100)]	-0.517071	0.871468	1.12519	1.72024	-1.02398	0.700261	1.21753	1.55674	0.825211	-1.66919	-2.26419	-2.81326	-4.35276	-3.9723
P55809	OXCT1	K173	1xAcetyl [K27(100)]	-0.48771	0.254044	0.93511	1.15422	-0.994617	0.0828372	1.02745	0.990725	0.825211	-1.66919	-2.26419	-2.81326	-4.35276	-3.9723
P55809	OXCT1	K418	1xAcetyl [K12(100)];1xOxidation [M]	-2.61228	-0.519927	1.85736	0.138523	-3.11919	-0.691134	1.9497	-0.0249757	0.825211	-1.66919	-2.26419	-2.81326	-4.35276	-3.9723
P55809	OXCT1	K481	1xAcetyl [K8(99.3)]	-0.051105	-1.32141	-1.93368	-1.24667	-0.558012	-1.49262	-1.84134	-1.41017	0.825211	-1.66919	-2.26419	-2.81326	-4.35276	-3.9723
Q16822	PCK2	K108	1xAcetyl [K4(100)]	0.132382	1.15288	-1.10583	2.31157	#N/A	#N/A	#N/A	#N/A	0.441176	1.05597	0.0325843	0.857478	0.641867	0.90738
P32322	PYCR1	K215	1xAcetyl [K11(100)]	0.322757	0.167943	0.160864	0.952873	-0.236	0.28354	-0.210974	1.51778	0.866913	1.54039	0.507679	0.174175	0.0363037	0.0431786
P32322	PYCR1	K51	1xAcetyl [K4(100)];1xOxidation [M1]	-0.133399	-1.98197	-1.86184	-1.83196	-0.692156	-1.86637	-2.23368	-1.26705	0.866913	1.54039	0.507679	0.174175	0.0363037	0.0431786
P34897	SHMT2	K269	1xAcetyl [K7(100)]	0.196907	1.27434	2.34352	2.84999	0.0295491	1.24012	2.06019	3.19739	0.816333	1.94161	1.13565	1.31284	1.14954	1.15367
P34897	SHMT2	K474	1xAcetyl [K5(100)]	-0.005424	0.472185	0.766889	1.52997	-0.172782	0.437969	0.48356	1.87737	0.816333	1.94161	1.13565	1.31284	1.14954	1.15367
P34897	SHMT2	K356	1xAcetyl [K8(100)]	0.104008	0.80486	1.07261	1.43617	-0.0633499	0.770644	0.789277	1.78357	0.816333	1.94161	1.13565	1.31284	1.14954	1.15367
P34897	SHMT2	K196	1xAcetyl [K14(100)]	0.304572	1.41459	1.13018	1.35453	0.137214	1.38037	0.846856	1.70193	0.816333	1.94161	1.13565	1.31284	1.14954	1.15367
P34897	SHMT2	K459	1xAcetyl [K16(100)]	0.565087	0.762612	0.86459	0.786182	0.397729	0.728396	0.581261	1.13358	0.816333	1.94161	1.13565	1.31284	1.14954	1.15367
P34897	SHMT2	K200	1xAcetyl [K4(100)]	0.04466	0.530729	1.14258	0.777177	-0.122698	0.496513	0.85925	1.12458	0.816333	1.94161	1.13565	1.31284	1.14954	1.15367
P34897	SHMT2	K409	1xAcetyl [K11(100)];1xCarbamidomethyl [C14]	0.009615	0.717348	0.814317	0.762051	-0.157743	0.683132	0.530988	1.10945	0.816333	1.94161	1.13565	1.31284	1.14954	1.15367
P34897	SHMT2	K245	1xAcetyl [K7(100)];1xCarbamidomethyl [C3]	-0.033316	0.50204	0.596393	0.737816	-0.200674	0.467824	0.313064	1.08521	0.816333	1.94161	1.13565	1.31284	1.14954	1.15367
P34897	SHMT2	K103	1xAcetyl [K8(100)]	1.04722	0.26074	-0.105605	0.674648	0.879864	0.226524	-0.388934	1.02205	0.816333	1.94161	1.13565	1.31284	1.14954	1.15367
P34897	SHMT2	K280	1xAcetyl [K11(100)]	-0.486491	-1.83992	-1.48942	-0.101122	-0.653849	-1.87413	-1.77275	0.246277	0.816333	1.94161	1.13565	1.31284	1.14954	1.15367
P34897	SHMT2	K469	1xAcetyl [K5(100)]	0.260352	0.411564	0.566345	-0.199043	0.0929941	0.377348	0.283016	0.148356	0.816333	1.94161	1.13565	1.31284	1.14954	1.15367
P34897	SHMT2	K181	1xAcetyl [K21(100)]	0.220253	0.777569	0.574386	-0.277333	0.0528951	0.743353	0.291057	0.0700658	0.816333	1.94161	1.13565	1.31284	1.14954	1.15367
P34897	SHMT2	K464	1xAcetyl [K3(100)]	0.245318	-0.48317	-0.920987	-0.720934	0.0779601	-0.517386	-1.20432	-0.373535	0.816333	1.94161	1.13565	1.31284	1.14954	1.15367
P34897	SHMT2	K181	1xAcetyl [K21(100)];1xOxidation [M2]	2.11878	3.55249	3.21076	-0.830841	1.95142	3.51827	2.92743	-0.483442	0.816333	1.94161	1.13565	1.31284	1.14954	1.15367

## Sheet: Redox
Overlaid SIRT3 interactions for proteins regulating reactive oxygen species
				Acetyl-K Intensity (log2FC)				AcetylK normalized to protein abundance				Abundance fold change in SIRT3-GFP
Accession	Gene symbol	acetylation site on master protein	acetyl-peptide	24 hpi/mock	48 hpi/mock	72 hpi/mock	96 hpi/mock	24 hpi/mock	48 hpi/mock	72 hpi/mock	96 hpi/mock	6 hpi/mock	24 hpi/mock	48 hpi/mock	72 hpi/mock	96 hpi/mock	120 hpi/mock
P30048	PRDX3	K91	1xAcetyl [K8(100)]	-0.114923	0.896257	1.0274	1.24021	-0.428749	0.524419	0.424274	1.04235	1.88742	2.30813	1.9348	2.63392	2.08946	2.31705
P30048	PRDX3	K196	1xAcetyl [K12(100)]	-0.216784	0.637897	0.662253	0.954968	-0.53061	0.266059	0.0591311	0.757103	1.88742	2.30813	1.9348	2.63392	2.08946	2.31705
P30048	PRDX3	K83	1xAcetyl [K10(100)]	-0.665185	0.374147	0.475341	-0.428334	-0.979011	0.00230938	-0.127781	-0.626199	1.88742	2.30813	1.9348	2.63392	2.08946	2.31705
P04179	SOD2	K202	1xAcetyl [K8(100)]	1.25104	1.87682	2.14162	2.26873	#N/A	#N/A	#N/A	#N/A	-0.636626	-0.119282	-0.653991	-0.458396	-0.504426	-0.0356007
P04179	SOD2	K75	1xAcetyl [K7(100)]	2.62581	2.78606	4.32307	4.56259	#N/A	#N/A	#N/A	#N/A	-0.636626	-0.119282	-0.653991	-0.458396	-0.504426	-0.0356007
P04179	SOD2	K134	1xAcetyl [K2(100)]	0.887698	1.02281	1.76042	2.72711	#N/A	#N/A	#N/A	#N/A	-0.636626	-0.119282	-0.653991	-0.458396	-0.504426	-0.0356007
P04179	SOD2	K132	1xAcetyl [K9(100)]	-1.09443	1.18765	0.252408	1.87527	#N/A	#N/A	#N/A	#N/A	-0.636626	-0.119282	-0.653991	-0.458396	-0.504426	-0.0356007
P04179	SOD2	K130	1xAcetyl [K7(100)]	0.459857	1.04426	1.70914	2.02764	#N/A	#N/A	#N/A	#N/A	-0.636626	-0.119282	-0.653991	-0.458396	-0.504426	-0.0356007
P04179	SOD2	K122	1xAcetyl [K8(100)]	0.229397	1.01583	1.71517	2.45237	#N/A	#N/A	#N/A	#N/A	-0.636626	-0.119282	-0.653991	-0.458396	-0.504426	-0.0356007
P04179	SOD2	K89	1xAcetyl [K14(100)]	-0.208059	-0.05648	0.043508	3.14759	#N/A	#N/A	#N/A	#N/A	-0.636626	-0.119282	-0.653991	-0.458396	-0.504426	-0.0356007
P04179	SOD2	K68	1xAcetyl [K15(100)]	0.577557	2.22514	2.34667	1.94821	#N/A	#N/A	#N/A	#N/A	-0.636626	-0.119282	-0.653991	-0.458396	-0.504426	-0.0356007
P04179	SOD2	K68	1xAcetyl [K15(100)];1xDeamidated [N]	-0.325212	2.20965	3.50538	-0.124423	#N/A	#N/A	#N/A	#N/A	-0.636626	-0.119282	-0.653991	-0.458396	-0.504426	-0.0356007

## Sheet: Transport
Overlaid SIRT3 interactions for proteins regulating transmembrane transport
				Acetyl-K Intensity (log2FC)				AcetylK normalized to protein abundance				Abundance fold change in SIRT3-GFP
Accession	Gene symbol	acetylation site on master protein	acetyl-peptide	24 hpi/mock	48 hpi/mock	72 hpi/mock	96 hpi/mock	24 hpi/mock	48 hpi/mock	72 hpi/mock	96 hpi/mock	6 hpi/mock	24 hpi/mock	48 hpi/mock	72 hpi/mock	96 hpi/mock	120 hpi/mock
P28331	NDUFS1	K467	1xAcetyl [K17(100)]	1.21194	3.01547	3.91701	2.53086	0.620262	2.66724	3.25071	2.40125	0.00198188	-2.54188	-3.52641	-3.05004	-3.44052	-3.22184
P28331	NDUFS1	K673	1xAcetyl [K18(100)];1xDeamidated [N8]	0.325039	0.692646	1.92282	2.21553	-0.26664	0.344414	1.25652	2.08591	0.00198188	-2.54188	-3.52641	-3.05004	-3.44052	-3.22184
P28331	NDUFS1	K499	1xAcetyl [K16(100)]	0.478047	1.00762	1.2154	1.63578	-0.113632	0.659392	0.549098	1.50617	0.00198188	-2.54188	-3.52641	-3.05004	-3.44052	-3.22184
P49821	NDUFV1	K81	1xAcetyl [K10(100)]	-2.00123	0.736817	1.53293	1.09133	-2.64555	0.095271	0.664242	1.57734	1.95108	1.45811	1.63229	0.735894	0.633414	-0.0774378
O75439	PMPCB	K478	1xAcetyl [K6(100)]	0.501475	0.67139	0.088885	2.9121	-0.0602177	-0.0174617	-0.428139	2.41334	0.349243	0.510593	0.1729	-0.119497	-0.0624402	-0.199055
P05141	SLC25A5	K166	1xAcetyl [K3(100)]	0.339896	-0.23144	0.769874	2.5558	-0.14759	-0.563718	-0.0789242	2.21211	0.565793	1.3236	0.846079	1.28034	1.1728	1.46025
P05141	SLC25A5	K163	1xAcetyl [K8(100)];1xCarbamidomethyl [C5]	0.214914	1.12132	0.493665	1.57226	-0.272572	0.789042	-0.355133	1.22857	0.565793	1.3236	0.846079	1.28034	1.1728	1.46025
P05141	SLC25A5	K147	1xAcetyl [K7(100)]	1.54188	1.78918	1.26823	1.51585	1.05439	1.4569	0.419434	1.17216	0.565793	1.3236	0.846079	1.28034	1.1728	1.46025
P05141	SLC25A5	K105	1xAcetyl [K9(100)]	0.168686	0.172333	0.567082	0.976403	-0.3188	-0.159945	-0.281716	0.632711	0.565793	1.3236	0.846079	1.28034	1.1728	1.46025
P05141	SLC25A5	K199	1xAcetyl [K11(100)]	-1.24296	0.46674	1.05948	0.568924	-1.73045	0.134462	0.21068	0.225232	0.565793	1.3236	0.846079	1.28034	1.1728	1.46025
P05141	SLC25A5	K23	1xAcetyl [K13(100)]	-0.040669	0.239	0.3664	0.266849	-0.528155	-0.0932783	-0.482398	-0.0768431	0.565793	1.3236	0.846079	1.28034	1.1728	1.46025
P05141	SLC25A5	K199	1xAcetyl [K11(100)];1xOxidation [M13]	-0.437094	0.086279	1.31295	-0.745895	-0.92458	-0.245999	0.464152	-1.08959	0.565793	1.3236	0.846079	1.28034	1.1728	1.46025
P31930	UQCRC1	K163	1xAcetyl [K21(100)];1xCarbamidomethyl [C12]	-0.3598	1.06557	1.02244	-0.14338	-0.871774	0.898215	0.335375	-0.356261	1.60878	0.907593	0.699821	-0.19776	-0.296565	-0.949985
P45880	VDAC2	K31	1xAcetyl [K5(100)]	0.568042	0.828424	1.37466	1.50847	0.257702	0.44548	1.06083	2.28196	-0.558241	2.26198	-0.68662	-0.394002	-1.09627	-1.13459
P45880	VDAC2	K120	1xAcetyl [K13(99.8)]	-0.320448	0.37785	0.79507	0.969718	-0.630788	-0.00509387	0.481244	1.74321	-0.558241	2.26198	-0.68662	-0.394002	-1.09627	-1.13459
P45880	VDAC2	K235	1xAcetyl [K6(100)]	0.805446	1.15436	1.28214	0.929464	0.495106	0.771418	0.968316	1.70296	-0.558241	2.26198	-0.68662	-0.394002	-1.09627	-1.13459
P45880	VDAC2	K72	1xAcetyl [K8(100)]	0.382044	0.662104	0.005287	0.725696	0.0717039	0.27916	-0.308539	1.49919	-0.558241	2.26198	-0.68662	-0.394002	-1.09627	-1.13459
P45880	VDAC2	K74	1xAcetyl [K2(100)];1xCarbamidomethyl [C4]	-0.432018	0.16441	0.580759	0.225525	-0.742358	-0.218534	0.266933	0.999016	-0.558241	2.26198	-0.68662	-0.394002	-1.09627	-1.13459
P45880	VDAC2	K39	1xAcetyl [K8(100)]	-1.99043	0.109519	0.094273	-0.339023	-2.30077	-0.273425	-0.219553	0.434468	-0.558241	2.26198	-0.68662	-0.394002	-1.09627	-1.13459
